# Supplementary material for: An advanced approach combining solid-state NMR with powder diffraction applied to newly synthesized iso­thio­uronium salts
Source: J Appl Crystallogr. 2025 Feb 11;58(Pt 2):321–32. doi: 10.1107/S1600576724012378 (PMC11957416; doi:10.1107/S1600576724012378)
Supplement: Supplementary file 1 [file j-58-00321-sup1.cif]

 
#=======================================================================
data_global
#=======================================================================

_audit_creation_method                   'Jana2006 Version : 18/08/2019'


# 1. PROCESSING SUMMARY (IUCr Office Use Only)

_journal_date_recd_electronic      2024-09-30
_journal_date_to_coeditor                ?
_journal_date_from_coeditor              ?
_journal_date_accepted     ?
_journal_date_printers_first             ?
_journal_date_printers_final             ?
_journal_date_proofs_out                 ?
_journal_date_proofs_in                  ?
_journal_coeditor_name                   ?
_journal_coeditor_code      UI5023
_journal_coeditor_notes
; ?
;
_journal_techeditor_code      ?
_iucr_compatibility_tag          ACTA95
_journal_paper_category      FA
_journal_techeditor_notes
; ?
;
_journal_coden_ASTM                      ?
_journal_name_full                       'Acta Crystallographica Section C'
_journal_year                            ?
_journal_volume                          ?
_journal_issue                           ?
_journal_page_first                      ?
_journal_page_last                       ?
_journal_suppl_publ_number               ?
_journal_suppl_publ_pages                ?

#=======================================================================

# 2. SUBMISSION DETAILS

_publ_contact_author_name         'Rohl\'i\<cek, Jan'
_publ_contact_author_address 
; 
 Department of Structure Analysis, 
 Institute of Physics of the Czech Academy of Sciences, 
 Na Slovance 2, 
 Prague, 18221, 
 Czech Republic
; 
 
_publ_contact_author_email               'rohlicek@fzu.cz'
_publ_contact_author_fax                 ''
_publ_contact_author_phone               '+420220445055'
_publ_requested_journal                  'Acta Crystallographica Section C'
_publ_requested_category                 ?

_publ_contact_letter
; ?
;

#=======================================================================

# 3. TITLE AND AUTHOR LIST

_publ_section_title 
; 
Structural study of isothiouronium salts and the use of intermolecular 
distances obtained by ssNMR in crystal structure determination from powder 
diffraction data.
; 
 
loop_ 
 _publ_author_name 
 _publ_author_address 
 _publ_author_footnote 
'Rohl\'i\<cek, Jan'
; 
 Department of Structure Analysis, 
 Institute of Physics of the Czech Academy of Sciences, 
 Na Slovance 2, 
 Prague, 18221, 
 Czech Republic
; 
; 
 
;

'Eigner, V\'aclav'
;
 Department of Solid State Chemistry, 
 University of Chemistry and Technology, Prague,
 Technick\'a 5, 166 28 
 Prague 6,
 Czech Republic
;
;
 
;

'Czernek, Ji\<r\'i' 
; 
 Institute of Macromolecular Chemistry of the Czech Academy of Sciences, 
 Heyrovskeho nam. 2, 
 Prague 6, 
 Prague, 16206, 
 Czech Republic
; 
; 
 
; 
 
'Brus, Ji\<r\'i' 
; 
 Institute of Macromolecular Chemistry of the Czech Academy of Sciences, 
 Heyrovskeho nam. 2, 
 Prague 6, 
 Prague, 16206, 
 Czech Republic
; 
; 
 
; 

#=======================================================================

# 4. TEXT

_publ_section_synopsis
; ?
;
_publ_section_abstract
; ?
;
_publ_section_comment
; ?
;
_publ_section_introduction
; ?
;
_publ_section_experimental
; ?
;
_publ_section_exptl_prep
; ?
;
_publ_section_exptl_refinement
;
All hydrogen atoms were discernible in difference Fourier maps and could be
refined to reasonable geometry. According to common practice H atoms bonded to
C were kept in ideal positions with C--H = 0.96 \%A while positions of H
atom bonded to N were refined with restrained bond lengths. In both cases 
U~iso~(H) was set to 1.2U~eq~(C,N). All non-hydrogen atoms were refined 
using harmonic refinement.
;
_publ_section_exptl_solution
; ?
;
_publ_section_discussion
; ?
;
_publ_section_acknowledgements
; 
This work was supported by the Grant Agency of the Czech Republic, 
project no. 23-05293S and also by project 
TERAFIT - CZ.02.01.01/00/22_008/0004594.
;
_publ_section_references
;
Petricek, V., Dusek, M. & Palatinus L. (2014). Z. Kristallogr. 229(5), 345-352.

Palatinus L. & Chapuis G. (2007). J. Appl. Cryst. 40, 786-790.

Rohlicek J. & Husak M. (2007). J. Appl. Cryst. 40, 600-601.
;
_publ_section_figure_captions
; ?
;
_publ_section_table_legends
; ?
;

#=======================================================================
data_1Br_3489_VE018
#=======================================================================


_database_code_depnum_ccdc_archive 'CCDC 2383959'

# 5. CHEMICAL DATA

_chemical_name_systematic
; ?
;
_chemical_name_common                    ?
_chemical_formula_moiety                 'C10 H13 N2 S, Br'
_chemical_formula_structural             ?
_chemical_formula_analytical             ?
_chemical_formula_iupac                  ?
_chemical_formula_sum                    'C10 H13 Br N2 S'
_chemical_formula_weight                 273.2
_chemical_melting_point                  ?
_chemical_compound_source                ?
_chemical_absolute_configuration         .

#=======================================================================

# 6. CRYSTAL DATA

_symmetry_cell_setting                   monoclinic
_symmetry_space_group_name_H-M           'P 1 21/n 1'
_symmetry_space_group_name_Hall          '-P 2yabc'
_symmetry_Int_Tables_number              14

loop_
 _space_group_symop_id
 _space_group_symop_operation_xyz
 1   x,y,z
 2   -x+1/2,y+1/2,-z+1/2
 3   -x,-y,-z
 4   x+1/2,-y+1/2,z+1/2

_cell_length_a                           7.9876(2)
_cell_length_b                           8.2176(2)
_cell_length_c                           17.1250(4)
_cell_angle_alpha                        90
_cell_angle_beta                         91.141(2)
_cell_angle_gamma                        90
_cell_volume                             1123.84(5)

loop_
 _twin_individual_id
 _twin_individual_mass_fraction_refined
 _twin_individual_twin_matrix_11
 _twin_individual_twin_matrix_12
 _twin_individual_twin_matrix_13
 _twin_individual_twin_matrix_21
 _twin_individual_twin_matrix_22
 _twin_individual_twin_matrix_23
 _twin_individual_twin_matrix_31
 _twin_individual_twin_matrix_32
 _twin_individual_twin_matrix_33
 ? ? ? ? ? ? ? ? ? ? ?

_cell_formula_units_Z                    4

_cell_measurement_reflns_used            8296
_cell_measurement_theta_min              6.11
_cell_measurement_theta_max              67.23
_cell_measurement_temperature            119.99(10)
_cell_special_details
; ?
;

_exptl_crystal_density_diffrn            1.6146
_exptl_crystal_density_meas              ?
_exptl_crystal_density_method            ?
_exptl_crystal_F_000                     552

_exptl_absorpt_coefficient_mu            6.454
_exptl_crystal_description               'needle'
_exptl_crystal_size_max                  0.551
_exptl_crystal_size_mid                  0.111
_exptl_crystal_size_min                  0.059
_exptl_crystal_size_rad                  ?
_exptl_crystal_colour                    'colourless'
_exptl_absorpt_correction_type           'analytical'
_exptl_absorpt_process_details
;
   CrysAlisPro 1.171.38.43 (Rigaku Oxford Diffraction, 2015)
   Analytical numeric absorption correction based on crystal shape
;
_exptl_absorpt_correction_T_min          0.236
_exptl_absorpt_correction_T_max          0.735
loop_
 _exptl_crystal_face_index_h
 _exptl_crystal_face_index_k
 _exptl_crystal_face_index_l
 _exptl_crystal_face_perp_dist
 ? ? ? ?

#=======================================================================

# 7. EXPERIMENTAL DATA

_exptl_special_details                   ?

_diffrn_ambient_temperature              119.99
_diffrn_source                           'fine-focus sealed X-ray tube'
_diffrn_source_power                     ?
_diffrn_source_voltage                   ?
_diffrn_source_current                   ?
_diffrn_radiation_type                   'Cu K\a'
_diffrn_radiation_source                 'X-ray tube'
_diffrn_radiation_wavelength             1.54184
_diffrn_radiation_monochromator          'mirror'
_diffrn_measurement_device               'four-circle diffractometer'
_diffrn_measurement_device_type          'Xcalibur, AtlasS2, Gemini ultra'
_diffrn_detector                         'CCD plate'
_diffrn_detector_area_resol_mean         5.1783
_diffrn_measurement_method               '\w scans'
_diffrn_measurement_specimen_support     ?

_diffrn_reflns_number                    13275
_diffrn_reflns_theta_min                 5.17
_diffrn_reflns_theta_max                 67.37
_diffrn_reflns_theta_full                67.37
_diffrn_measured_fraction_theta_max      1
_diffrn_measured_fraction_theta_full     1
_diffrn_reflns_av_R_equivalents          0.0307
_diffrn_reflns_av_unetI/netI             0.0182
_diffrn_reflns_limit_h_min               -9
_diffrn_reflns_limit_h_max               9
_diffrn_reflns_limit_k_min               -9
_diffrn_reflns_limit_k_max               9
_diffrn_reflns_limit_l_min               -20
_diffrn_reflns_limit_l_max               20
_diffrn_reflns_reduction_process         ?

_diffrn_standards_number                 ?
_diffrn_standards_interval_count         ?
_diffrn_standards_interval_time          ?
_diffrn_standards_decay_%                ?
loop_
_diffrn_standard_refln_index_h
_diffrn_standard_refln_index_k
_diffrn_standard_refln_index_l
  ? ? ?

_diffrn_radiation_probe                  X-ray

#=======================================================================

# 8. REFINEMENT DATA

_refine_special_details
; ?
;

_reflns_number_total                     2016
_reflns_number_gt                        1903
_reflns_threshold_expression             'I>3\s(I)'

_refine_ls_structure_factor_coef         Fsqd
_refine_ls_R_factor_gt                   0.0241
_refine_ls_wR_factor_gt                  0.0723
_refine_ls_R_factor_all                  0.0258
_refine_ls_wR_factor_ref                 0.0737
_refine_ls_goodness_of_fit_ref           1.43
_refine_ls_goodness_of_fit_gt            1.45
_refine_ls_restrained_S_gt               ?
_refine_ls_restrained_S_all              ?
_refine_ls_number_reflns                 2016
_refine_ls_number_parameters             133
_refine_ls_number_restraints             2
_refine_ls_number_constraints            46
_refine_ls_weighting_scheme              sigma
_refine_ls_weighting_details             'w=1/(\s^2^(I)+0.0016I^2^)'
_refine_ls_hydrogen_treatment            'mixed'
_refine_ls_shift/su_max                  0.0200
_refine_ls_shift/su_mean                 0.0015
_refine_diff_density_max                 0.60
_refine_diff_density_min                 -0.34
_refine_ls_extinction_method             'none'
_refine_ls_extinction_coef               ?
_refine_ls_extinction_expression         ?
_refine_ls_abs_structure_details         ?
_refine_ls_abs_structure_Flack           ?
_refine_ls_abs_structure_Rogers          ?

loop_
 _atom_type_symbol
 _atom_type_scat_dispersion_real
 _atom_type_scat_dispersion_imag
 _atom_type_scat_source
 C    0.0181  0.0091
 'International Tables Vol C tables 4.2.6.8 and 6.1.1.1'
 H    0.0000  0.0000
 'International Tables Vol C tables 4.2.6.8 and 6.1.1.1'
 Br  -0.6763  1.2805
 'International Tables Vol C tables 4.2.6.8 and 6.1.1.1'
 N    0.0311  0.0180
 'International Tables Vol C tables 4.2.6.8 and 6.1.1.1'
 S    0.3331  0.5567
 'International Tables Vol C tables 4.2.6.8 and 6.1.1.1'

_computing_data_collection
 'CrysAlisPro 1.171.38.43 (Rigaku OD, 2015)'
_computing_cell_refinement
 'CrysAlisPro 1.171.38.43 (Rigaku OD, 2015)'
_computing_data_reduction
 'CrysAlisPro 1.171.38.43 (Rigaku OD, 2015)'
_computing_structure_solution            ?
_computing_structure_refinement          ?
_computing_molecular_graphics            ?
_computing_publication_material          ?

loop_
 _restr_distance_atom_site_label_1
 _restr_distance_site_symmetry_1
 _restr_distance_atom_site_label_2
 _restr_distance_site_symmetry_2
 _restr_distance_target
 _restr_distance_target_weight_param
H1n1 . N1 . 0.86 0.001
H1n2 . N2 . 0.86 0.001

loop_
 _restr_angle_atom_site_label_1
 _restr_angle_site_symmetry_1
 _restr_angle_atom_site_label_2
 _restr_angle_site_symmetry_2
 _restr_angle_atom_site_label_3
 _restr_angle_site_symmetry_3
 _restr_angle_target
 _restr_angle_target_weight_param
 ? ? ? ? ? ? ? ?

loop_
 _restr_torsion_atom_site_label_1
 _restr_torsion_site_symmetry_1
 _restr_torsion_atom_site_label_2
 _restr_torsion_site_symmetry_2
 _restr_torsion_atom_site_label_3
 _restr_torsion_site_symmetry_3
 _restr_torsion_atom_site_label_4
 _restr_torsion_site_symmetry_4
 _restr_torsion_angle_target
 _restr_torsion_weight_param
 ? ? ? ? ? ? ? ? ? ?

loop_
 _restr_equal_distance_atom_site_label_1
 _restr_equal_distance_site_symmetry_1
 _restr_equal_distance_atom_site_label_2
 _restr_equal_distance_site_symmetry_2
 _restr_equal_distance_class_class_id
 _restr_equal_distance_class_target_weight_param
 ? ? ? ? ? ?

loop_
 _restr_equal_angle_atom_site_label_1
 _restr_equal_angle_site_symmetry_1
 _restr_equal_angle_atom_site_label_2
 _restr_equal_angle_site_symmetry_2
 _restr_equal_angle_atom_site_label_3
 _restr_equal_angle_site_symmetry_3
 _restr_equal_angle_class_class_id
 _restr_equal_angle_class_target_weight_param
 ? ? ? ? ? ? ? ?

loop_
 _restr_equal_torsion_atom_site_label_1
 _restr_equal_torsion_site_symmetry_1
 _restr_equal_torsion_atom_site_label_2
 _restr_equal_torsion_site_symmetry_2
 _restr_equal_torsion_atom_site_label_3
 _restr_equal_torsion_site_symmetry_3
 _restr_equal_torsion_atom_site_label_4
 _restr_equal_torsion_site_symmetry_4
 _restr_equal_torsion_class_class_id
 _restr_equal_torsion_class_target_weight_param
 ? ? ? ? ? ? ? ? ? ?


#=======================================================================

# 9. ATOMIC COORDINATES AND DISPLACEMENT PARAMETERS

loop_
 _atom_site_label
 _atom_site_type_symbol
 _atom_site_fract_x
 _atom_site_fract_y
 _atom_site_fract_z
 _atom_site_adp_type
 _atom_site_U_iso_or_equiv
 _atom_site_site_symmetry_multiplicity
 _atom_site_occupancy
 _atom_site_calc_flag
 _atom_site_refinement_flags
 _atom_site_disorder_assembly
 _atom_site_disorder_group
  Br1 Br 0.25684(3) 0.37878(2) 0.403680(11) Uani 0.02306(10) 4 1 d . . .
  S1 S 0.33932(6) 0.95123(6) 0.33969(3) Uani 0.02268(16) 4 1 d . . .
  N2 N 0.2688(3) 1.0175(2) 0.48776(11) Uani 0.0270(6) 4 1 d . . .
  N1 N 0.2860(2) 0.7560(2) 0.46643(10) Uani 0.0231(5) 4 1 d . . .
  C1 C 0.6000(2) 0.7392(2) 0.30793(11) Uani 0.0185(6) 4 1 d . . .
  C2 C 0.6721(2) 0.6623(3) 0.37295(11) Uani 0.0189(5) 4 1 d . . .
  C3 C 0.8446(3) 0.6481(3) 0.38006(13) Uani 0.0219(6) 4 1 d . . .
  C4 C 0.9460(3) 0.7081(3) 0.32174(13) Uani 0.0250(6) 4 1 d . . .
  C5 C 0.8763(3) 0.7860(3) 0.25775(13) Uani 0.0270(6) 4 1 d . . .
  C6 C 0.7042(3) 0.8018(3) 0.25070(12) Uani 0.0234(6) 4 1 d . . .
  C7 C 0.4139(2) 0.7588(3) 0.29855(12) Uani 0.0209(6) 4 1 d . . .
  C8 C 0.2980(2) 0.9019(2) 0.43582(12) Uani 0.0192(6) 4 1 d . . .
  C9 C 0.2154(3) 0.9466(3) 0.56160(12) Uani 0.0263(6) 4 1 d . . .
  C10 C 0.2476(3) 0.7657(3) 0.54990(12) Uani 0.0276(7) 4 1 d . . .
  H1c2 H 0.602017 0.619225 0.412892 Uiso 0.0226 4 1 d . . .
  H1c3 H 0.893985 0.59678 0.425294 Uiso 0.0263 4 1 d . . .
  H1c4 H 1.0653 0.695276 0.326075 Uiso 0.03 4 1 d . . .
  H1c5 H 0.946992 0.829242 0.218086 Uiso 0.0324 4 1 d . . .
  H1c6 H 0.655974 0.856282 0.206066 Uiso 0.028 4 1 d . . .
  H1c7 H 0.358681 0.669493 0.323364 Uiso 0.0251 4 1 d . . .
  H2c7 H 0.383083 0.753427 0.244148 Uiso 0.0251 4 1 d . . .
  H1c9 H 0.097617 0.964672 0.567562 Uiso 0.0315 4 1 d . . .
  H2c9 H 0.285839 0.986454 0.603471 Uiso 0.0315 4 1 d . . .
  H1c10 H 0.344148 0.733489 0.580407 Uiso 0.0331 4 1 d . . .
  H2c10 H 0.146977 0.705805 0.559672 Uiso 0.0331 4 1 d . . .
  H1n2 H 0.267(4) 1.1190(10) 0.4755(18) Uiso 0.0324 4 1 d . . .
  H1n1 H 0.287(3) 0.6634(17) 0.4430(15) Uiso 0.0277 4 1 d . . .

loop_
 _atom_site_aniso_label
 _atom_site_aniso_type_symbol
 _atom_site_aniso_U_11
 _atom_site_aniso_U_22
 _atom_site_aniso_U_33
 _atom_site_aniso_U_12
 _atom_site_aniso_U_13
 _atom_site_aniso_U_23
 Br1 Br 0.03932(17) 0.01138(17) 0.01851(17) 0.00067(7) 0.00133(10) 0.00001(6)
 S1 S 0.0287(3) 0.0172(3) 0.0224(3) 0.00496(18) 0.00556(19) 0.00477(18)
 N2 N 0.0460(10) 0.0107(9) 0.0246(10) 0.0015(7) 0.0076(8) 0.0011(7)
 N1 N 0.0396(10) 0.0116(9) 0.0181(9) -0.0014(7) 0.0019(7) -0.0005(6)
 C1 C 0.0247(9) 0.0136(10) 0.0172(9) 0.0008(7) 0.0008(7) -0.0020(7)
 C2 C 0.0264(10) 0.0123(9) 0.0180(10) 0.0001(7) 0.0036(8) -0.0003(8)
 C3 C 0.0286(10) 0.0141(10) 0.0228(10) 0.0013(8) -0.0023(8) -0.0018(8)
 C4 C 0.0233(9) 0.0216(11) 0.0302(11) -0.0001(8) 0.0022(8) -0.0048(9)
 C5 C 0.0306(10) 0.0253(11) 0.0254(11) -0.0043(9) 0.0084(9) -0.0016(8)
 C6 C 0.0333(11) 0.0215(12) 0.0154(9) 0.0003(8) 0.0029(8) 0.0008(8)
 C7 C 0.0264(10) 0.0195(11) 0.0169(9) 0.0015(8) 0.0012(7) -0.0008(7)
 C8 C 0.0223(9) 0.0154(10) 0.0199(10) -0.0002(7) -0.0011(8) -0.0002(7)
 C9 C 0.0397(12) 0.0181(11) 0.0211(11) -0.0006(9) 0.0027(9) -0.0017(8)
 C10 C 0.0453(12) 0.0194(12) 0.0184(10) 0.0021(9) 0.0051(9) -0.0003(8)


#=======================================================================

# 10. MOLECULAR GEOMETRY


loop_
 _geom_bond_atom_site_label_1
 _geom_bond_atom_site_label_2
 _geom_bond_site_symmetry_1
 _geom_bond_site_symmetry_2
 _geom_bond_distance
 _geom_bond_publ_flag
  S1 C7 . . 1.835(2) ?
  S1 C8 . . 1.734(2) ?
  N2 C8 . . 1.325(3) ?
  N2 C9 . . 1.463(3) ?
  N2 H1n2 . . 0.860(11) ?
  N1 C8 . . 1.313(3) ?
  N1 C10 . . 1.470(3) ?
  N1 H1n1 . . 0.860(17) ?
  C1 C2 . . 1.394(3) ?
  C1 C6 . . 1.397(3) ?
  C1 C7 . . 1.501(3) ?
  C2 C3 . . 1.386(3) ?
  C2 H1c2 . . 0.96 ?
  C3 C4 . . 1.389(3) ?
  C3 H1c3 . . 0.96 ?
  C4 C5 . . 1.377(3) ?
  C4 H1c4 . . 0.96 ?
  C5 C6 . . 1.384(3) ?
  C5 H1c5 . . 0.96 ?
  C6 H1c6 . . 0.96 ?
  C7 H1c7 . . 0.96 ?
  C7 H2c7 . . 0.96 ?
  C9 C10 . . 1.523(3) ?
  C9 H1c9 . . 0.96 ?
  C9 H2c9 . . 0.96 ?
  C10 H1c10 . . 0.96 ?
  C10 H2c10 . . 0.96 ?

loop_
 _geom_angle_atom_site_label_1
 _geom_angle_atom_site_label_2
 _geom_angle_atom_site_label_3
 _geom_angle_site_symmetry_1
 _geom_angle_site_symmetry_2
 _geom_angle_site_symmetry_3
 _geom_angle
 _geom_angle_publ_flag
  C7 S1 C8 . . . 103.44(10) ?
  C8 N2 C9 . . . 110.68(18) ?
  C8 N2 H1n2 . . . 122(2) ?
  C9 N2 H1n2 . . . 126(2) ?
  C8 N1 C10 . . . 110.90(18) ?
  C8 N1 H1n1 . . . 128.4(16) ?
  C10 N1 H1n1 . . . 120.3(16) ?
  C2 C1 C6 . . . 119.01(18) ?
  C2 C1 C7 . . . 121.76(17) ?
  C6 C1 C7 . . . 119.22(17) ?
  C1 C2 C3 . . . 120.14(18) ?
  C1 C2 H1c2 . . . 119.93 ?
  C3 C2 H1c2 . . . 119.93 ?
  C2 C3 C4 . . . 120.01(19) ?
  C2 C3 H1c3 . . . 119.99 ?
  C4 C3 H1c3 . . . 119.99 ?
  C3 C4 C5 . . . 120.32(19) ?
  C3 C4 H1c4 . . . 119.84 ?
  C5 C4 H1c4 . . . 119.84 ?
  C4 C5 C6 . . . 119.9(2) ?
  C4 C5 H1c5 . . . 120.06 ?
  C6 C5 H1c5 . . . 120.06 ?
  C1 C6 C5 . . . 120.61(19) ?
  C1 C6 H1c6 . . . 119.69 ?
  C5 C6 H1c6 . . . 119.69 ?
  S1 C7 C1 . . . 112.35(14) ?
  S1 C7 H1c7 . . . 109.47 ?
  S1 C7 H2c7 . . . 109.47 ?
  C1 C7 H1c7 . . . 109.47 ?
  C1 C7 H2c7 . . . 109.47 ?
  H1c7 C7 H2c7 . . . 106.43 ?
  S1 C8 N2 . . . 120.62(16) ?
  S1 C8 N1 . . . 127.55(16) ?
  N2 C8 N1 . . . 111.80(19) ?
  N2 C9 C10 . . . 102.81(17) ?
  N2 C9 H1c9 . . . 109.47 ?
  N2 C9 H2c9 . . . 109.47 ?
  C10 C9 H1c9 . . . 109.47 ?
  C10 C9 H2c9 . . . 109.47 ?
  H1c9 C9 H2c9 . . . 115.4 ?
  N1 C10 C9 . . . 102.72(17) ?
  N1 C10 H1c10 . . . 109.47 ?
  N1 C10 H2c10 . . . 109.47 ?
  C9 C10 H1c10 . . . 109.47 ?
  C9 C10 H2c10 . . . 109.47 ?
  H1c10 C10 H2c10 . . . 115.47 ?

loop_
 _geom_torsion_atom_site_label_1
 _geom_torsion_atom_site_label_2
 _geom_torsion_atom_site_label_3
 _geom_torsion_atom_site_label_4
 _geom_torsion_site_symmetry_1
 _geom_torsion_site_symmetry_2
 _geom_torsion_site_symmetry_3
 _geom_torsion_site_symmetry_4
 _geom_torsion
 _geom_torsion_publ_flag
 ? ? ? ? ? ? ? ? ? ?

loop_
 _geom_hbond_atom_site_label_D
 _geom_hbond_atom_site_label_H
 _geom_hbond_atom_site_label_A
 _geom_hbond_site_symmetry_D
 _geom_hbond_site_symmetry_H
 _geom_hbond_site_symmetry_A
 _geom_hbond_distance_DH
 _geom_hbond_distance_HA
 _geom_hbond_distance_DA
 _geom_hbond_angle_DHA
 _geom_hbond_publ_flag
  N2 H1n2 Br1 . . 1_565   0.860(11)   2.465(17)   3.3004(19)   164(3) ?
  N1 H1n1 Br1 . . .   0.860(17)   2.444(15)   3.2873(18)   167(2) ?


#===================== 
data_1BF4_VE_2A
#=====================


_database_code_depnum_ccdc_archive 'CCDC 2383958'

_exptl_special_details 
; 
 The crystal was 
placed in the cold stream of an Oxford 
Cryosystems open-flow nitrogen cryostat (Cosier & 
Glazer, 1986) with a nominal stability of 0.1K. 
 
Cosier, J. & Glazer, A.M., 1986. J. Appl. Cryst. 105-107. 
; 
 
_refine_special_details 
; 
 ? 
; 
 
_cell_length_a                    5.6817(4)
_cell_length_b                    7.4235(5)
_cell_length_c                    29.057(2)
_cell_angle_alpha                 90
_cell_angle_beta                  91.387(6)
_cell_angle_gamma                 90
_cell_volume                      1225.20(14)
 
_symmetry_cell_setting            'monoclinic' 
_symmetry_space_group_name_H-M    'P 21/c ' 
_symmetry_space_group_name_Hall   '-P 2ybc'
loop_
 _symmetry_equiv_pos_as_xyz
 'x,y,z'
 '-x,-y,-z'
 'x,-y+1/2,z+1/2'
 '-x,y+1/2,-z+1/2'

loop_
_atom_type_symbol
_atom_type_scat_dispersion_real
_atom_type_scat_dispersion_imag
_atom_type_scat_Cromer_Mann_a1
_atom_type_scat_Cromer_Mann_b1
_atom_type_scat_Cromer_Mann_a2
_atom_type_scat_Cromer_Mann_b2
_atom_type_scat_Cromer_Mann_a3
_atom_type_scat_Cromer_Mann_b3
_atom_type_scat_Cromer_Mann_a4
_atom_type_scat_Cromer_Mann_b4
_atom_type_scat_Cromer_Mann_c
_atom_type_scat_source  
 C       0.0181   0.0091   2.3100  20.8439   1.0200  10.2075   1.5886   0.5687
   0.8650  51.6512   0.2156 'International Tables Vol C 4.2.6.8 and 6.1.1.4'
 H       0.0000   0.0000   0.4930  10.5109   0.3229  26.1257   0.1402   3.1424
   0.0408  57.7998   0.0030 'International Tables Vol C 4.2.6.8 and 6.1.1.4'
 B       0.0090   0.0039   2.0545  23.2185   1.3326   1.0210   1.0979  60.3498
   0.7068   0.1403  -0.1932 'International Tables Vol C 4.2.6.8 and 6.1.1.4'
 N       0.0311   0.0180  12.2126   0.0057   3.1322   9.8933   2.0125  28.9975
   1.1663   0.5826 -11.5290 'International Tables Vol C 4.2.6.8 and 6.1.1.4'
 F       0.0727   0.0534   3.5392  10.2825   2.6412   4.2944   1.5170   0.2615
   1.0243  26.1476   0.2776 'International Tables Vol C 4.2.6.8 and 6.1.1.4'
 S       0.3331   0.5567   6.9053   1.4679   5.2034  22.2151   1.4379   0.2536
   1.5863  56.1720   0.8669 'International Tables Vol C 4.2.6.8 and 6.1.1.4'
 
 
_cell_formula_units_Z                    4

_chemical_formula_sum             'C10 H13 B F4 N2 S'
_chemical_formula_moiety          'C10 H13 N2 S, B F4'
_chemical_compound_source                .
_chemical_formula_weight            280.10
 
 
_cell_measurement_reflns_used         1752
_cell_measurement_theta_min             6.15
_cell_measurement_theta_max            74.10
_cell_measurement_temperature           95
 
_exptl_crystal_description        'platelet' 
_exptl_crystal_colour             'colourless' 
_exptl_crystal_size_min           0.057 
_exptl_crystal_size_mid           0.595 
_exptl_crystal_size_max           0.800 
 
_exptl_crystal_density_diffrn     1.518 
_exptl_crystal_density_meas       'not measured' 
_exptl_crystal_density_method     'not measured' 
_exptl_crystal_F_000              576 
_exptl_absorpt_coefficient_mu     2.696 
 
_exptl_absorpt_correction_type    analytical 
_exptl_absorpt_process_details 
; 
 Analytical Absorption (De Meulenaer & Tompa, 1965) 
; 
_exptl_absorpt_correction_T_min   0.35 
_exptl_absorpt_correction_T_max   0.86 
_diffrn_measurement_device_type   'Oxford Diffraction SuperNova' 
_diffrn_measurement_device        'Area' 
_diffrn_radiation_monochromator   'focussing mirrors' 
_diffrn_radiation_type            'Cu K\a'
_diffrn_radiation_wavelength           1.54184
_diffrn_measurement_method        '\f & \w scans' 
 
_computing_data_collection        'SuperNova, (Oxford Diffraction, 2010)' 
_computing_cell_refinement 
; 
 CrysAlisPro (Rigaku Oxford Diffraction, 2017) 
; 
_computing_data_reduction 
; 
 CrysAlisPro (Rigaku Oxford Diffraction, 2017) 
; 
_computing_structure_solution     'Superflip (Palatinus & Chapuis, 2007)' 
_computing_structure_refinement   'CRYSTALS (Betteridge et al., 2003)' 
_computing_publication_material   'CRYSTALS (Betteridge et al., 2003)' 
_computing_molecular_graphics     'CAMERON (Watkin et al., 1996)' 
 
_diffrn_standards_interval_time   . 
_diffrn_standards_interval_count  . 
_diffrn_standards_number          0 
_diffrn_standards_decay_%         . 
 
_diffrn_ambient_temperature         95
_diffrn_ambient_pressure        101
_diffrn_reflns_number             3923 
_diffrn_reflns_av_unetI/netI      0.053 
_reflns_number_total              2368 
_diffrn_reflns_av_R_equivalents   0.035 
 
_diffrn_reflns_theta_min          3.043 
_diffrn_reflns_theta_max          74.711 
_diffrn_measured_fraction_theta_max 0.944 
 
_diffrn_reflns_theta_full         67.68 
_diffrn_measured_fraction_theta_full 0.992 
 
 
_diffrn_reflns_limit_h_min        -6 
_diffrn_reflns_limit_h_max        6 
_diffrn_reflns_limit_k_min        -6 
_diffrn_reflns_limit_k_max        9 
_diffrn_reflns_limit_l_min        -34 
_diffrn_reflns_limit_l_max        35 
_reflns_limit_h_min               -6 
_reflns_limit_h_max               6 
_reflns_limit_k_min               0 
_reflns_limit_k_max               9 
_reflns_limit_l_min               0 
_reflns_limit_l_max               35 
 
_oxford_diffrn_Wilson_B_factor    1.66 
_oxford_diffrn_Wilson_scale       0.02 
 
_atom_sites_solution_primary      other  
_atom_sites_solution_hydrogens    difmap
 
_refine_diff_density_min          -0.71 
_refine_diff_density_max          0.82 
 
_oxford_refine_reflns_threshold_expression       I>-3.0\s(I)
_refine_ls_number_restraints      8 
_refine_ls_number_parameters      171 
_refine_ls_number_reflns          2368 
_oxford_refine_ls_R_factor_ref    0.0834 
_refine_ls_R_factor_all           0.0834 
_refine_ls_wR_factor_ref          0.2236 
_refine_ls_wR_factor_all          0.2236 
_refine_ls_goodness_of_fit_ref    1.0406 
_refine_ls_shift/su_max           0.0002406 
_refine_ls_shift/su_mean          0.0000140 
 
_oxford_reflns_number_all         2368 
_oxford_refine_ls_R_factor_all    0.0834 
_oxford_refine_ls_wR_factor_all   0.2236 
 
_reflns_threshold_expression                I>2.0\s(I)
_reflns_number_gt                 2099 
_refine_ls_R_factor_gt            0.0788 
_refine_ls_wR_factor_gt           0.2211 
 
 
_refine_ls_structure_factor_coef  Fsqd 
_refine_ls_matrix_type            full
_refine_ls_hydrogen_treatment     mixed 
_refine_ls_weighting_scheme       calc 
_refine_ls_weighting_details 
;
 Method= Modified Sheldrick 
 w=1/[\s^2^(F^2^) + ( 0.05P)^2^ +14.05P] 
 ,where P=(max(Fo^2^,0) + 2Fc^2^)/3 
;
_publ_section_references 
; 
Betteridge, P.W., Carruthers, J.R., Cooper, R.I., 
Prout, K. & Watkin, D.J. (2003). J. Appl. Cryst. 36, 1487. 
 
De Meulenaer, J. & Tompa, H. (1965). Acta Cryst. 19, 1014. 
 
Oxford Diffraction, (2010). Supernova User Manual. 
 
Palatinus, L. & Chapuis, G. (2007). J. Appl. Cryst. 40, 786-790. 
 
Rigaku Oxford Diffraction (2017). CrysAlisPro. 
 
; 

loop_
_atom_site_label
_atom_site_type_symbol
_atom_site_fract_x
_atom_site_fract_y
_atom_site_fract_z
_atom_site_U_iso_or_equiv
_atom_site_occupancy
_atom_site_adp_type
_atom_site_refinement_flags_posn
_atom_site_refinement_flags_adp
_atom_site_refinement_flags_occupancy
_atom_site_disorder_assembly
_atom_site_disorder_group
_atom_site_attached_hydrogens
S1 S 0.8078(2) -0.13629(18) 0.63603(4) 0.0212 1.0000 Uani . . . . . . 
F1 F 0.4078(6) 0.3055(5) 0.53502(11) 0.0274 1.0000 Uani . . . . . . 
F2 F 0.4853(9) 0.5341(5) 0.58509(14) 0.0502 1.0000 Uani . . . . . . 
F3 F 0.7349(7) 0.3030(9) 0.58120(15) 0.0658 1.0000 Uani . . . . . . 
F4 F 0.3754(6) 0.2595(5) 0.61181(11) 0.0293 1.0000 Uani . . . . . . 
N1 N 1.1435(8) -0.0525(6) 0.57405(16) 0.0245 1.0000 Uani D . . . . . 
N2 N 0.9406(9) -0.2941(7) 0.55845(17) 0.0293 1.0000 Uani D . . . . . 
C1 C 0.8458(9) 0.0725(7) 0.71139(18) 0.0193 1.0000 Uani . . . . . . 
C2 C 0.9623(9) 0.0012(7) 0.75002(19) 0.0185 1.0000 Uani . . . . . . 
C3 C 0.8654(10) 0.0178(7) 0.79319(19) 0.0226 1.0000 Uani . . . . . . 
C4 C 0.6511(9) 0.1032(7) 0.79821(19) 0.0209 1.0000 Uani . . . . . . 
C5 C 0.5342(9) 0.1747(7) 0.7596(2) 0.0217 1.0000 Uani . . . . . . 
C6 C 0.6285(9) 0.1574(7) 0.71643(19) 0.0209 1.0000 Uani . . . . . . 
C7 C 0.9557(9) 0.0528(8) 0.66502(19) 0.0225 1.0000 Uani . . . . . . 
C8 C 0.9745(8) -0.1588(7) 0.58799(18) 0.0176 1.0000 Uani D . . . . . 
C9 C 1.1020(9) -0.2860(8) 0.51989(18) 0.0223 1.0000 Uani D . . . . . 
C10 C 1.2562(9) -0.1210(7) 0.53260(19) 0.0216 1.0000 Uani D . . . . . 
B1 B 0.5002(11) 0.3497(9) 0.5784(2) 0.0236 1.0000 Uani . . . . . . 
H22 H 1.1067 -0.0572 0.7469 0.0231 1.0000 Uiso R . . . . . 
H31 H 0.9446 -0.0306 0.8189 0.0269 1.0000 Uiso R . . . . . 
H41 H 0.5868 0.1143 0.8273 0.0262 1.0000 Uiso R . . . . . 
H51 H 0.3901 0.2338 0.7627 0.0262 1.0000 Uiso R . . . . . 
H61 H 0.5486 0.2030 0.6906 0.0260 1.0000 Uiso R . . . . . 
H71 H 1.1236 0.0300 0.6684 0.0250 1.0000 Uiso R . . . . . 
H72 H 0.9286 0.1614 0.6473 0.0249 1.0000 Uiso R . . . . . 
H91 H 1.1966 -0.3944 0.5178 0.0277 1.0000 Uiso R . . . . . 
H92 H 1.0151 -0.2672 0.4910 0.0280 1.0000 Uiso R . . . . . 
H102 H 1.4171 -0.1582 0.5396 0.0262 1.0000 Uiso R . . . . . 
H101 H 1.2581 -0.0326 0.5081 0.0257 1.0000 Uiso R . . . . . 
H11 H 1.210(7) 0.027(6) 0.5917(11) 0.029(2) 1.0000 Uiso D . . . . . 
H21 H 0.835(9) -0.375(6) 0.5614(14) 0.036(2) 1.0000 Uiso D . . . . . 
loop_
_atom_site_aniso_label
_atom_site_aniso_U_11
_atom_site_aniso_U_22
_atom_site_aniso_U_33
_atom_site_aniso_U_23
_atom_site_aniso_U_13
_atom_site_aniso_U_12
S1 0.0182(6) 0.0205(7) 0.0250(7) -0.0028(5) 0.0052(5) -0.0067(5) 
F1 0.0257(17) 0.0288(18) 0.0279(17) -0.0028(14) 0.0009(13) -0.0038(14) 
F2 0.089(3) 0.0211(19) 0.039(2) 0.0035(16) -0.017(2) -0.020(2) 
F3 0.019(2) 0.134(5) 0.044(2) 0.026(3) 0.0029(16) 0.012(2) 
F4 0.0322(19) 0.0264(18) 0.0297(17) -0.0001(14) 0.0078(14) -0.0165(15) 
N1 0.028(3) 0.019(2) 0.027(2) -0.0046(19) 0.0061(19) -0.010(2) 
N2 0.027(3) 0.026(3) 0.035(3) -0.013(2) 0.012(2) -0.018(2) 
C1 0.019(3) 0.015(2) 0.024(3) 0.000(2) 0.0023(19) -0.004(2) 
C2 0.010(2) 0.015(2) 0.031(3) -0.002(2) -0.0007(19) 0.0030(19) 
C3 0.030(3) 0.014(3) 0.024(3) 0.002(2) -0.003(2) -0.004(2) 
C4 0.019(3) 0.013(2) 0.032(3) -0.003(2) 0.008(2) -0.003(2) 
C5 0.013(2) 0.013(2) 0.038(3) -0.003(2) 0.002(2) -0.001(2) 
C6 0.021(3) 0.012(2) 0.030(3) 0.000(2) -0.005(2) -0.002(2) 
C7 0.016(3) 0.021(3) 0.030(3) -0.003(2) 0.005(2) -0.007(2) 
C8 0.006(2) 0.019(3) 0.029(3) 0.001(2) 0.0010(18) 0.0011(19) 
C9 0.020(3) 0.023(3) 0.024(3) -0.003(2) 0.005(2) -0.002(2) 
C10 0.017(3) 0.022(3) 0.027(3) -0.001(2) 0.009(2) 0.000(2) 
B1 0.018(3) 0.027(3) 0.025(3) 0.004(3) -0.002(2) -0.012(3) 

_refine_ls_extinction_method 
    'None'
_oxford_refine_ls_scale 7.3(5) 
loop_
 _geom_bond_atom_site_label_1
 _geom_bond_site_symmetry_1
 _geom_bond_atom_site_label_2
 _geom_bond_site_symmetry_2
 _geom_bond_distance
 _geom_bond_publ_flag
S1 . C7 . 1.831(5)    yes
S1 . C8 . 1.714(5)    yes
F1 . B1 . 1.393(7)    yes
F2 . B1 . 1.385(8)    yes
F3 . B1 . 1.379(7)    yes
F4 . B1 . 1.388(7)    yes
N1 . C8 . 1.314(7)    yes
N1 . C10 . 1.469(7)    yes
N1 . H11 . 0.863(19)    no
N2 . C8 . 1.332(7)    yes
N2 . C9 . 1.466(7)    yes
N2 . H21 . 0.856(19)    no
C1 . C2 . 1.394(7)    yes
C1 . C6 . 1.397(8)    yes
C1 . C7 . 1.506(7)    yes
C2 . C3 . 1.387(8)    yes
C2 . H22 . 0.934    no
C3 . C4 . 1.384(8)    yes
C3 . H31 . 0.934    no
C4 . C5 . 1.395(8)    yes
C4 . H41 . 0.933    no
C5 . C6 . 1.381(8)    yes
C5 . H51 . 0.935    no
C6 . H61 . 0.932    no
C7 . H71 . 0.972    no
C7 . H72 . 0.966    no
C9 . C10 . 1.546(7)    yes
C9 . H91 . 0.970    no
C9 . H92 . 0.973    no
C10 . H102 . 0.972    no
C10 . H101 . 0.969    no
loop_
 _geom_angle_atom_site_label_1
 _geom_angle_site_symmetry_1
 _geom_angle_atom_site_label_2
 _geom_angle_site_symmetry_2
 _geom_angle_atom_site_label_3
 _geom_angle_site_symmetry_3
 _geom_angle
 _geom_angle_publ_flag
C7 . S1 . C8 . 101.1(2)    yes
C8 . N1 . C10 . 112.4(4)    yes
C8 . N1 . H11 . 122.7(15)    no
C10 . N1 . H11 . 121.9(15)    no
C8 . N2 . C9 . 112.2(4)    yes
C8 . N2 . H21 . 123.8(14)    no
C9 . N2 . H21 . 123.9(14)    no
C2 . C1 . C6 . 119.4(5)    yes
C2 . C1 . C7 . 119.0(5)    yes
C6 . C1 . C7 . 121.6(5)    yes
C1 . C2 . C3 . 120.2(5)    yes
C1 . C2 . H22 . 120.0    no
C3 . C2 . H22 . 119.8    no
C2 . C3 . C4 . 120.3(5)    yes
C2 . C3 . H31 . 119.7    no
C4 . C3 . H31 . 120.0    no
C3 . C4 . C5 . 119.5(5)    yes
C3 . C4 . H41 . 120.0    no
C5 . C4 . H41 . 120.5    no
C4 . C5 . C6 . 120.5(5)    yes
C4 . C5 . H51 . 120.0    no
C6 . C5 . H51 . 119.5    no
C1 . C6 . C5 . 120.0(5)    yes
C1 . C6 . H61 . 119.6    no
C5 . C6 . H61 . 120.4    no
C1 . C7 . S1 . 106.9(4)    yes
C1 . C7 . H71 . 110.7    no
S1 . C7 . H71 . 110.6    no
C1 . C7 . H72 . 109.3    no
S1 . C7 . H72 . 109.2    no
H71 . C7 . H72 . 110.1    no
S1 . C8 . N2 . 121.6(4)    yes
S1 . C8 . N1 . 127.9(4)    yes
N2 . C8 . N1 . 110.5(5)    yes
N2 . C9 . C10 . 102.2(4)    yes
N2 . C9 . H91 . 111.8    no
C10 . C9 . H91 . 111.1    no
N2 . C9 . H92 . 110.6    no
C10 . C9 . H92 . 111.4    no
H91 . C9 . H92 . 109.6    no
C9 . C10 . N1 . 102.4(4)    yes
C9 . C10 . H102 . 110.5    no
N1 . C10 . H102 . 110.6    no
C9 . C10 . H101 . 112.2    no
N1 . C10 . H101 . 112.4    no
H102 . C10 . H101 . 108.7    no
F1 . B1 . F4 . 109.4(5)    yes
F1 . B1 . F2 . 109.7(5)    yes
F4 . B1 . F2 . 110.2(5)    yes
F1 . B1 . F3 . 109.7(5)    yes
F4 . B1 . F3 . 110.3(5)    yes
F2 . B1 . F3 . 107.6(5)    yes


_iucr_refine_instructions_details
;
#
# Punched on 19/07/22 at 16:37:19
#
#LIST     12                                                                    
BLOCK 
CONT SCALE 
CONT S    (     1 ,X'S,U'S)  UNTIL B    (     1 ) 
CONT H    (    11 ,X'S,U[ISO])  UNTIL H    (    21 ) 
RIDE C   (   2,X'S) H   (  22,X'S) 
RIDE C   (   3,X'S) H   (  31,X'S) 
RIDE C   (   4,X'S) H   (  41,X'S) 
RIDE C   (   5,X'S) H   (  51,X'S) 
RIDE C   (   6,X'S) H   (  61,X'S) 
RIDE C   (   7,X'S) H   (  71,X'S) H   (  72,X'S) 
RIDE C   (   9,X'S) H   (  91,X'S) H   (  92,X'S) 
RIDE C   (  10,X'S) H   ( 102,X'S) H   ( 101,X'S) 
END                                                                             
#
# Punched on 19/07/22 at 16:37:19
#
#LIST     16                                                                    
NO 
REM   HREST   START (DO NOT REMOVE THIS LINE) 
REM NO H  NO #H U MULT   DIST 
REM C-H 
REM >4           1.5    .96 DISORDER 
REM 1      1     1.2    .93 C C-H (ACETYLENE) 
REM 1      2     1.2    .93 C-C(H)-C 
REM 1      3     1.2    .98 (C)3-C-H 
REM 2      1     1.2    .93 C=C-H(2) 
REM 2      2     1.2    .97 (C)2-C-(H)2 
REM 3      1     1.5    .96 C-C-(H)3 
REM N-H 
REM >4           1.5    .89 DISORDER 
REM 1      1     1.2    .86 N-N/H 
REM 1      2     1.2    .86 (C)2-N-H 
REM 1      3     1.2    .89 (C)3-N-H 
REM 2      1     1.2    .86 C-N-(H)2 
REM 2      2     1.2    .89 (C)2-N-(H)2 
REM 3      1     1.2    .89 C-H-(H)3 
REM O-H 
REM 1      1     1.5    .82 O-H 
REM 
REM DIST      ESD = 0.02 
REM VIB       ESD = 0.002 
REM ANGLE     ESD = 2.0 
REM 
REM TO ACTIVATE THE VIB RESTRAINTS, REMOVE LEADING REM 
REM            H1-N-R2 
DIST 0.86, 0.02 = 
CONT N ( 1) TO H(11) 
REST 0.029, 0.002 = H(11,U[ISO]) 
ANGLE 0.0, 2.0 = MEAN 
CONT H(11) TO N ( 1) TO C(8) 
CONT H(11) TO N ( 1) TO C(10) 
REM            H1-N-R2 
DIST 0.86, 0.02 = 
CONT N ( 2) TO H(21) 
REST 0.036, 0.002 = H(21,U[ISO]) 
ANGLE 0.0, 2.0 = MEAN 
CONT H(21) TO N ( 2) TO C(8) 
CONT H(21) TO N ( 2) TO C(9) 
REM   HREST   END (DO NOT REMOVE THIS LINE) 
END                                                                             
;

loop_
_refln_index_h
_refln_index_k
_refln_index_l
_refln_F_squared_meas
_refln_F_squared_calc
_refln_F_squared_sigma
_refln_include_status
_refln_refinement_weight
   1   0   0      268.95      345.59       16.31 o   0.1858E-03
   2   0   0      821.73      785.11       42.31 o   0.6740E-04
   3   0   0      734.78      663.05       51.07 o   0.7143E-04
   4   0   0       32.01       16.12       12.30 o   0.2518E-02
   5   0   0      494.89      581.48       27.34 o   0.1003E-03
   6   0   0      161.78      103.07       14.65 o   0.4585E-03
   1   1   0      122.32      116.17        7.81 o   0.5534E-03
   2   1   0       29.51       24.66        8.26 o   0.2014E-02
   3   1   0      881.93      694.46       39.21 o   0.6895E-04
   4   1   0      604.69      538.54       65.22 o   0.7393E-04
   5   1   0      187.43       60.12       12.27 o   0.5603E-03
   6   1   0     1151.52     1085.68       25.00 o   0.5025E-04
   0   2   0     1044.34      894.29       22.05 o   0.5976E-04
   1   2   0     3449.75     2998.92       33.53 o   0.1333E-04
   2   2   0       86.58       66.43       16.30 o   0.7843E-03
   3   2   0     1284.93     1017.17       49.46 o   0.4539E-04
   4   2   0      146.59       70.79       20.80 o   0.5646E-03
   5   2   0      245.10       70.89       11.75 o   0.4887E-03
   6   2   0      274.17      217.85       16.63 o   0.2580E-03
   1   3   0     1874.08     1766.66       41.34 o   0.2714E-04
   2   3   0      680.92      762.41       30.96 o   0.7457E-04
   3   3   0     1871.55     1785.91       92.22 o   0.2304E-04
   4   3   0      181.15       68.98       18.83 o   0.5226E-03
   5   3   0      268.73       98.36       12.41 o   0.4169E-03
   0   4   0        7.22        6.62        5.65 o   0.7637E-02
   1   4   0       12.96        5.16        5.48 o   0.7538E-02
   2   4   0     1992.39     1903.70       83.00 o   0.2238E-04
   3   4   0      417.75      406.40       13.47 o   0.1473E-03
   4   4   0      354.81      322.28       14.21 o   0.1884E-03
   5   4   0      434.59      436.98       14.67 o   0.1533E-03
   6   4   0      281.50      252.52       14.60 o   0.2439E-03
   1   5   0      592.39      571.16       33.10 o   0.9386E-04
   2   5   0     3067.57     3126.31       37.62 o   0.1345E-04
   3   5   0       44.80       12.78        5.77 o   0.2706E-02
   4   5   0      290.00      263.94       16.22 o   0.2273E-03
   5   5   0      127.30       22.15        9.83 o   0.1087E-02
   0   6   0      788.22      694.24       32.35 o   0.7886E-04
   1   6   0        3.14        1.59        2.79 o   0.2431E-01
   2   6   0      356.96      390.39       11.29 o   0.1730E-03
   3   6   0      254.04       78.87       12.75 o   0.4524E-03
   4   6   0      381.98      302.07       18.07 o   0.1904E-03
   5   6   0       99.96       37.69        5.59 o   0.1153E-02
   1   7   0      121.92      110.28        6.53 o   0.5855E-03
   2   7   0       68.33       33.49        6.78 o   0.1388E-02
   3   7   0       81.39       59.75        8.08 o   0.9662E-03
   4   7   0      183.87      162.77        9.21 o   0.3971E-03
   0   8   0       69.20       75.54        6.15 o   0.9635E-03
   1   8   0       27.26        5.20        5.16 o   0.5538E-02
   2   8   0      411.15      337.52       15.26 o   0.1748E-03
  -6   1   1      830.02      139.48       21.51 o   0.1631E-03
  -5   1   1      464.95      338.72       17.76 o   0.1591E-03
  -4   1   1      149.97       27.00       24.35 o   0.6232E-03
  -3   1   1     1328.45     1009.86       48.54 o   0.4683E-04
  -2   1   1     3590.82     3344.10       62.91 o   0.1161E-04
  -1   1   1        5.99        8.22        2.07 o   0.9181E-02
   0   1   1      118.64      132.88        5.09 o   0.5072E-03
   1   1   1    18382.21    19737.82       93.13 o   0.7422E-06
   2   1   1      533.40      632.19       22.90 o   0.9792E-04
   3   1   1     1373.59      513.62       52.28 o   0.6351E-04
   4   1   1      145.25       64.06       22.55 o   0.5287E-03
   5   1   1      226.51      177.39       13.19 o   0.3372E-03
   6   1   1      816.93      484.92       21.34 o   0.1004E-03
  -6   2   1      184.04       94.83       10.10 o   0.5008E-03
  -5   2   1      216.55      186.00       10.96 o   0.3334E-03
  -4   2   1       66.45       46.20       11.99 o   0.1196E-02
  -3   2   1     2277.26     1884.34       62.31 o   0.2228E-04
  -2   2   1      244.97      239.64       13.59 o   0.2785E-03
  -1   2   1     1580.56     1514.42       25.41 o   0.3402E-04
   0   2   1      230.34      202.08       10.81 o   0.2937E-03
   1   2   1      518.75      521.79       19.62 o   0.1151E-03
   2   2   1     3517.74     3256.65       64.39 o   0.1190E-04
   3   2   1        0.07        0.47        8.10 o   0.1459E-01
   4   2   1      841.55      875.10       40.17 o   0.6226E-04
   5   2   1      292.02      289.86       12.81 o   0.2159E-03
   6   2   1      209.38       37.97       15.29 o   0.5952E-03
  -6   3   1       51.44       17.57        7.77 o   0.2175E-02
  -5   3   1      680.26      771.93       18.68 o   0.8048E-04
  -4   3   1     1559.97     1577.26       55.97 o   0.3143E-04
  -3   3   1      386.62      263.61       47.99 o   0.1456E-03
  -2   3   1      142.62      107.67       14.92 o   0.5339E-03
  -1   3   1      464.76      475.00       20.75 o   0.1226E-03
   0   3   1      337.22      255.93       13.86 o   0.2223E-03
   1   3   1      807.46      852.60       27.30 o   0.6670E-04
   2   3   1      832.56      734.88       33.60 o   0.7119E-04
   3   3   1      212.75      224.45       29.78 o   0.2483E-03
   4   3   1      231.26      183.81       20.58 o   0.2995E-03
   5   3   1      330.87        5.61       13.88 o   0.5349E-03
   6   3   1      383.41      358.11       18.09 o   0.1708E-03
  -6   4   1      231.28        9.24       13.04 o   0.7082E-03
  -5   4   1      211.59       18.08       10.40 o   0.7168E-03
  -4   4   1      323.15        6.11       14.38 o   0.5359E-03
  -3   4   1      414.20      345.41       13.97 o   0.1715E-03
  -2   4   1      998.65      944.76       59.20 o   0.4999E-04
  -1   4   1      544.46      440.43       27.50 o   0.1216E-03
   0   4   1      988.78      881.82       36.53 o   0.5954E-04
   1   4   1       15.23        1.41        6.09 o   0.7441E-02
   2   4   1     2034.10     2041.31       55.45 o   0.2243E-04
   3   4   1      177.59      207.63        8.67 o   0.3388E-03
   4   4   1       56.94        3.12        6.24 o   0.2987E-02
   5   4   1      204.55       50.15       10.56 o   0.6253E-03
  -5   5   1      422.67       76.85       17.05 o   0.3152E-03
  -4   5   1       86.03       30.89       10.17 o   0.1252E-02
  -3   5   1       78.71       46.14        5.93 o   0.1185E-02
  -2   5   1       47.11        5.35        7.68 o   0.2928E-02
  -1   5   1       88.91      113.50       12.84 o   0.6177E-03
   0   5   1     3154.41     2903.08       75.00 o   0.1372E-04
   1   5   1       29.12       41.63        8.00 o   0.1531E-02
   2   5   1       31.78        0.43        6.64 o   0.4647E-02
   3   5   1      467.77      428.94       13.13 o   0.1464E-03
   4   5   1       79.84       22.52        9.75 o   0.1379E-02
   5   5   1      454.70       24.37       18.48 o   0.3592E-03
  -5   6   1       36.22        3.94        3.61 o   0.4521E-02
  -4   6   1      100.04       16.93        9.52 o   0.1405E-02
  -3   6   1      248.86      222.99       11.52 o   0.2839E-03
  -2   6   1       78.77       76.65        5.85 o   0.8563E-03
  -1   6   1      938.64      937.31       26.98 o   0.5810E-04
   0   6   1      800.38      748.00       23.05 o   0.7601E-04
   1   6   1       14.86        9.87        3.50 o   0.5191E-02
   2   6   1       40.72       25.59        4.71 o   0.2085E-02
   3   6   1      920.65      977.79       18.08 o   0.6034E-04
   4   6   1      479.73      452.41       18.91 o   0.1309E-03
   5   6   1      151.79      164.43        8.62 o   0.3908E-03
  -4   7   1      100.71       26.98        7.02 o   0.1208E-02
  -3   7   1       29.10       14.10        3.72 o   0.3335E-02
  -2   7   1      399.84      384.49       14.08 o   0.1635E-03
  -1   7   1       29.25       38.04        3.34 o   0.1985E-02
   0   7   1      630.27      717.69       16.50 o   0.8785E-04
   1   7   1      562.31      547.15       16.58 o   0.1109E-03
   2   7   1       51.88       16.84        5.94 o   0.2290E-02
   3   7   1       35.25       15.12        6.20 o   0.2941E-02
   4   7   1      139.79       87.66        8.28 o   0.6065E-03
  -2   8   1      139.23       32.64        9.20 o   0.9255E-03
  -1   8   1      325.36      295.28       13.84 o   0.2117E-03
   0   8   1        6.62        1.07        1.76 o   0.1754E-01
   1   8   1        9.70       17.40        2.79 o   0.4619E-02
   2   8   1      153.71       86.51        9.97 o   0.6167E-03
   3   8   1       74.49       19.71        6.34 o   0.1645E-02
   1   9   1      100.86       90.74        5.23 o   0.7080E-03
  -5   0   2      731.25      826.87       31.94 o   0.7128E-04
  -4   0   2      292.53      318.68       38.55 o   0.1564E-03
  -3   0   2     1684.51     1743.93       79.78 o   0.2467E-04
  -2   0   2     5901.11     6090.60      116.97 o   0.4962E-05
  -1   0   2     1555.88     1578.17       40.46 o   0.3230E-04
   0   0   2      598.67      843.32       21.22 o   0.7499E-04
   1   0   2      130.17      190.17       11.68 o   0.3655E-03
   2   0   2     3263.36     3876.21       77.22 o   0.9987E-05
   3   0   2     1790.19     2030.43       76.14 o   0.2214E-04
   4   0   2      309.85      188.22       45.83 o   0.1849E-03
   5   0   2      163.89      179.41       16.10 o   0.3422E-03
   6   0   2        9.12        0.68        4.91 o   0.1254E-01
  -6   1   2      735.70      569.54       27.54 o   0.9308E-04
  -5   1   2      352.67      128.94       15.79 o   0.3052E-03
  -4   1   2       18.04        6.82       10.60 o   0.4186E-02
  -3   1   2      584.38      243.63       35.46 o   0.1466E-03
  -2   1   2     1899.91     1931.82       47.61 o   0.2457E-04
  -1   1   2     7143.50     7115.67       50.29 o   0.3999E-05
   0   1   2       52.46       77.04        2.86 o   0.9964E-03
   1   1   2     5484.33     5117.12       82.97 o   0.6267E-05
   2   1   2     1376.01     1495.57       35.81 o   0.3444E-04
   3   1   2     7282.31     6453.21      175.77 o   0.3927E-05
   4   1   2      263.25      240.21       28.93 o   0.2180E-03
   5   1   2      306.89      243.23       15.23 o   0.2295E-03
   6   1   2      222.56        9.58       16.73 o   0.6747E-03
  -6   2   2       67.92        1.30        9.25 o   0.2268E-02
  -5   2   2      134.97        6.92        8.56 o   0.1328E-02
  -4   2   2      196.52      124.82       15.59 o   0.4354E-03
  -3   2   2     1694.71     1413.26       55.09 o   0.3155E-04
  -2   2   2      609.84      663.01       21.54 o   0.8932E-04
  -1   2   2     1737.76     1668.03       27.20 o   0.3023E-04
   0   2   2     7616.27     6587.86       67.10 o   0.4174E-05
   1   2   2     6830.31     6959.74       49.32 o   0.4209E-05
   2   2   2     3161.48     2949.17       91.15 o   0.1272E-04
   3   2   2       55.29       11.88       12.23 o   0.2019E-02
   4   2   2      133.72       69.98       16.95 o   0.6453E-03
   5   2   2      137.78       35.08        9.41 o   0.8373E-03
   6   2   2      391.81      234.87       20.94 o   0.2108E-03
  -6   3   2       79.83        9.51        8.82 o   0.1860E-02
  -5   3   2      311.86       43.26       12.43 o   0.4811E-03
  -4   3   2      272.04       11.29       30.20 o   0.4336E-03
  -3   3   2       49.85       41.41       18.47 o   0.9655E-03
  -2   3   2      240.11      261.38       15.70 o   0.2478E-03
  -1   3   2     1485.30     1370.05       37.69 o   0.3699E-04
   0   3   2     5901.90     5043.84       76.70 o   0.6177E-05
   1   3   2     1934.51     1800.88       42.01 o   0.2632E-04
   2   3   2     1377.02     1336.70       57.85 o   0.3506E-04
   3   3   2      226.34      111.55       31.87 o   0.3169E-03
   4   3   2      275.08      274.78       15.26 o   0.2146E-03
   5   3   2      955.42      772.13       23.16 o   0.7101E-04
   6   3   2      168.97       40.76       13.39 o   0.7582E-03
  -6   4   2      310.32      325.76       14.59 o   0.1923E-03
  -5   4   2      159.00      135.19        8.66 o   0.4476E-03
  -4   4   2     1734.46     1949.54       43.50 o   0.2570E-04
  -3   4   2       16.21        1.06        3.73 o   0.9225E-02
  -2   4   2      237.30      216.88       29.57 o   0.2298E-03
  -1   4   2      362.07      361.58       22.29 o   0.1589E-03
   0   4   2      174.34      169.89       15.57 o   0.3514E-03
   1   4   2     4458.68     4362.99      113.41 o   0.7622E-05
   2   4   2      251.57      281.99       25.62 o   0.1995E-03
   3   4   2       35.34       29.54        4.52 o   0.2032E-02
   4   4   2       86.52       69.90        6.27 o   0.8509E-03
   5   4   2      212.57      118.52       10.66 o   0.4035E-03
  -5   5   2      940.94      834.75       24.88 o   0.6556E-04
  -3   5   2      324.99      325.22       10.97 o   0.1986E-03
  -2   5   2     1127.76     1130.39       22.98 o   0.5024E-04
  -1   5   2      473.61      489.55       44.37 o   0.1040E-03
   0   5   2      821.94      778.03       38.77 o   0.6607E-04
   1   5   2      636.27      637.74       34.99 o   0.8837E-04
   2   5   2       13.90       17.95        3.92 o   0.3726E-02
   3   5   2      103.91       33.33        7.32 o   0.1114E-02
   4   5   2        7.80        2.01        4.25 o   0.1556E-01
   5   5   2      747.29      762.14       23.05 o   0.7549E-04
  -5   6   2       29.33       34.55        3.18 o   0.2099E-02
  -4   6   2      160.59       45.93       12.19 o   0.7475E-03
  -3   6   2       35.05        1.99        5.85 o   0.4381E-02
  -2   6   2       16.18       19.83        3.29 o   0.3474E-02
  -1   6   2      483.43      503.26       19.42 o   0.1242E-03
   0   6   2       52.49       50.38        6.28 o   0.1320E-02
   1   6   2      181.38      189.69       11.41 o   0.3357E-03
   2   6   2       77.72      106.20        7.46 o   0.7091E-03
   3   6   2      203.88       23.66       12.12 o   0.7507E-03
   4   6   2      137.78       16.93       10.97 o   0.1065E-02
   5   6   2       46.99       10.34        5.22 o   0.2799E-02
  -4   7   2       82.03       71.46        6.28 o   0.8822E-03
  -3   7   2       62.36        3.34        5.02 o   0.2801E-02
  -2   7   2      185.61      156.88       10.04 o   0.4142E-03
  -1   7   2        9.45        4.40        2.06 o   0.9870E-02
   0   7   2       43.41       21.79        5.40 o   0.2193E-02
   1   7   2      140.74       97.85        8.89 o   0.6050E-03
   2   7   2      364.07      236.80       13.53 o   0.2351E-03
   3   7   2       46.69       59.25        6.40 o   0.1221E-02
   4   7   2       95.50        2.19        7.17 o   0.1844E-02
  -2   8   2      205.06      173.03       10.48 o   0.3510E-03
  -1   8   2      237.09      221.34        8.02 o   0.2915E-03
   0   8   2       41.10       49.34        3.62 o   0.1469E-02
   1   8   2       50.72        3.33        6.53 o   0.3099E-02
   2   8   2      103.13       26.92        8.46 o   0.1190E-02
   3   8   2      220.34      258.43       10.09 o   0.2709E-03
   1   9   2      123.29      133.73        5.77 o   0.4888E-03
  -6   1   3      515.59      180.49       23.22 o   0.1938E-03
  -5   1   3      509.99      484.47       18.23 o   0.1207E-03
  -4   1   3      130.30      119.71       19.75 o   0.4697E-03
  -3   1   3      718.22      594.15       37.11 o   0.8780E-04
  -2   1   3      286.40      205.99       19.66 o   0.2607E-03
  -1   1   3      301.54      316.67       10.55 o   0.2054E-03
   0   1   3     1746.31     1687.35       25.28 o   0.2993E-04
   1   1   3     6230.57     6646.55       55.56 o   0.4602E-05
   2   1   3      888.63      731.57       47.43 o   0.6447E-04
   3   1   3       23.23       27.91        8.79 o   0.1941E-02
   4   1   3      152.56      160.56       15.67 o   0.4079E-03
   5   1   3      276.32      236.39       14.73 o   0.2432E-03
   6   1   3       78.41       10.85       11.07 o   0.1673E-02
  -6   2   3       39.92        6.57        7.27 o   0.2830E-02
  -5   2   3      303.20      217.66       12.53 o   0.2630E-03
  -4   2   3      945.88     1041.43       28.01 o   0.5276E-04
  -3   2   3      201.86        9.97       23.47 o   0.6301E-03
  -2   2   3      450.07      472.14       18.83 o   0.1306E-03
  -1   2   3     4812.88     4913.09       46.66 o   0.7158E-05
   0   2   3    18036.58    16548.69       80.53 o   0.9394E-06
   1   2   3     1036.90     1174.01       18.86 o   0.4883E-04
   2   2   3      936.70      801.60       31.05 o   0.6666E-04
   3   2   3      903.69      831.41       40.14 o   0.6151E-04
   4   2   3      478.59      502.86       20.15 o   0.1231E-03
   5   2   3      209.70      217.42       17.79 o   0.2932E-03
   6   2   3      616.24      577.81       26.16 o   0.9947E-04
  -6   3   3      180.46      293.64       12.52 o   0.2458E-03
  -5   3   3       64.25       26.31        5.98 o   0.1666E-02
  -4   3   3      579.78      494.18       36.19 o   0.1018E-03
  -3   3   3      111.29      117.70       17.74 o   0.4840E-03
  -2   3   3     1031.32      891.25       37.10 o   0.5875E-04
  -1   3   3      562.25      563.71       15.81 o   0.1030E-03
   0   3   3     4318.70     3556.05       73.77 o   0.9818E-05
   1   3   3        4.23        5.86        3.18 o   0.1041E-01
   2   3   3     1833.10     1830.21       66.94 o   0.2485E-04
   3   3   3     1239.81     1298.33       67.50 o   0.3604E-04
   4   3   3       54.51       44.08        7.43 o   0.1366E-02
   5   3   3      806.98      725.97       21.60 o   0.7656E-04
   6   3   3       59.04       89.60        7.70 o   0.8373E-03
  -6   4   3      187.30       52.31       11.56 o   0.6275E-03
  -5   4   3      114.67        9.08       10.23 o   0.1333E-02
  -4   4   3     1103.90      839.12       35.44 o   0.5780E-04
  -3   4   3       34.26       30.92        3.88 o   0.2081E-02
  -2   4   3      116.04      139.11       20.45 o   0.4260E-03
  -1   4   3     3842.01     3597.87       71.36 o   0.1047E-04
   0   4   3     1577.36     1360.73       47.42 o   0.3591E-04
   1   4   3     2369.16     2352.33       82.39 o   0.1793E-04
   2   4   3      489.20      500.95       35.13 o   0.1116E-03
   3   4   3      152.16      115.34        9.13 o   0.4982E-03
   4   4   3       93.90       75.09        6.48 o   0.8803E-03
   5   4   3      258.75      182.70       12.03 o   0.3037E-03
   6   4   3       79.35       51.58        7.66 o   0.1006E-02
  -5   5   3      754.09      434.82       22.51 o   0.1146E-03
  -4   5   3       42.36       34.90        7.82 o   0.1927E-02
  -3   5   3      360.55      257.86       14.79 o   0.2123E-03
  -2   5   3       42.47       26.37        5.05 o   0.2045E-02
  -1   5   3      195.00      204.69       28.92 o   0.2602E-03
   0   5   3      154.18      142.30       16.94 o   0.4115E-03
   1   5   3       88.83       87.73       13.76 o   0.6582E-03
   2   5   3      874.48      850.87       18.20 o   0.6709E-04
   3   5   3      352.36      331.13       11.66 o   0.1851E-03
   4   5   3       51.11       17.11        8.68 o   0.2017E-02
   5   5   3      368.40      132.73       16.44 o   0.3076E-03
  -5   6   3       32.47       14.17        3.25 o   0.3260E-02
  -4   6   3      390.00      349.86       16.28 o   0.1720E-03
  -3   6   3       61.47       38.78        6.19 o   0.1380E-02
  -2   6   3      129.08      106.69        8.68 o   0.5571E-03
  -1   6   3      613.99      584.27       22.45 o   0.1017E-03
   0   6   3      394.31      368.43       14.07 o   0.1694E-03
   1   6   3      488.34      464.11       15.50 o   0.1286E-03
   2   6   3      425.11      411.49       16.08 o   0.1482E-03
   3   6   3      319.87      302.69       13.23 o   0.2113E-03
   4   6   3      125.02      105.45       10.00 o   0.5604E-03
   5   6   3       27.99       12.07        4.24 o   0.3709E-02
  -4   7   3       65.79       38.35        5.54 o   0.1349E-02
  -3   7   3      305.80      250.64       11.34 o   0.2403E-03
  -2   7   3       41.10       24.46        5.42 o   0.2233E-02
  -1   7   3        3.30        2.16        2.06 o   0.2422E-01
   0   7   3        3.81        1.38        2.62 o   0.2661E-01
   1   7   3      139.26      124.25       12.34 o   0.4716E-03
   2   7   3     1358.67     1304.77       24.70 o   0.4027E-04
   3   7   3       34.69       12.01        6.27 o   0.3391E-02
   4   7   3      156.85      143.06        8.80 o   0.4443E-03
  -2   8   3      150.77      125.80        8.86 o   0.4890E-03
  -1   8   3       44.57       41.55        3.51 o   0.1689E-02
   0   8   3      195.84      166.85        7.56 o   0.3560E-03
   1   8   3      422.43      448.69       16.55 o   0.1405E-03
   2   8   3      431.07      467.27       16.29 o   0.1343E-03
   3   8   3      186.40       46.69       10.20 o   0.6727E-03
   1   9   3       15.99        3.18        2.61 o   0.7579E-02
  -6   0   4      278.67      123.23       17.07 o   0.3543E-03
  -5   0   4     1444.46     1453.76       29.88 o   0.3658E-04
  -4   0   4     2449.33     2622.99      114.71 o   0.1503E-04
  -3   0   4     1947.69     1889.53       87.25 o   0.2146E-04
  -2   0   4      854.86      841.26       45.04 o   0.6236E-04
  -1   0   4     1017.88     1075.43       19.96 o   0.5414E-04
   0   0   4       39.14       47.80        8.26 o   0.1334E-02
   1   0   4     1250.27     1403.18       34.49 o   0.3811E-04
   2   0   4     1654.75     1788.68       60.30 o   0.2650E-04
   3   0   4       28.11       21.77       12.70 o   0.1838E-02
   4   0   4      400.22      354.19       49.05 o   0.1218E-03
   5   0   4       45.96       75.92        8.86 o   0.9968E-03
   6   0   4      443.39      430.93       23.17 o   0.1336E-03
  -6   1   4      299.72      204.33       17.70 o   0.2681E-03
  -5   1   4      233.83       49.72       11.79 o   0.5420E-03
  -4   1   4      214.11      214.75       17.75 o   0.2853E-03
  -3   1   4       82.85       18.49       19.23 o   0.1151E-02
  -2   1   4      314.26      317.57       19.38 o   0.1922E-03
  -1   1   4      172.13      181.08        8.25 o   0.3632E-03
   0   1   4       14.66        0.52        6.21 o   0.8816E-02
   1   1   4    18502.03    21834.23       91.47 o   0.6515E-06
   2   1   4     2095.18     2046.73       47.23 o   0.2255E-04
   3   1   4      180.41      118.08       18.91 o   0.3938E-03
   4   1   4      434.91      397.83       24.57 o   0.1442E-03
   5   1   4      275.81      240.57       14.74 o   0.2480E-03
   6   1   4      176.11      169.03       10.53 o   0.3631E-03
  -6   2   4      272.31       44.04       16.82 o   0.4831E-03
  -5   2   4      719.77      681.10       19.13 o   0.8598E-04
  -4   2   4      274.21      126.37       16.79 o   0.3423E-03
  -3   2   4       63.05        8.65       15.62 o   0.1657E-02
  -2   2   4       47.28       50.90        6.97 o   0.1340E-02
  -1   2   4     1012.41      980.76       21.96 o   0.5775E-04
   0   2   4       78.47       64.25        6.19 o   0.9570E-03
   1   2   4      267.86      269.52        9.75 o   0.2366E-03
   2   2   4     3453.39     3633.12       56.35 o   0.1087E-04
   3   2   4      942.55     1112.31       38.73 o   0.4988E-04
   4   2   4      176.57      203.41       11.83 o   0.3401E-03
   5   2   4       38.04       44.18        9.15 o   0.1446E-02
   6   2   4      194.00       85.01       16.26 o   0.4867E-03
  -6   3   4      129.03       47.40       10.86 o   0.7942E-03
  -5   3   4       47.70       14.25        5.36 o   0.2435E-02
  -4   3   4      417.08      377.61       22.81 o   0.1515E-03
  -3   3   4      371.40      397.73       40.33 o   0.1292E-03
  -2   3   4      388.30      348.03       23.72 o   0.1606E-03
  -1   3   4     1068.84      988.12       25.30 o   0.5542E-04
   0   3   4     2158.84     1892.12       52.97 o   0.2341E-04
   1   3   4      264.90      234.11       15.87 o   0.2494E-03
   2   3   4      242.57      262.29       25.50 o   0.2183E-03
   3   3   4      989.19     1005.50       60.03 o   0.4814E-04
   4   3   4      180.33      188.59       12.06 o   0.3220E-03
   5   3   4      151.22       20.18       10.14 o   0.9672E-03
   6   3   4       72.88        5.61        9.43 o   0.2179E-02
  -6   4   4      159.28      133.49       10.24 o   0.4299E-03
  -5   4   4      133.16      149.88       10.43 o   0.4367E-03
  -4   4   4      378.42      320.06       14.69 o   0.1844E-03
  -3   4   4      134.48      164.36        8.09 o   0.4271E-03
  -2   4   4      575.68      637.68       45.60 o   0.8527E-04
  -1   4   4     1475.37     1353.16       70.22 o   0.3281E-04
   0   4   4      344.67      292.33       22.65 o   0.1852E-03
   1   4   4     4343.15     3991.61      112.14 o   0.8494E-05
   2   4   4      149.74      138.09       19.61 o   0.4007E-03
   3   4   4     1198.11     1241.27       27.75 o   0.4298E-04
   4   4   4       13.15       14.24        4.08 o   0.4809E-02
   5   4   4      211.84      207.71       11.07 o   0.3034E-03
   6   4   4       28.63       36.24        4.84 o   0.1799E-02
  -5   5   4      164.61        0.25       11.42 o   0.1081E-02
  -4   5   4      241.56      238.76       11.37 o   0.2779E-03
  -3   5   4     1477.96     1536.78       27.91 o   0.3466E-04
  -2   5   4      591.33      671.35       16.88 o   0.9239E-04
  -1   5   4      393.18      385.30       41.78 o   0.1257E-03
   0   5   4      807.06      724.68       38.69 o   0.7270E-04
   1   5   4      337.09      347.20       26.55 o   0.1703E-03
   2   5   4       32.47       39.96        4.19 o   0.1696E-02
   3   5   4      416.72      389.81       15.52 o   0.1572E-03
   4   5   4      346.77      321.01       14.02 o   0.1926E-03
   5   5   4      185.66      181.70       11.85 o   0.3655E-03
  -5   6   4      152.65       32.40        8.97 o   0.8869E-03
  -4   6   4      100.04       21.97        9.19 o   0.1267E-02
  -3   6   4      143.62      125.19        7.14 o   0.5132E-03
  -2   6   4       21.51       10.04        4.48 o   0.4532E-02
  -1   6   4      386.46      381.03       18.30 o   0.1610E-03
   0   6   4       53.45       68.91        6.59 o   0.1060E-02
   1   6   4      144.06      155.27        8.51 o   0.4417E-03
   2   6   4     1046.98      944.45       20.27 o   0.5762E-04
   3   6   4      391.68      346.19       14.66 o   0.1666E-03
   4   6   4       73.26       45.80        7.63 o   0.1139E-02
   5   6   4      269.30       45.38       11.86 o   0.5392E-03
  -4   7   4      166.68       20.52        8.60 o   0.8917E-03
  -3   7   4       78.95       39.34        5.34 o   0.1216E-02
  -2   7   4       23.58       22.82        4.29 o   0.2883E-02
  -1   7   4      236.70      218.81        8.96 o   0.2816E-03
   0   7   4      285.89      291.83       11.35 o   0.2154E-03
   1   7   4      217.90      158.59       15.99 o   0.3661E-03
   2   7   4      315.67      247.55       12.92 o   0.2479E-03
   3   7   4      165.19      126.88       11.50 o   0.4671E-03
   4   7   4      175.71        2.38       10.12 o   0.1028E-02
  -2   8   4       65.22       25.74        6.23 o   0.1621E-02
  -1   8   4       25.98       37.57        2.64 o   0.2265E-02
   0   8   4      235.97      252.71       12.60 o   0.2609E-03
   1   8   4      304.32      246.84       14.49 o   0.2371E-03
   2   8   4      199.86      130.67       11.56 o   0.4038E-03
   3   8   4      721.49      764.38       18.55 o   0.7973E-04
   1   9   4       24.38       29.68        2.80 o   0.2311E-02
  -6   1   5      162.34        2.58       13.31 o   0.1009E-02
  -5   1   5      238.26      129.98       11.76 o   0.3892E-03
  -4   1   5      124.43       96.03       15.40 o   0.5315E-03
  -3   1   5      608.97      652.54       34.74 o   0.8979E-04
  -2   1   5     2519.41     2618.30       42.48 o   0.1707E-04
  -1   1   5       12.56        8.02        2.79 o   0.7357E-02
   0   1   5        2.88        0.35        3.57 o   0.3242E-01
   1   1   5     6155.66     7484.25       54.09 o   0.4045E-05
   2   1   5      267.90      256.23       16.48 o   0.2260E-03
   3   1   5      594.62      548.73       32.51 o   0.1002E-03
   4   1   5      848.65      848.33       32.40 o   0.6497E-04
   5   1   5      145.27       69.31       11.66 o   0.6683E-03
   6   1   5      149.73      144.06        9.74 o   0.4442E-03
  -6   2   5      741.48      777.34       26.43 o   0.7138E-04
  -5   2   5      829.91      831.15       20.49 o   0.7028E-04
  -4   2   5      392.79      379.72       18.03 o   0.1517E-03
  -3   2   5     1704.69     1804.24       58.50 o   0.2617E-04
  -2   2   5      108.82      129.68        9.87 o   0.4997E-03
  -1   2   5     2239.36     2256.26       27.16 o   0.2100E-04
   0   2   5      264.41      306.20       11.50 o   0.2179E-03
   1   2   5      649.97      568.03       18.27 o   0.9941E-04
   2   2   5      290.27      335.98       16.23 o   0.1816E-03
   3   2   5      316.61      398.54       21.66 o   0.1606E-03
   4   2   5       60.89       74.17        7.55 o   0.9155E-03
   5   2   5       31.62       14.12        8.07 o   0.2767E-02
   6   2   5       39.36        9.84        7.99 o   0.2855E-02
  -6   3   5      120.13      103.99       10.11 o   0.5627E-03
  -5   3   5      199.52      151.71       10.29 o   0.3515E-03
  -4   3   5       72.12       72.50        9.29 o   0.8588E-03
  -3   3   5      581.65      526.08       49.74 o   0.8670E-04
  -2   3   5      116.32      125.10       13.34 o   0.5064E-03
  -1   3   5      846.76      816.99       18.98 o   0.7057E-04
   0   3   5      202.04      162.42       17.18 o   0.3372E-03
   1   3   5      676.42      684.42       25.21 o   0.8612E-04
   2   3   5     3594.44     3854.72       95.47 o   0.9668E-05
   3   3   5     1161.51     1313.71       64.71 o   0.3753E-04
   4   3   5       11.12       13.36        4.09 o   0.6241E-02
   5   3   5      206.70      244.11       11.21 o   0.2791E-03
   6   3   5      308.57      350.64       16.98 o   0.1931E-03
  -6   4   5      189.60       93.66       10.95 o   0.5176E-03
  -5   4   5      117.80       48.02       10.16 o   0.8583E-03
  -4   4   5       78.12       60.79        7.06 o   0.1021E-02
  -3   4   5       74.01       75.82        6.32 o   0.9443E-03
  -2   4   5       59.07       81.37       15.30 o   0.7741E-03
  -1   4   5     2305.53     2301.50       90.07 o   0.1787E-04
   0   4   5      305.83      277.00       21.82 o   0.1948E-03
   1   4   5      449.17      342.68       25.72 o   0.1490E-03
   2   4   5      148.32      159.27       19.46 o   0.3777E-03
   3   4   5       10.28        5.74        3.83 o   0.8729E-02
   4   4   5        6.58        0.05        3.82 o   0.2162E-01
   5   4   5       16.12        0.10        3.96 o   0.1045E-01
  -5   5   5       62.28       12.32        5.57 o   0.2022E-02
  -4   5   5      366.17      374.33       13.73 o   0.1746E-03
  -3   5   5       48.28       38.17        7.93 o   0.1528E-02
  -2   5   5       47.54       44.33        6.41 o   0.1478E-02
  -1   5   5     1366.84     1325.45       79.82 o   0.3314E-04
   0   5   5       17.97       16.41       11.70 o   0.2942E-02
   1   5   5        3.86        4.62        5.71 o   0.9244E-02
   2   5   5       81.15       68.32        5.97 o   0.8916E-03
   3   5   5      240.14      230.98       12.11 o   0.2618E-03
   4   5   5       67.43       38.42        7.79 o   0.1292E-02
   5   5   5      210.29      106.10       13.06 o   0.4621E-03
  -5   6   5      321.86      268.53       12.32 o   0.2253E-03
  -4   6   5      190.40       64.31       12.33 o   0.5705E-03
  -3   6   5      253.54      229.66        9.16 o   0.2661E-03
  -2   6   5        4.89        5.03        3.02 o   0.1067E-01
  -1   6   5      370.46      384.96       18.45 o   0.1583E-03
   0   6   5      181.92      206.40       12.58 o   0.3117E-03
   1   6   5       49.83       50.50        5.18 o   0.1280E-02
   2   6   5     1318.07     1344.30       28.06 o   0.4038E-04
   3   6   5       93.27       47.92        7.95 o   0.9514E-03
   4   6   5       33.16       16.42        5.63 o   0.2690E-02
   5   6   5      562.86      683.76       16.26 o   0.9430E-04
  -4   7   5      496.37      627.85       13.65 o   0.1044E-03
  -3   7   5      113.66      112.36        5.56 o   0.6127E-03
  -2   7   5      109.10      117.06        6.04 o   0.5693E-03
  -1   7   5        9.53        2.34        3.28 o   0.1328E-01
   0   7   5       82.72       80.55        5.55 o   0.8076E-03
   1   7   5      956.20      863.63       32.90 o   0.6171E-04
   2   7   5       15.48        3.71        3.78 o   0.7703E-02
   3   7   5      367.66      302.62       16.96 o   0.1917E-03
   4   7   5      554.37      568.60       16.93 o   0.1069E-03
  -2   8   5      231.25      228.50        8.51 o   0.2809E-03
  -1   8   5        9.26        3.21        2.15 o   0.1175E-01
   0   8   5       38.87       32.14        6.19 o   0.2020E-02
   1   8   5      372.60      386.63       15.94 o   0.1656E-03
   2   8   5       74.77        3.67        8.23 o   0.2229E-02
   3   8   5      266.46      215.83       11.80 o   0.2874E-03
   1   9   5        5.71        0.11        1.79 o   0.3254E-01
  -6   0   6       26.88       17.04        5.52 o   0.2752E-02
  -5   0   6      263.98      277.66       17.54 o   0.2119E-03
  -4   0   6     3102.79     3230.35       72.01 o   0.1223E-04
  -3   0   6      142.58      175.48       24.18 o   0.3619E-03
  -2   0   6      113.41      112.54       17.04 o   0.5306E-03
  -1   0   6    10319.52    12375.71       68.60 o   0.1791E-05
   0   0   6     8247.04    11820.36      139.86 o   0.2034E-05
   1   0   6      405.35      440.79       20.70 o   0.1377E-03
   2   0   6     4828.17     5414.36       93.34 o   0.6138E-05
   3   0   6      158.20      182.86       23.72 o   0.3237E-03
   4   0   6       54.58       33.07       10.45 o   0.1494E-02
   5   0   6      110.37      107.85       13.55 o   0.5800E-03
   6   0   6       69.65       80.88        9.38 o   0.8221E-03
  -6   1   6      374.17      434.81       19.31 o   0.1473E-03
  -5   1   6      694.00      657.53       21.22 o   0.8910E-04
  -4   1   6      767.42      885.72       21.17 o   0.6928E-04
  -3   1   6       17.40        3.24       10.09 o   0.4904E-02
  -2   1   6       30.26       41.42        6.00 o   0.1483E-02
  -1   1   6      990.91     1029.90       21.22 o   0.5548E-04
   0   1   6        2.08        2.07        4.13 o   0.2104E-01
   1   1   6       54.11       55.03        5.37 o   0.1256E-02
   2   1   6      594.49      644.20       23.50 o   0.9323E-04
   3   1   6     2993.87     3368.79       67.69 o   0.1215E-04
   4   1   6      485.73      491.37       19.27 o   0.1194E-03
   5   1   6      672.13      741.94       23.37 o   0.8008E-04
   6   1   6       19.72        2.08        4.38 o   0.7349E-02
  -6   2   6      168.44        3.70       13.87 o   0.9650E-03
  -5   2   6      223.89       24.74       11.32 o   0.6528E-03
  -4   2   6      673.65      722.60       23.55 o   0.7933E-04
  -3   2   6     1182.18     1172.36       49.67 o   0.4407E-04
  -2   2   6      536.62      542.68       21.42 o   0.1108E-03
  -1   2   6      133.94      138.59        6.96 o   0.4710E-03
   0   2   6        4.18        3.17        2.12 o   0.1905E-01
   1   2   6      405.92      451.24       16.13 o   0.1411E-03
   2   2   6      163.22      166.93       12.16 o   0.3807E-03
   3   2   6      523.13      525.11       42.63 o   0.9748E-04
   4   2   6       27.42       38.30        5.26 o   0.1984E-02
   5   2   6       46.96       34.63       10.79 o   0.1443E-02
   6   2   6      174.78       65.25       15.34 o   0.6035E-03
  -6   3   6       54.35       18.09        7.06 o   0.1730E-02
  -5   3   6      473.40      556.59       19.07 o   0.1071E-03
  -4   3   6        7.78        9.98        3.98 o   0.6522E-02
  -3   3   6      912.75      875.18       63.71 o   0.5261E-04
  -2   3   6      185.12      204.20       16.99 o   0.3092E-03
  -1   3   6       19.03       13.43        4.72 o   0.3929E-02
   0   3   6      639.96      651.91       30.84 o   0.8745E-04
   1   3   6     1010.18      977.37       40.55 o   0.5474E-04
   2   3   6      122.55      148.16       18.79 o   0.4201E-03
   3   3   6        8.56        1.99        6.89 o   0.9509E-02
   4   3   6      311.68      341.52       16.13 o   0.1850E-03
   5   3   6       14.79        8.60        4.18 o   0.5910E-02
   6   3   6       68.26       36.12        8.57 o   0.1161E-02
  -6   4   6      319.06      304.68       13.94 o   0.2066E-03
  -5   4   6      181.59      124.21       12.15 o   0.4239E-03
  -4   4   6      270.10      264.82       11.57 o   0.2376E-03
  -3   4   6      286.86      363.79       11.98 o   0.1922E-03
  -2   4   6      296.36      321.98       34.42 o   0.1657E-03
  -1   4   6     1141.30     1124.63       65.88 o   0.4155E-04
   0   4   6     1009.59      964.40       40.14 o   0.5419E-04
   1   4   6     2883.36     1946.70      102.58 o   0.1764E-04
   2   4   6       27.06       29.13        8.41 o   0.1910E-02
   3   4   6      123.34      118.27        9.05 o   0.5229E-03
   4   4   6      143.56      120.32       10.42 o   0.5170E-03
   5   4   6       42.77       24.49        8.14 o   0.1770E-02
  -5   5   6      262.88      274.91        9.93 o   0.2422E-03
  -4   5   6      124.52      114.16        8.60 o   0.5687E-03
  -3   5   6       86.76      100.52        5.55 o   0.7216E-03
  -2   5   6       25.15       29.80        5.20 o   0.2209E-02
  -1   5   6       62.25       68.21       18.07 o   0.8179E-03
   0   5   6     1703.74     1741.86       92.80 o   0.2398E-04
   1   5   6      120.04      129.74       25.78 o   0.3970E-03
   2   5   6      210.26      226.79        9.51 o   0.2870E-03
   3   5   6       64.22       50.05        6.74 o   0.1179E-02
   4   5   6      381.64      385.91       22.15 o   0.1564E-03
   5   5   6      325.38      325.98       15.47 o   0.1939E-03
  -4   6   6     1192.57     1226.84       26.98 o   0.4398E-04
  -3   6   6        7.52        0.12        3.26 o   0.2114E-01
  -2   6   6      187.15      166.06       10.47 o   0.3685E-03
  -1   6   6      208.04      212.55       11.21 o   0.3166E-03
   0   6   6      334.31      314.76       24.36 o   0.1829E-03
   1   6   6      368.32      310.65       16.03 o   0.1829E-03
   2   6   6     1312.61     1342.90       28.61 o   0.4048E-04
   3   6   6      211.04      207.87       11.12 o   0.3172E-03
   4   6   6       25.35       12.03        5.30 o   0.4360E-02
   5   6   6      141.86       88.14        8.41 o   0.6150E-03
  -3   7   6      151.41      104.33       14.59 o   0.4810E-03
  -2   7   6      117.00      133.28        6.42 o   0.5457E-03
  -1   7   6      668.89      718.49       15.22 o   0.8644E-04
   0   7   6      120.09      108.98        8.78 o   0.6058E-03
   1   7   6      126.56      104.29        9.08 o   0.5849E-03
   2   7   6       72.19       72.22        6.31 o   0.9335E-03
   3   7   6      609.79      545.36       16.41 o   0.1088E-03
   4   7   6      305.84      341.73       12.86 o   0.2010E-03
  -2   8   6       99.75       72.34        9.27 o   0.8095E-03
  -1   8   6      225.81      197.76        8.59 o   0.3095E-03
   0   8   6       26.04       35.47        4.79 o   0.2152E-02
   1   8   6      318.63      324.12       14.93 o   0.1966E-03
   2   8   6      675.25      755.55       20.92 o   0.8007E-04
   3   8   6        8.35        0.14        2.77 o   0.2014E-01
   1   9   6       87.21       91.06        5.10 o   0.7162E-03
  -6   1   7      151.41       61.96       12.97 o   0.6684E-03
  -5   1   7      270.45      220.55       13.46 o   0.2737E-03
  -4   1   7      387.91      361.46       18.53 o   0.1641E-03
  -3   1   7      694.32      727.86       38.09 o   0.7307E-04
  -2   1   7       36.09       32.92        6.38 o   0.1900E-02
  -1   1   7      459.65      534.34       18.26 o   0.1166E-03
   0   1   7     3932.92     4330.27       87.49 o   0.8505E-05
   1   1   7      560.17      585.92       16.95 o   0.1051E-03
   2   1   7        2.02        1.41        2.86 o   0.3272E-01
   3   1   7       80.23       80.06       11.23 o   0.7524E-03
   4   1   7      568.28      547.50       20.59 o   0.1078E-03
   5   1   7      111.60       75.64       10.05 o   0.7479E-03
   6   1   7       16.92        1.49        4.15 o   0.9660E-02
  -6   2   7       13.75        0.75        4.53 o   0.1053E-01
  -5   2   7      478.56      518.31       19.74 o   0.1165E-03
  -4   2   7      897.51     1039.93       27.73 o   0.5586E-04
  -3   2   7       47.28       52.23       11.38 o   0.1166E-02
  -2   2   7     2520.57     2563.85       47.55 o   0.1747E-04
  -1   2   7      106.21      111.72       10.76 o   0.5859E-03
   0   2   7      259.50      318.45       17.98 o   0.1998E-03
   1   2   7     7015.23     8107.30       73.86 o   0.3461E-05
   2   2   7     1089.81     1230.18       30.90 o   0.4591E-04
   3   2   7        6.48        6.02        6.50 o   0.7776E-02
   4   2   7      958.68     1125.94       28.13 o   0.5136E-04
   5   2   7      328.13      291.73       23.74 o   0.1852E-03
   6   2   7      577.26      543.29       27.14 o   0.1038E-03
  -6   3   7       54.96       71.26        6.79 o   0.9930E-03
  -5   3   7      197.01       82.49       13.26 o   0.5286E-03
  -4   3   7       81.82       98.71        9.13 o   0.6760E-03
  -3   3   7     1505.83     1557.70       83.15 o   0.2696E-04
  -2   3   7      303.82      301.80       22.41 o   0.2060E-03
  -1   3   7      319.33      356.53       15.43 o   0.1741E-03
   0   3   7      590.65      601.76       31.50 o   0.9397E-04
   1   3   7       96.04       77.60       14.29 o   0.6972E-03
   2   3   7     2494.56     2656.17       79.99 o   0.1596E-04
   3   3   7      246.86      245.78       30.26 o   0.2046E-03
   4   3   7      228.16      199.50       13.72 o   0.3038E-03
   5   3   7       49.51       36.20        9.03 o   0.1477E-02
   6   3   7       49.87       38.79        7.11 o   0.1429E-02
  -6   4   7      122.64       89.28        8.78 o   0.6793E-03
  -5   4   7       67.32       33.16        6.15 o   0.1408E-02
  -4   4   7        9.13        3.80        3.72 o   0.1201E-01
  -3   4   7       95.97       96.23        5.64 o   0.7458E-03
  -2   4   7        1.44        2.94        7.39 o   0.1082E-01
  -1   4   7      308.53      262.91       36.09 o   0.1858E-03
   0   4   7       23.14       24.51        6.56 o   0.2490E-02
   1   4   7      452.75      329.48       45.36 o   0.1269E-03
   2   4   7      238.85      179.07       26.08 o   0.2680E-03
   3   4   7      167.06      163.13       10.89 o   0.4050E-03
   4   4   7      192.92      175.86       12.14 o   0.3403E-03
   5   4   7       47.50       55.06        8.53 o   0.1214E-02
   6   4   7      124.70      207.55        8.79 o   0.3680E-03
  -5   5   7      127.01       96.18        7.04 o   0.6383E-03
  -4   5   7      300.44      304.38       11.98 o   0.2079E-03
  -3   5   7        8.85        3.90        3.12 o   0.9350E-02
  -2   5   7      168.12      195.09       11.93 o   0.3443E-03
  -1   5   7       40.01       51.97        9.26 o   0.1271E-02
   0   5   7       16.99       16.98       12.16 o   0.2743E-02
   1   5   7      121.67      150.84       26.06 o   0.3711E-03
   2   5   7       82.68       87.59        7.91 o   0.7515E-03
   3   5   7      193.36      173.26       11.10 o   0.3707E-03
   4   5   7      141.45      113.63       14.22 o   0.4946E-03
   5   5   7       65.15       94.71        7.05 o   0.8701E-03
  -4   6   7      538.94      461.71       18.32 o   0.1296E-03
  -3   6   7       22.53       21.89        3.39 o   0.3253E-02
  -2   6   7       17.47       25.78        4.11 o   0.3120E-02
  -1   6   7     1192.96     1303.08       26.42 o   0.4327E-04
   0   6   7        8.55       14.33        5.32 o   0.5043E-02
   1   6   7       73.87       52.70        7.86 o   0.1015E-02
   2   6   7       63.32       46.79        7.70 o   0.1290E-02
   3   6   7      572.92      587.43       18.06 o   0.1040E-03
   4   6   7      353.64      321.41       14.04 o   0.1863E-03
   5   6   7      136.21      159.36        8.19 o   0.4442E-03
  -3   7   7      973.08      972.31       31.55 o   0.5665E-04
  -2   7   7       85.11       76.11        6.88 o   0.8145E-03
  -1   7   7      367.99      385.28       11.54 o   0.1711E-03
   0   7   7      739.36      658.86       21.24 o   0.8632E-04
   1   7   7       30.63       19.60        4.82 o   0.2673E-02
   2   7   7      543.99      528.89       16.54 o   0.1119E-03
   3   7   7     1586.80     1617.82       26.09 o   0.3187E-04
   4   7   7        9.27        3.85        2.28 o   0.1079E-01
  -2   8   7       31.21       44.39        5.61 o   0.1672E-02
  -1   8   7        6.23        0.24        1.82 o   0.2489E-01
   0   8   7       29.06       29.02        5.45 o   0.2519E-02
   1   8   7      218.05      248.40       12.58 o   0.2727E-03
   2   8   7       89.64      103.72        8.24 o   0.7135E-03
   3   8   7       44.94       42.35        4.07 o   0.1487E-02
  -6   0   8        9.56       14.68        4.25 o   0.5695E-02
  -5   0   8     1725.24     1981.21       44.75 o   0.2486E-04
  -4   0   8       94.47       93.58        9.06 o   0.7640E-03
  -3   0   8      258.62      298.12       33.66 o   0.1821E-03
  -2   0   8     2098.48     2258.25       75.21 o   0.1946E-04
  -1   0   8      209.12      248.55       11.57 o   0.2685E-03
   0   0   8      266.10      388.79       30.98 o   0.1534E-03
   1   0   8      483.86      424.91       23.07 o   0.1280E-03
   2   0   8       98.00      135.95       13.97 o   0.4907E-03
   3   0   8        3.42       13.74        5.85 o   0.5870E-02
   4   0   8      136.49      129.28       14.69 o   0.4472E-03
   5   0   8      148.44      134.65       16.03 o   0.4552E-03
   6   0   8       85.42      115.92       10.38 o   0.6154E-03
  -6   1   8      137.09      123.04       11.96 o   0.4534E-03
  -5   1   8      501.98      535.75       17.88 o   0.1151E-03
  -4   1   8      372.43      363.76       14.45 o   0.1813E-03
  -3   1   8     1317.20     1417.49       53.20 o   0.3545E-04
  -2   1   8     5142.53     5454.95       64.24 o   0.6140E-05
  -1   1   8     3191.13     3609.69       51.18 o   0.1134E-04
   0   1   8     2026.53     2092.66       74.90 o   0.2117E-04
   1   1   8     2126.01     2177.28       34.64 o   0.2182E-04
   2   1   8     1293.21     1361.39       34.84 o   0.3784E-04
   3   1   8      132.82      139.15       14.08 o   0.4550E-03
   4   1   8      375.01      393.19       16.66 o   0.1558E-03
   5   1   8      135.03      117.46       10.81 o   0.5188E-03
   6   1   8      147.03      156.10        9.72 o   0.4397E-03
  -6   2   8       48.04       40.41        7.19 o   0.1499E-02
  -5   2   8      165.65      112.30       10.80 o   0.4965E-03
  -4   2   8      362.01      409.06       17.74 o   0.1509E-03
  -3   2   8       45.86       41.51       11.06 o   0.1311E-02
  -2   2   8        6.69        5.61        4.42 o   0.1036E-01
  -1   2   8       67.18       60.41        9.44 o   0.1020E-02
   0   2   8     1027.44     1090.84       65.54 o   0.4285E-04
   1   2   8     2160.64     2541.29       43.75 o   0.1883E-04
   2   2   8       11.04        5.63        4.28 o   0.7095E-02
   3   2   8     1271.56     1318.29       66.40 o   0.3564E-04
   4   2   8      711.14      747.89       33.70 o   0.7422E-04
   5   2   8       53.06       66.66       10.59 o   0.9424E-03
   6   2   8      119.43       98.26       13.04 o   0.6028E-03
  -6   3   8       42.92       30.34        5.97 o   0.1930E-02
  -5   3   8       98.45       73.89        7.39 o   0.8051E-03
  -4   3   8        3.91        1.85        6.01 o   0.1522E-01
  -3   3   8      135.20      152.59       26.78 o   0.3338E-03
  -2   3   8      217.77      213.93       15.68 o   0.2888E-03
  -1   3   8      387.02      402.99       17.89 o   0.1600E-03
   0   3   8      355.21      348.09       47.13 o   0.1340E-03
   1   3   8      832.97      636.25       43.70 o   0.7351E-04
   2   3   8     2921.10     3012.22       85.46 o   0.1329E-04
   3   3   8      414.68      440.65       38.75 o   0.1177E-03
   4   3   8      208.76      209.73       12.71 o   0.3031E-03
   5   3   8      214.96      208.18       18.23 o   0.2799E-03
   6   3   8        8.68       15.55        3.44 o   0.5417E-02
  -6   4   8       14.59        2.42        3.47 o   0.8304E-02
  -5   4   8      129.01      108.36        8.10 o   0.5492E-03
  -4   4   8      278.35      309.27       11.88 o   0.2184E-03
  -3   4   8      725.20      840.13       15.22 o   0.7133E-04
  -2   4   8      914.33      951.66       65.49 o   0.4895E-04
  -1   4   8      438.68      416.39       43.74 o   0.1181E-03
   0   4   8       87.91       96.41       21.65 o   0.5373E-03
   1   4   8      111.07       90.49       24.51 o   0.4916E-03
   2   4   8      140.61      146.92       21.04 o   0.3808E-03
   3   4   8     1871.50     1889.79       36.87 o   0.2615E-04
   4   4   8       34.29       33.81        5.61 o   0.1879E-02
   5   4   8       38.71       20.37        7.93 o   0.2079E-02
   6   4   8        9.80        3.71        2.81 o   0.1128E-01
  -5   5   8       14.97        0.11        3.35 o   0.1194E-01
  -4   5   8       12.20        8.00        3.19 o   0.5827E-02
  -3   5   8     1265.32     1387.42       20.70 o   0.4026E-04
  -2   5   8       49.90       75.75        6.55 o   0.1034E-02
  -1   5   8        1.26        2.10        3.00 o   0.2883E-01
   0   5   8      687.17      735.33       63.54 o   0.6335E-04
   1   5   8      114.81      124.86       27.27 o   0.4056E-03
   2   5   8      457.26      432.34       18.45 o   0.1428E-03
   3   5   8        8.69        2.40        4.24 o   0.1353E-01
   4   5   8      277.02      238.08       19.06 o   0.2359E-03
   5   5   8        8.28       10.68        3.25 o   0.6757E-02
  -4   6   8      158.40      149.47        8.39 o   0.3889E-03
  -3   6   8       24.33       13.94        3.83 o   0.3227E-02
  -2   6   8      838.12      869.90       22.10 o   0.6794E-04
  -1   6   8      188.84      189.55       10.83 o   0.3499E-03
   0   6   8       63.23       60.23       10.06 o   0.1038E-02
   1   6   8       61.28       43.06        7.13 o   0.1239E-02
   2   6   8      341.76      386.95       15.51 o   0.1735E-03
   3   6   8      358.03      376.97       14.60 o   0.1696E-03
   5   6   8       11.95        2.52        3.03 o   0.1099E-01
  -3   7   8       80.81       44.33       11.03 o   0.1104E-02
  -2   7   8       20.90       14.37        4.11 o   0.3831E-02
  -1   7   8       59.01       52.50        5.81 o   0.1174E-02
   0   7   8      769.81      800.78       22.12 o   0.7513E-04
   1   7   8       96.16       94.42        7.78 o   0.7476E-03
   2   7   8      397.99      447.89       14.36 o   0.1485E-03
   3   7   8       62.53       62.83        6.18 o   0.1078E-02
   4   7   8       66.93       75.05        5.90 o   0.9613E-03
  -2   8   8       37.52       33.98        5.71 o   0.1909E-02
  -1   8   8       18.73       10.94        3.05 o   0.4438E-02
   0   8   8      390.70      508.60       17.04 o   0.1309E-03
   1   8   8      449.93      598.57       18.10 o   0.1099E-03
   2   8   8       14.57       19.69        3.76 o   0.3620E-02
  -6   1   9       77.88       92.92        9.44 o   0.7324E-03
  -5   1   9       19.92        5.84        4.91 o   0.5359E-02
  -4   1   9      339.90      334.39       17.78 o   0.1815E-03
  -3   1   9        7.57        8.80        6.91 o   0.7545E-02
  -2   1   9     1125.41     1183.30       31.15 o   0.4572E-04
  -1   1   9     1001.24     1080.91       30.89 o   0.5257E-04
   0   1   9       92.60      100.95       17.94 o   0.5709E-03
   1   1   9       61.27       79.05        6.75 o   0.9902E-03
   2   1   9      272.16      299.91       16.18 o   0.2153E-03
   3   1   9       21.74       36.73        6.53 o   0.2045E-02
   4   1   9      239.22      260.02       13.33 o   0.2404E-03
   5   1   9      198.14      200.39       13.32 o   0.3224E-03
   6   1   9      142.53      149.45        9.60 o   0.4351E-03
  -6   2   9       56.16       53.25        7.81 o   0.1280E-02
  -5   2   9     1959.31     1911.16       49.12 o   0.2427E-04
  -4   2   9      189.32      203.23       17.18 o   0.2887E-03
  -3   2   9       45.74       63.20       11.68 o   0.1098E-02
  -2   2   9      614.53      633.06       25.21 o   0.9013E-04
  -1   2   9        8.82        3.03        5.41 o   0.9614E-02
   0   2   9     2220.23     2364.79      102.11 o   0.1672E-04
   1   2   9      707.21      826.16       28.95 o   0.7205E-04
   2   2   9     2688.74     2647.76       49.72 o   0.1598E-04
   3   2   9      536.55      557.36       43.52 o   0.9266E-04
   4   2   9      247.28      283.27       20.25 o   0.2156E-03
   5   2   9      231.57      218.15       20.65 o   0.2648E-03
   6   2   9       11.65        1.30        5.08 o   0.1034E-01
  -6   3   9       18.07       25.93        4.23 o   0.3063E-02
  -5   3   9      215.74      188.37       10.58 o   0.3269E-03
  -4   3   9      764.61      940.36       24.77 o   0.6430E-04
  -3   3   9       36.75       29.55       14.04 o   0.1593E-02
  -2   3   9        2.87        2.09        4.59 o   0.2171E-01
  -1   3   9      714.87      707.23       25.74 o   0.8274E-04
   0   3   9     1103.68     1160.42       89.60 o   0.3587E-04
   1   3   9     3512.44     2829.89      100.67 o   0.1249E-04
   2   3   9      381.38      404.78       31.51 o   0.1391E-03
   3   3   9        0.92        1.14        2.55 o   0.4432E-01
   4   3   9     1445.37     1566.85       33.43 o   0.3335E-04
   5   3   9        6.72       11.47        4.63 o   0.5916E-02
   6   3   9        8.20       25.30        3.43 o   0.4258E-02
  -6   4   9       37.58       42.24        5.06 o   0.1472E-02
  -5   4   9      598.34      614.84       16.02 o   0.1005E-03
  -4   4   9      586.61      600.94       17.25 o   0.9631E-04
  -3   4   9       40.95       41.04        3.92 o   0.1631E-02
  -2   4   9       14.40       12.95        7.77 o   0.3807E-02
  -1   4   9       21.64       20.73       10.99 o   0.2465E-02
   0   4   9      468.35      348.28       46.79 o   0.1256E-03
   1   4   9       63.60       68.21       19.99 o   0.7719E-03
   2   4   9      434.40      387.44       39.30 o   0.1294E-03
   3   4   9        4.68        3.29        3.16 o   0.1702E-01
   4   4   9      149.38      143.82       11.07 o   0.4660E-03
   5   4   9      133.88      135.23       13.40 o   0.4617E-03
  -5   5   9       65.85       46.14        7.34 o   0.1134E-02
  -4   5   9       35.74       47.86        3.80 o   0.1654E-02
  -3   5   9       22.05       21.80        3.93 o   0.3288E-02
  -2   5   9      477.36      550.50       21.53 o   0.1105E-03
  -1   5   9      199.49      225.23       14.47 o   0.2994E-03
   0   5   9        2.75        0.02        4.84 o   0.2682E-01
   1   5   9       94.86      131.15       26.20 o   0.4082E-03
   2   5   9      109.14      139.45        9.28 o   0.5337E-03
   3   5   9      750.18      820.06       22.37 o   0.7375E-04
   4   5   9      166.03      177.96       15.03 o   0.3617E-03
   5   5   9      151.35      151.31       10.92 o   0.4202E-03
  -4   6   9       50.78       33.42        5.01 o   0.1686E-02
  -3   6   9      707.28      659.94       19.14 o   0.8632E-04
  -2   6   9     1649.08     1693.37       30.83 o   0.3103E-04
  -1   6   9      444.33      458.79       16.23 o   0.1377E-03
   0   6   9      272.79      308.78       20.78 o   0.2009E-03
   1   6   9      502.95      501.13       20.48 o   0.1206E-03
   2   6   9      662.95      627.25       21.93 o   0.9398E-04
   3   6   9       73.23       75.00        7.05 o   0.9237E-03
   5   6   9      212.46      210.15        8.72 o   0.3076E-03
  -3   7   9      299.57      276.18       17.81 o   0.2081E-03
  -2   7   9      103.77      106.66        7.25 o   0.6309E-03
  -1   7   9      151.87      157.58        8.83 o   0.4235E-03
   0   7   9       19.40       19.78        4.51 o   0.3067E-02
   1   7   9       33.32       23.24        5.02 o   0.2335E-02
   2   7   9       71.74       63.84        6.52 o   0.9454E-03
   3   7   9       21.64        7.97        3.40 o   0.4582E-02
   4   7   9      180.88      195.56       10.02 o   0.3361E-03
  -2   8   9        6.47        6.63        2.00 o   0.1016E-01
  -1   8   9       20.91       18.45        3.20 o   0.3342E-02
   0   8   9       19.72       18.05        4.82 o   0.3709E-02
   1   8   9       14.63        7.15        4.27 o   0.6302E-02
   2   8   9      141.64      167.08       10.14 o   0.3986E-03
  -6   0  10       -0.42        1.91        3.63 o   0.2721E-01
  -5   0  10      390.88      431.83       22.04 o   0.1395E-03
  -4   0  10      195.50      264.93       18.91 o   0.2594E-03
  -3   0  10     1324.99     1363.32       77.18 o   0.3331E-04
  -2   0  10     2715.90     2747.22       91.17 o   0.1394E-04
  -1   0  10      324.04      378.74       17.26 o   0.1642E-03
   0   0  10       12.69       22.57       13.93 o   0.2118E-02
   1   0  10     3440.62     3003.05       74.08 o   0.1271E-04
   2   0  10      614.42      794.94       34.25 o   0.7783E-04
   3   0  10       34.57       26.18       10.49 o   0.1881E-02
   4   0  10     2634.50     2626.12       63.36 o   0.1646E-04
   5   0  10     2126.82     2153.17       61.25 o   0.2036E-04
   6   0  10      186.56      200.35       15.23 o   0.3287E-03
  -6   1  10       45.30       40.00        7.77 o   0.1596E-02
  -5   1  10       52.28       55.67        6.41 o   0.1173E-02
  -4   1  10     1509.99     1782.60       31.18 o   0.2872E-04
  -3   1  10     1105.69     1146.83       50.89 o   0.4335E-04
  -2   1  10     3315.76     3620.87       55.48 o   0.1136E-04
  -1   1  10      372.09      317.91       20.71 o   0.1775E-03
   0   1  10      142.14      191.08       23.85 o   0.3210E-03
   1   1  10     3537.47     3227.51       58.61 o   0.1209E-04
   2   1  10      510.40      518.38       21.71 o   0.1145E-03
   3   1  10     1108.10     1165.00       40.22 o   0.4396E-04
   4   1  10      398.25      410.63       17.25 o   0.1495E-03
   5   1  10      410.67      424.85       19.26 o   0.1422E-03
   6   1  10       53.70       49.45        6.24 o   0.1288E-02
  -6   2  10       71.56       79.34        8.51 o   0.8545E-03
  -5   2  10      104.66       70.96       13.51 o   0.7625E-03
  -4   2  10       18.16        9.53        7.18 o   0.4780E-02
  -3   2  10     2603.33     2696.11       80.73 o   0.1529E-04
  -2   2  10       51.17       81.60        8.27 o   0.9571E-03
  -1   2  10     3617.20     3369.54       71.33 o   0.1125E-04
   0   2  10      178.47      223.10       35.91 o   0.2268E-03
   1   2  10      632.76      676.86       31.35 o   0.8494E-04
   2   2  10       46.65       40.93       11.13 o   0.1300E-02
   3   2  10      153.02      172.68       23.49 o   0.3303E-03
   4   2  10       74.79       70.25       11.42 o   0.8266E-03
   5   2  10       -0.28        2.78        4.46 o   0.2704E-01
   6   2  10       18.54       23.74        5.77 o   0.2953E-02
  -6   3  10       62.96       79.58        7.18 o   0.9637E-03
  -5   3  10     1393.45     1457.49       38.96 o   0.3569E-04
  -4   3  10      459.07      469.99       19.94 o   0.1307E-03
  -3   3  10      235.09      243.71       19.00 o   0.2519E-03
  -2   3  10       55.68       41.80        9.10 o   0.1348E-02
  -1   3  10      819.00      806.22       29.79 o   0.6853E-04
   0   3  10      188.29      191.29       41.60 o   0.2165E-03
   1   3  10      383.82      354.13       37.84 o   0.1415E-03
   2   3  10      221.34      212.66       24.71 o   0.2704E-03
   3   3  10       47.99       51.44        6.29 o   0.1373E-02
   4   3  10      110.34      110.16        9.86 o   0.5823E-03
   5   3  10       -3.78        3.36        5.26 o   0.1172E-01
   6   3  10        4.42        2.13        3.09 o   0.1812E-01
  -6   4  10      134.57      154.71        9.23 o   0.4451E-03
  -5   4  10       21.12       14.93        5.41 o   0.3357E-02
  -4   4  10      351.14      340.08       13.49 o   0.1742E-03
  -3   4  10      436.16      486.43       15.26 o   0.1299E-03
  -2   4  10      213.79      267.95       35.07 o   0.1913E-03
  -1   4  10      314.32      368.05       41.14 o   0.1377E-03
   0   4  10      473.64      401.00       50.02 o   0.1111E-03
   1   4  10     1928.12     1548.93      115.16 o   0.2241E-04
   2   4  10      738.53      574.30       56.26 o   0.7599E-04
   3   4  10     1159.16     1163.84       30.94 o   0.4684E-04
   4   4  10      152.22      148.43       11.26 o   0.4371E-03
   5   4  10      233.45      233.05       17.31 o   0.2605E-03
  -5   5  10      125.89      145.25        9.58 o   0.4711E-03
  -4   5  10      120.14      102.72        6.34 o   0.6401E-03
  -3   5  10      942.52     1005.48       23.19 o   0.5600E-04
  -2   5  10       71.20       69.07        8.92 o   0.8715E-03
  -1   5  10      765.45      824.28       21.38 o   0.7266E-04
   0   5  10     1175.32     1225.39       52.47 o   0.4185E-04
   1   5  10        0.71        2.71        8.59 o   0.1005E-01
   2   5  10      313.22      302.46       16.12 o   0.2025E-03
   3   5  10     1925.16     1774.40       36.00 o   0.2724E-04
   4   5  10        9.12       11.83        4.81 o   0.5277E-02
   5   5  10       21.51       31.46        4.53 o   0.2434E-02
  -4   6  10        4.22        7.37        3.99 o   0.9792E-02
  -3   6  10       30.79       16.16        4.96 o   0.2746E-02
  -2   6  10       29.72       26.09        5.19 o   0.2197E-02
  -1   6  10       -1.51        1.58        3.20 o   0.4013E-01
   0   6  10      324.53      367.53       22.81 o   0.1696E-03
   1   6  10       86.95       85.07       12.83 o   0.6858E-03
   2   6  10       22.02       18.06        5.15 o   0.3458E-02
   3   6  10        6.76        1.82        3.22 o   0.1822E-01
   4   6  10       54.34       40.85        8.51 o   0.1415E-02
  -3   7  10        4.56        1.37        4.82 o   0.1844E-01
  -2   7  10       81.80       60.04       10.71 o   0.9015E-03
  -1   7  10        5.04        0.33        2.50 o   0.2474E-01
   0   7  10      202.92      220.11       11.68 o   0.2977E-03
   1   7  10        8.83        7.00        3.37 o   0.1011E-01
   2   7  10        5.74        0.02        3.00 o   0.2701E-01
   3   7  10       35.27       32.88        3.96 o   0.1940E-02
   4   7  10        7.52       14.18        2.31 o   0.7185E-02
  -2   8  10       47.20       73.72        4.16 o   0.1079E-02
  -1   8  10      144.03      200.63        7.67 o   0.3744E-03
   0   8  10        1.21        1.41        2.38 o   0.3749E-01
   1   8  10       63.52       74.79        7.23 o   0.9740E-03
   2   8  10      192.43      185.07       10.39 o   0.3492E-03
  -6   1  11       12.30       13.94        4.53 o   0.4987E-02
  -5   1  11      480.60      546.12       18.58 o   0.1145E-03
  -4   1  11       17.39       12.99        6.40 o   0.3645E-02
  -3   1  11      246.05      311.43       25.16 o   0.1954E-03
  -2   1  11       83.44      102.88       10.28 o   0.6808E-03
  -1   1  11      241.13      191.44       18.53 o   0.2777E-03
   0   1  11     2027.94     2153.12       88.78 o   0.1941E-04
   1   1  11     4719.42     3977.47       76.34 o   0.8545E-05
   2   1  11      992.48      951.10       30.65 o   0.5613E-04
   3   1  11     1115.65     1226.44       39.50 o   0.4420E-04
   4   1  11      428.31      428.24       19.87 o   0.1410E-03
   5   1  11     1113.18     1166.25       31.88 o   0.4680E-04
   6   1  11      219.92      217.47       18.07 o   0.2767E-03
  -6   2  11      358.33      396.73       18.55 o   0.1577E-03
  -5   2  11      240.13      268.90       17.58 o   0.2290E-03
  -4   2  11     1829.52     2016.00       42.87 o   0.2513E-04
  -3   2  11      632.99      685.99       41.35 o   0.7972E-04
  -2   2  11      347.48      369.87       21.02 o   0.1625E-03
  -1   2  11       45.85       50.90        9.88 o   0.1241E-02
   0   2  11       74.14       74.93       28.07 o   0.5351E-03
   1   2  11       36.15       39.02        9.79 o   0.1502E-02
   2   2  11     2418.91     2333.54       77.16 o   0.1818E-04
   3   2  11       97.46      104.76       18.52 o   0.5618E-03
   4   2  11      124.22      127.56       14.31 o   0.4661E-03
   5   2  11       13.26       28.59        5.11 o   0.2689E-02
   6   2  11       28.38       39.29        7.09 o   0.1597E-02
  -6   3  11      502.24      635.79       15.00 o   0.1009E-03
  -5   3  11      287.03      245.78       18.22 o   0.2395E-03
  -4   3  11      251.52      238.26       11.47 o   0.2582E-03
  -3   3  11       40.98       34.99        8.55 o   0.1523E-02
  -2   3  11     5134.06     5083.94       99.26 o   0.6410E-05
  -1   3  11      927.42      931.94       41.80 o   0.5793E-04
   0   3  11      251.26      325.21       51.97 o   0.1378E-03
   1   3  11       68.46       51.90       19.27 o   0.8129E-03
   2   3  11     1386.65     1199.40       65.05 o   0.3752E-04
   3   3  11      805.13      856.17       25.08 o   0.6754E-04
   4   3  11      253.01      288.69       14.67 o   0.2313E-03
   5   3  11       -2.83        2.60        5.10 o   0.1449E-01
   6   3  11      103.74      149.80        9.80 o   0.5042E-03
  -6   4  11      140.89      193.61        9.62 o   0.3850E-03
  -5   4  11      163.04      183.79        8.84 o   0.3864E-03
  -4   4  11       10.13        3.49        3.82 o   0.8805E-02
  -3   4  11        9.74       12.72        2.59 o   0.5784E-02
  -2   4  11       84.43       94.90        9.39 o   0.6817E-03
  -1   4  11       55.12       36.60       20.04 o   0.1025E-02
   0   4  11      485.36      373.57       53.51 o   0.1068E-03
   1   4  11       72.11       80.98       23.86 o   0.6062E-03
   2   4  11       24.79       17.71       11.69 o   0.2490E-02
   3   4  11      318.14      324.44       17.07 o   0.1849E-03
   4   4  11      837.51      877.55       26.15 o   0.6569E-04
   5   4  11       18.51       20.46        6.65 o   0.3044E-02
  -5   5  11       61.36       59.18        6.89 o   0.1044E-02
  -4   5  11        7.32        3.70        2.48 o   0.1259E-01
  -3   5  11      129.87      140.63        9.07 o   0.4622E-03
  -2   5  11       30.19       32.93        6.32 o   0.1980E-02
  -1   5  11       46.57       56.85        7.56 o   0.1129E-02
   0   5  11      574.15      614.64       40.07 o   0.8774E-04
   1   5  11      174.52      224.48       22.46 o   0.2829E-03
   2   5  11        4.13        7.42        3.43 o   0.1109E-01
   3   5  11       12.23        5.88        7.87 o   0.5842E-02
   4   5  11        6.15        4.94        3.45 o   0.1059E-01
   5   5  11      157.43      182.58        9.46 o   0.3714E-03
  -4   6  11      220.43      210.22       16.30 o   0.2946E-03
  -3   6  11      257.58      236.75       11.83 o   0.2555E-03
  -2   6  11      685.61      701.13       20.14 o   0.8436E-04
  -1   6  11        1.89        6.88        3.23 o   0.1116E-01
   0   6  11       32.10       43.38        8.24 o   0.1573E-02
   1   6  11     1284.22     1239.24       34.68 o   0.4300E-04
   2   6  11       53.12       75.86        6.79 o   0.1008E-02
   3   6  11      254.64      279.69       11.92 o   0.2284E-03
   4   6  11      530.70      503.85       24.10 o   0.1138E-03
  -3   7  11      465.41      463.81       23.25 o   0.1300E-03
  -2   7  11      347.63      303.29       21.04 o   0.1916E-03
  -1   7  11      164.41      186.96       15.01 o   0.3574E-03
   0   7  11      586.44      648.93       20.45 o   0.9395E-04
   1   7  11       80.68      111.32        7.63 o   0.6661E-03
   2   7  11       10.92        9.97        3.22 o   0.6628E-02
   3   7  11       67.36       81.49        5.08 o   0.8698E-03
   4   7  11        3.56        7.51        1.81 o   0.1208E-01
  -2   8  11       67.45       82.20        5.19 o   0.8780E-03
  -1   8  11       62.43       99.87        5.30 o   0.7587E-03
   0   8  11        4.70        5.21        2.89 o   0.9636E-02
   1   8  11       52.25       68.60        6.81 o   0.1014E-02
   2   8  11      152.22      153.61        8.26 o   0.4472E-03
  -5   0  12     1089.08     1145.26       39.15 o   0.4597E-04
  -4   0  12     1861.59     2041.27       61.18 o   0.2297E-04
  -3   0  12      325.00      409.54       41.41 o   0.1337E-03
  -2   0  12     3468.64     3170.19      114.59 o   0.1090E-04
  -1   0  12     8625.56    10129.07      107.78 o   0.2400E-05
   0   0  12       18.78        4.14       18.95 o   0.2010E-02
   1   0  12     4869.39     3952.48      121.21 o   0.7906E-05
   2   0  12     3770.39     3424.10       86.88 o   0.1046E-04
   3   0  12       45.33       55.67       11.62 o   0.1207E-02
   4   0  12     3292.12     3572.75       68.94 o   0.1115E-04
   5   0  12      462.83      506.61       28.94 o   0.1165E-03
   6   0  12      322.26      346.86       19.80 o   0.1750E-03
  -6   1  12       35.93       47.68        7.12 o   0.1345E-02
  -5   1  12      874.51      933.93       25.62 o   0.6161E-04
  -4   1  12      664.95      759.48       26.77 o   0.7610E-04
  -3   1  12       25.30       39.35        7.91 o   0.1886E-02
  -2   1  12        2.51        6.48        6.67 o   0.9415E-02
  -1   1  12      883.41      868.48       38.92 o   0.6147E-04
   0   1  12     1565.59     1609.56       84.94 o   0.2661E-04
   1   1  12     2789.96     2600.34       66.29 o   0.1607E-04
   2   1  12      103.19       64.02       11.09 o   0.7722E-03
   3   1  12      149.84      146.71       14.46 o   0.4126E-03
   4   1  12      188.82      168.09       13.35 o   0.3548E-03
   5   1  12       92.42       87.82        9.81 o   0.6911E-03
   6   1  12       13.52       20.72        5.85 o   0.3370E-02
  -6   2  12       72.09       73.78        8.98 o   0.8391E-03
  -5   2  12      362.65      374.03       21.17 o   0.1581E-03
  -4   2  12      134.16      151.62       11.93 o   0.4286E-03
  -3   2  12      195.10      198.60       23.70 o   0.3053E-03
  -2   2  12     1094.69     1156.89       38.92 o   0.4583E-04
  -1   2  12     2374.80     2163.02       67.94 o   0.1974E-04
   0   2  12     1572.57     1698.85      112.66 o   0.2234E-04
   1   2  12      254.98      226.33       25.69 o   0.2413E-03
   2   2  12     1212.43     1048.90       56.59 o   0.4453E-04
   3   2  12      670.09      704.12       30.09 o   0.8067E-04
   4   2  12        9.19       14.69        6.15 o   0.4035E-02
   5   2  12       57.16       64.27       11.07 o   0.9413E-03
   6   2  12        2.11        1.75        3.69 o   0.2223E-01
  -6   3  12      206.59       99.74        9.83 o   0.4779E-03
  -5   3  12       30.67       24.50        6.90 o   0.2624E-02
  -4   3  12       15.92        5.15        4.12 o   0.7114E-02
  -3   3  12      834.93      957.99       26.18 o   0.6208E-04
  -2   3  12      100.55       99.96       13.10 o   0.5934E-03
  -1   3  12       43.91       54.07       10.47 o   0.1164E-02
   0   3  12      224.11      241.38       54.17 o   0.1525E-03
   1   3  12     1978.91     1638.37      101.78 o   0.2238E-04
   2   3  12     1512.63     1348.15       73.96 o   0.3212E-04
   3   3  12      241.19      224.89       14.40 o   0.2633E-03
   4   3  12      102.38      127.61        9.73 o   0.5844E-03
   5   3  12       17.20       25.71        5.97 o   0.2854E-02
   6   3  12        3.52       10.42        3.03 o   0.7653E-02
  -5   4  12      298.82      280.15       11.56 o   0.2217E-03
  -4   4  12      598.94      601.48       17.11 o   0.1026E-03
  -3   4  12      308.79      288.52        9.64 o   0.2267E-03
  -2   4  12     1026.42     1108.87       24.56 o   0.5042E-04
  -1   4  12       75.05       65.18       24.06 o   0.6383E-03
   0   4  12     1366.11      995.70       96.74 o   0.3473E-04
   1   4  12      408.04      374.75       57.76 o   0.1053E-03
   2   4  12       24.79       14.25        7.95 o   0.2954E-02
   3   4  12      585.10      591.19       23.53 o   0.1009E-03
   4   4  12       67.43       61.34        8.10 o   0.9983E-03
   5   4  12       35.39       35.91        7.04 o   0.1739E-02
  -5   5  12        1.28        4.78        2.36 o   0.1583E-01
  -4   5  12      223.88      200.95        8.68 o   0.3084E-03
  -3   5  12     1170.84     1264.82       26.52 o   0.4378E-04
  -2   5  12       48.81       45.55        6.27 o   0.1351E-02
  -1   5  12      125.40      143.36       19.54 o   0.4109E-03
   0   5  12        3.67        7.83        6.45 o   0.6702E-02
   1   5  12       19.63       34.98        6.68 o   0.1988E-02
   2   5  12      748.90      644.33       26.08 o   0.8438E-04
   3   5  12       13.07       11.21        6.13 o   0.4967E-02
   4   5  12      703.93      734.30       22.09 o   0.7995E-04
   5   5  12      145.66      174.66        8.01 o   0.3893E-03
  -4   6  12       70.57       49.97       10.01 o   0.1058E-02
  -3   6  12        5.01        0.54        5.02 o   0.1777E-01
  -2   6  12      551.64      574.83       31.02 o   0.9952E-04
  -1   6  12        6.46        5.74        5.94 o   0.8789E-02
   0   6  12      125.15      136.76       14.94 o   0.4722E-03
   1   6  12       28.45       24.36        9.31 o   0.2200E-02
   2   6  12       46.50       43.61        6.55 o   0.1481E-02
   3   6  12       86.22       99.34        7.17 o   0.7251E-03
   4   6  12      462.00      434.46       22.74 o   0.1366E-03
  -3   7  12       10.18        7.61        5.25 o   0.7854E-02
  -2   7  12       24.39       26.83        6.82 o   0.2515E-02
  -1   7  12       14.68       11.10        6.16 o   0.5000E-02
   0   7  12        0.90        1.29        2.64 o   0.3460E-01
   1   7  12        0.66        0.81        2.74 o   0.5795E-01
   2   7  12       68.68       97.38        6.07 o   0.8322E-03
   3   7  12       15.85       21.59        2.75 o   0.3568E-02
  -2   8  12      114.97      161.05        6.79 o   0.4727E-03
  -1   8  12       94.51      132.66        6.52 o   0.5922E-03
   0   8  12      154.20      257.50       11.72 o   0.2933E-03
   1   8  12      184.94      220.33       10.76 o   0.3048E-03
   2   8  12       45.44       57.74        4.09 o   0.1338E-02
  -6   1  13       17.11       38.67        3.54 o   0.2144E-02
  -5   1  13      194.10      213.03       12.29 o   0.3135E-03
  -4   1  13     2564.47     2662.99       53.69 o   0.1646E-04
  -3   1  13      194.65      207.02       23.62 o   0.2804E-03
  -2   1  13       40.88       50.78       11.82 o   0.1181E-02
  -1   1  13     6815.99     5762.53      117.54 o   0.4780E-05
   0   1  13      130.53      142.12       30.86 o   0.3261E-03
   1   1  13       15.04       19.64        7.46 o   0.3344E-02
   2   1  13      388.95      346.37       23.14 o   0.1617E-03
   3   1  13     1262.87     1242.10       42.92 o   0.4037E-04
   4   1  13        5.91        0.70        4.25 o   0.1833E-01
   5   1  13     1028.78     1138.27       31.25 o   0.4960E-04
   6   1  13       16.38       23.88        5.16 o   0.2997E-02
  -6   2  13       41.96       54.83        4.95 o   0.1298E-02
  -5   2  13       26.22       23.01        7.11 o   0.2668E-02
  -4   2  13      286.56      257.19       18.81 o   0.2274E-03
  -3   2  13     1076.37     1066.32       30.20 o   0.5194E-04
  -2   2  13       17.74        9.01        6.52 o   0.4514E-02
  -1   2  13      146.17      140.20       17.78 o   0.4308E-03
   0   2  13       -3.63       11.59       13.05 o   0.3242E-02
   1   2  13      358.43      356.62       34.33 o   0.1511E-03
   2   2  13      595.55      584.33       42.87 o   0.9187E-04
   3   2  13     1928.51     1871.00       51.99 o   0.2515E-04
   4   2  13       -0.61        0.18        4.36 o   0.3244E-01
   5   2  13      635.04      637.03       36.05 o   0.8600E-04
   6   2  13        5.73        6.24        3.41 o   0.8360E-02
  -6   3  13      324.97      452.95       11.49 o   0.1618E-03
  -5   3  13      113.31      131.14       11.36 o   0.4926E-03
  -4   3  13      744.38      841.52       19.70 o   0.7217E-04
  -3   3  13       43.26       67.73        6.82 o   0.1275E-02
  -2   3  13      116.77      136.70       14.97 o   0.4658E-03
  -1   3  13       84.24       69.76       24.03 o   0.6065E-03
   0   3  13       -2.63        0.20       16.75 o   0.3391E-02
   1   3  13     1429.38     1293.35       92.38 o   0.3043E-04
   2   3  13      221.83      149.96       31.73 o   0.2831E-03
   3   3  13      991.62      976.05       31.29 o   0.5445E-04
   4   3  13       10.09        5.46        4.72 o   0.7589E-02
   5   3  13      269.76      341.69       20.73 o   0.1871E-03
   6   3  13      238.40      300.99       12.88 o   0.2261E-03
  -5   4  13       47.28       39.30        4.78 o   0.1611E-02
  -4   4  13       46.48       54.51        4.49 o   0.1399E-02
  -3   4  13     1162.69     1348.83       26.55 o   0.4150E-04
  -2   4  13      202.33      197.12       15.93 o   0.2949E-03
  -1   4  13      620.44      537.87       72.92 o   0.7002E-04
   0   4  13       89.63       55.10       25.81 o   0.6056E-03
   1   4  13      858.24      844.27       87.79 o   0.4624E-04
   2   4  13      493.48      455.35       35.96 o   0.1158E-03
   3   4  13      208.45      183.43       14.44 o   0.3272E-03
   4   4  13      166.79      179.70       12.03 o   0.3795E-03
   5   4  13        4.22        3.29        3.82 o   0.1820E-01
  -5   5  13        4.29        5.92        2.61 o   0.1519E-01
  -4   5  13       63.08       63.21       10.19 o   0.1036E-02
  -3   5  13       13.25       11.26        4.29 o   0.5266E-02
  -2   5  13      128.07      131.89       16.79 o   0.4293E-03
  -1   5  13      400.25      378.97       36.09 o   0.1380E-03
   0   5  13       16.11       11.33       10.07 o   0.3414E-02
   1   5  13      421.95      491.86       35.23 o   0.1173E-03
   2   5  13       30.78       44.65        5.33 o   0.1731E-02
   3   5  13      127.61      139.59       15.55 o   0.4620E-03
   4   5  13       39.46       31.79        5.69 o   0.1783E-02
   5   5  13      115.48      176.56        6.45 o   0.4359E-03
  -4   6  13       10.87        8.44        4.50 o   0.5908E-02
  -3   6  13       94.21       84.14       13.27 o   0.6650E-03
  -2   6  13     1480.43     1588.35       51.56 o   0.3155E-04
  -1   6  13      105.15      128.42       14.18 o   0.5214E-03
   0   6  13       70.25       78.41       11.71 o   0.7830E-03
   1   6  13      187.47      173.51       13.99 o   0.3507E-03
   2   6  13       -1.79        4.31        3.42 o   0.1378E-01
   3   6  13      441.65      455.72       25.72 o   0.1301E-03
   4   6  13        6.54        0.27        3.82 o   0.2047E-01
  -3   7  13        8.06        9.09        4.31 o   0.6744E-02
  -2   7  13       62.29       59.86        9.59 o   0.1048E-02
  -1   7  13      896.71      949.80       35.33 o   0.5934E-04
   0   7  13      100.23      117.83        7.08 o   0.5992E-03
   1   7  13      175.51      200.81       10.85 o   0.3393E-03
   2   7  13      140.83      166.49        8.18 o   0.4177E-03
   3   7  13        0.20        3.49        2.79 o   0.2719E-01
  -2   8  13        8.40        8.85        2.10 o   0.6863E-02
  -1   8  13        2.47        0.28        1.87 o   0.3459E-01
   0   8  13       58.63      100.10        6.73 o   0.7926E-03
   1   8  13       14.36       17.09        3.07 o   0.4365E-02
   2   8  13       15.38       10.79        2.27 o   0.4839E-02
  -6   0  14      152.42      403.61        9.55 o   0.1905E-03
  -5   0  14       -1.94        1.84        5.68 o   0.2029E-01
  -4   0  14      719.00      759.77       40.77 o   0.7240E-04
  -3   0  14     1932.40     2160.98      109.25 o   0.1813E-04
  -2   0  14       27.18       30.49       15.99 o   0.1442E-02
   0   0  14     1225.37     1181.28      123.05 o   0.2725E-04
   1   0  14      861.26      737.78       63.45 o   0.5812E-04
   2   0  14     5587.64     4758.30      130.01 o   0.6286E-05
   3   0  14     2327.99     2319.61       84.47 o   0.1790E-04
   4   0  14      540.64      622.97       33.27 o   0.9078E-04
   5   0  14       -5.61        1.09        5.44 o   0.1473E-01
   6   0  14      559.91      732.15       20.35 o   0.8501E-04
  -6   1  14       -0.75        0.25        2.36 o   0.7061E-01
  -5   1  14       49.14       44.81        9.15 o   0.1385E-02
  -4   1  14      237.03      257.78       17.25 o   0.2421E-03
  -3   1  14      511.00      494.40       40.52 o   0.1071E-03
  -2   1  14     5862.10     5285.33      124.32 o   0.5645E-05
  -1   1  14      864.82      790.80       45.80 o   0.6289E-04
   0   1  14      106.41      163.98       30.72 o   0.3245E-03
   1   1  14       43.12       48.06       11.52 o   0.1317E-02
   2   1  14      573.45      473.99       31.90 o   0.1117E-03
   3   1  14      629.46      619.92       25.29 o   0.9339E-04
   4   1  14       10.24        1.30        4.94 o   0.1183E-01
   5   1  14      199.19      181.10       14.02 o   0.3351E-03
   6   1  14        5.97        5.25        3.38 o   0.1084E-01
  -6   2  14       21.90        0.84        3.69 o   0.8151E-02
  -5   2  14        3.94        0.07        4.36 o   0.2557E-01
  -4   2  14     1215.93     1305.10       38.59 o   0.4083E-04
  -3   2  14     1134.92      990.07       42.44 o   0.5104E-04
  -2   2  14      471.15      405.69       28.42 o   0.1346E-03
  -1   2  14     1087.68     1005.57       50.42 o   0.4836E-04
   0   2  14      731.62      791.34       90.20 o   0.4794E-04
   1   2  14     1321.11     1266.05       72.80 o   0.3478E-04
   2   2  14      790.47      623.21       55.11 o   0.7165E-04
   3   2  14       12.38        1.47        5.30 o   0.9214E-02
   4   2  14      387.08      391.75       30.40 o   0.1400E-03
   5   2  14       -4.72        5.38        6.31 o   0.7881E-02
   6   2  14        0.21        0.17        2.28 o   0.9899E-01
  -6   3  14       53.68       66.74        4.70 o   0.1106E-02
  -5   3  14       32.80       36.09        6.92 o   0.1812E-02
  -4   3  14        9.68        8.44        4.73 o   0.6678E-02
  -3   3  14       92.46       99.20       10.12 o   0.6881E-03
  -2   3  14      298.02      310.02       23.77 o   0.1890E-03
  -1   3  14      226.97      249.94       38.40 o   0.1949E-03
   0   3  14      150.08      191.17       49.50 o   0.1915E-03
   1   3  14      361.88      444.41       50.01 o   0.1104E-03
   2   3  14      978.78      810.85       74.39 o   0.5020E-04
   3   3  14       22.33       17.56        5.46 o   0.3398E-02
   4   3  14      200.15      208.00       13.66 o   0.3074E-03
   5   3  14      228.67      285.88       19.24 o   0.2324E-03
   6   3  14      146.13      187.53        8.97 o   0.3752E-03
  -5   4  14      474.96      496.43       14.17 o   0.1313E-03
  -4   4  14      711.98      769.86       18.81 o   0.7943E-04
  -3   4  14      114.41      141.53        6.79 o   0.5182E-03
  -2   4  14       17.81       13.64        5.27 o   0.3507E-02
  -1   4  14      144.48      167.66       20.03 o   0.3436E-03
   0   4  14     1520.92     1264.86      108.91 o   0.2749E-04
   1   4  14      215.30      191.92       50.34 o   0.1828E-03
   2   4  14       43.68       38.90       12.36 o   0.1399E-02
   3   4  14      104.52      102.58       10.57 o   0.6172E-03
   4   4  14      194.38      162.58       12.95 o   0.3647E-03
   5   4  14      464.92      580.46       23.89 o   0.1082E-03
  -4   5  14      233.98      225.32       18.90 o   0.2753E-03
  -3   5  14      196.70      204.21       19.69 o   0.2807E-03
  -2   5  14      980.36      956.95       45.18 o   0.5305E-04
  -1   5  14     2358.96     2458.40       84.98 o   0.1694E-04
   0   5  14      269.00      296.84       29.90 o   0.1915E-03
   1   5  14      194.33      217.06       19.87 o   0.2835E-03
   2   5  14       61.78       80.63        7.47 o   0.9053E-03
   3   5  14      507.55      506.22       30.68 o   0.1118E-03
   4   5  14      537.54      598.91       19.02 o   0.1014E-03
  -4   6  14       41.80       67.83        6.68 o   0.1218E-02
  -3   6  14        9.99        1.81        5.84 o   0.1014E-01
  -2   6  14      169.14      182.96       18.86 o   0.3397E-03
  -1   6  14       12.02       10.39        6.02 o   0.5153E-02
   0   6  14       70.86       80.42       11.99 o   0.7413E-03
   1   6  14       67.04       66.97        8.46 o   0.9106E-03
   2   6  14        6.55        8.66        3.04 o   0.8166E-02
   3   6  14        5.06        2.39        4.87 o   0.1371E-01
   4   6  14        2.65        1.92        2.39 o   0.2490E-01
  -3   7  14       -0.33        0.07        3.23 o   0.7799E-01
  -2   7  14       15.17       15.16        5.94 o   0.3532E-02
  -1   7  14      312.51      355.65       21.47 o   0.1793E-03
   0   7  14       51.39       70.66        5.01 o   0.1128E-02
   1   7  14        3.05        0.24        2.45 o   0.3849E-01
   2   7  14       63.46       84.68        5.47 o   0.8931E-03
   3   7  14       75.05       82.54        8.15 o   0.8629E-03
  -2   8  14        8.90       15.57        3.03 o   0.4855E-02
  -1   8  14       13.78       16.85        2.74 o   0.3994E-02
   0   8  14        3.02        4.89        1.96 o   0.1563E-01
   1   8  14       50.87       81.34        4.75 o   0.9757E-03
  -6   1  15       13.71       19.51        3.86 o   0.3939E-02
  -5   1  15      717.78      595.48       33.70 o   0.8850E-04
  -4   1  15       -1.57        0.26        3.86 o   0.4204E-01
  -3   1  15     1391.62     1490.53       38.91 o   0.3560E-04
  -2   1  15      451.06      415.25       38.31 o   0.1246E-03
  -1   1  15      334.86      289.98       28.61 o   0.1860E-03
   0   1  15       85.51      106.49       28.61 o   0.4401E-03
   1   1  15       12.54        0.35        9.21 o   0.6763E-02
   2   1  15       60.43       57.67       11.76 o   0.1016E-02
   3   1  15      417.89      402.43       22.46 o   0.1464E-03
   4   1  15      130.39      148.88       12.49 o   0.4330E-03
   5   1  15       11.32        9.68        3.97 o   0.5834E-02
   6   1  15       29.87       28.83        5.12 o   0.2084E-02
  -6   2  15      214.59      507.00       12.89 o   0.1496E-03
  -5   2  15        1.89        4.06        4.14 o   0.1382E-01
  -4   2  15       44.74       47.09        8.53 o   0.1377E-02
  -3   2  15      522.92      494.10       30.24 o   0.1122E-03
  -2   2  15        5.88       13.67        8.00 o   0.5573E-02
  -1   2  15     2747.07     2546.48       85.62 o   0.1570E-04
   0   2  15       55.35       87.11       32.37 o   0.4612E-03
   1   2  15      852.37      832.83       71.08 o   0.5249E-04
   2   2  15       18.90        5.44       11.61 o   0.3511E-02
   3   2  15       61.73       55.59       11.00 o   0.1068E-02
   4   2  15     1352.96     1423.71       57.49 o   0.3467E-04
   5   2  15        2.11       16.78        5.41 o   0.5336E-02
   6   2  15      163.84      166.76       11.09 o   0.3845E-03
  -6   3  15       43.96      130.20        5.47 o   0.7317E-03
  -5   3  15      306.74      306.28       13.65 o   0.2016E-03
  -4   3  15      253.27      290.37       17.72 o   0.2262E-03
  -3   3  15     1286.51     1302.36       53.54 o   0.3846E-04
  -2   3  15      497.31      515.10       24.19 o   0.1171E-03
  -1   3  15       86.88       89.33       17.35 o   0.5991E-03
   0   3  15      857.59      894.21      115.42 o   0.3534E-04
   1   3  15       -8.52        2.41       12.07 o   0.4611E-02
   2   3  15       12.89       19.60        6.82 o   0.3410E-02
   3   3  15       51.08       47.39        8.17 o   0.1308E-02
   4   3  15       -0.58        0.18        3.16 o   0.7346E-01
   5   3  15      176.36      251.13       16.95 o   0.2685E-03
  -5   4  15      204.58      219.64        9.39 o   0.3119E-03
  -4   4  15        3.30        6.06        2.42 o   0.1103E-01
  -3   4  15      183.11      171.41       11.34 o   0.3630E-03
  -2   4  15       56.61       52.26        6.54 o   0.1165E-02
  -1   4  15      131.36      131.96       18.84 o   0.4291E-03
   0   4  15      722.44      542.68       76.88 o   0.6492E-04
   1   4  15      109.41      174.55       44.07 o   0.2422E-03
   2   4  15      205.61      229.24       25.22 o   0.2541E-03
   3   4  15       76.02       77.96        9.48 o   0.8084E-03
   4   4  15     1276.20     1389.32       31.25 o   0.3923E-04
   5   4  15       89.33       88.52       10.11 o   0.6661E-03
  -4   5  15      100.82       89.45       11.50 o   0.6907E-03
  -3   5  15       77.54       72.81       13.21 o   0.7619E-03
  -2   5  15       10.69        9.15       10.48 o   0.4159E-02
  -1   5  15      301.23      313.61       25.43 o   0.1861E-03
   0   5  15       13.45       16.46        5.55 o   0.4184E-02
   1   5  15      735.29      871.37       40.17 o   0.6601E-04
   2   5  15      171.98      223.62       13.57 o   0.3281E-03
   3   5  15      306.55      267.67       17.29 o   0.2191E-03
   4   5  15        3.06        0.73        2.46 o   0.4374E-01
  -4   6  15      122.69      132.17        9.79 o   0.4959E-03
  -3   6  15      525.72      520.89       32.49 o   0.1113E-03
  -2   6  15      418.51      426.00       30.46 o   0.1340E-03
  -1   6  15      317.80      330.73       25.20 o   0.1766E-03
   0   6  15      225.94      223.91       21.33 o   0.2634E-03
   1   6  15      714.30      677.44       25.39 o   0.8493E-04
   2   6  15      101.19      118.72        8.80 o   0.5637E-03
   3   6  15        6.70        4.37        4.37 o   0.9277E-02
  -3   7  15       -0.03        0.97        2.92 o   0.5362E-01
  -2   7  15        2.66        1.99        4.87 o   0.1842E-01
  -1   7  15       20.95       13.77        6.37 o   0.3187E-02
   0   7  15       16.32       25.48        2.95 o   0.2935E-02
   1   7  15      130.05      167.12        8.54 o   0.4056E-03
   2   7  15      198.31      258.98        9.41 o   0.2725E-03
   3   7  15      142.33      128.10        9.81 o   0.5205E-03
  -2   8  15      139.58      220.47        8.89 o   0.3491E-03
  -1   8  15       87.09      112.77        5.50 o   0.6470E-03
   0   8  15       24.85       20.49        3.55 o   0.2793E-02
   1   8  15       13.07       15.47        2.34 o   0.4733E-02
  -6   0  16        5.33       17.91        2.02 o   0.6131E-02
  -5   0  16       17.22       18.12        6.50 o   0.3172E-02
  -4   0  16     1338.11     1212.64       48.97 o   0.4097E-04
  -3   0  16      156.80      159.70       19.81 o   0.3740E-03
  -2   0  16      578.15      392.60       67.19 o   0.8726E-04
   0   0  16      765.52      699.54      111.02 o   0.4224E-04
   1   0  16     3659.55     4135.09      152.59 o   0.7960E-05
   2   0  16      686.76      587.12       61.06 o   0.7515E-04
   3   0  16      770.24      738.38       37.05 o   0.7395E-04
   4   0  16      417.01      492.61       38.23 o   0.1113E-03
   5   0  16       52.11       48.38        9.97 o   0.1269E-02
   6   0  16      268.68      383.21       10.62 o   0.1778E-03
  -6   1  16       87.81      208.48        7.27 o   0.4008E-03
  -5   1  16      500.05      517.69       29.48 o   0.1101E-03
  -4   1  16      373.13      440.82       23.79 o   0.1379E-03
  -3   1  16      144.96      146.12       17.74 o   0.4147E-03
  -2   1  16      164.88      131.22       26.14 o   0.3593E-03
  -1   1  16     1667.80     1302.87       95.84 o   0.2814E-04
   0   1  16      959.42     1091.85       88.69 o   0.3832E-04
   1   1  16      156.40      214.32       25.92 o   0.2864E-03
   2   1  16      605.28      574.88       40.47 o   0.9195E-04
   3   1  16       58.85       52.45        8.60 o   0.1020E-02
   4   1  16      629.36      689.71       27.33 o   0.8560E-04
   5   1  16      612.18      614.70       36.30 o   0.8856E-04
   6   1  16        2.34        0.05        1.99 o   0.6351E-01
  -6   2  16        2.51        0.04        2.46 o   0.4744E-01
  -5   2  16        7.45       14.96        4.89 o   0.5342E-02
  -4   2  16       80.79       94.40       11.10 o   0.6807E-03
  -3   2  16      351.95      345.01       27.16 o   0.1677E-03
  -2   2  16      415.62      358.54       40.51 o   0.1385E-03
  -1   2  16     1627.20     1323.49       70.81 o   0.3191E-04
   0   2  16        3.40        3.05       14.03 o   0.4195E-02
   1   2  16      820.46      940.21       74.53 o   0.4819E-04
   2   2  16      142.53      141.66       31.08 o   0.3251E-03
   3   2  16       64.22       62.01       12.72 o   0.9298E-03
   4   2  16       14.41        7.30        8.41 o   0.4918E-02
   5   2  16       52.01       58.19       11.29 o   0.1139E-02
   6   2  16       20.11       28.30        3.62 o   0.2556E-02
  -5   3  16       53.55       59.99        5.93 o   0.1110E-02
  -4   3  16       -0.01        1.34        2.50 o   0.4311E-01
  -3   3  16      241.70      242.58       11.77 o   0.2733E-03
  -2   3  16      156.98      126.36       14.02 o   0.4746E-03
  -1   3  16      921.13      855.62       54.33 o   0.5554E-04
   0   3  16      460.19      506.18       88.86 o   0.6403E-04
   1   3  16       -4.47        0.36        9.46 o   0.8972E-02
   2   3  16       50.27       64.29       13.26 o   0.9686E-03
   3   3  16       12.70       25.40        4.47 o   0.3351E-02
   4   3  16      418.92      511.21       29.86 o   0.1174E-03
   5   3  16       -3.62        0.49        4.81 o   0.2333E-01
  -5   4  16        6.09        0.58        2.45 o   0.2341E-01
  -4   4  16      160.77      163.36        8.80 o   0.4076E-03
  -3   4  16      227.39      240.87       13.28 o   0.2755E-03
  -2   4  16     2055.91     2041.80       50.20 o   0.2269E-04
  -1   4  16      618.73      623.24       27.14 o   0.9324E-04
   0   4  16       34.04       43.07       19.86 o   0.1008E-02
   1   4  16      103.40      106.08       46.28 o   0.2709E-03
   2   4  16      894.61      946.42       54.78 o   0.5343E-04
   3   4  16      670.92      676.07       27.01 o   0.8577E-04
   4   4  16      268.18      281.10       13.91 o   0.2194E-03
   5   4  16        2.93        3.87        2.47 o   0.2156E-01
  -4   5  16        9.60       11.54        2.67 o   0.5898E-02
  -3   5  16      430.88      438.91       31.65 o   0.1319E-03
  -2   5  16      586.71      530.40       38.42 o   0.1005E-03
  -1   5  16      885.05      912.22       45.68 o   0.5798E-04
   0   5  16      123.07      167.49       17.27 o   0.4029E-03
   1   5  16       80.26      109.26       14.26 o   0.6247E-03
   3   5  16       93.59       87.81        9.53 o   0.7465E-03
   4   5  16       58.41       75.59        5.83 o   0.9227E-03
  -3   6  16       84.79       72.83       13.35 o   0.7770E-03
  -2   6  16        0.13        8.58        6.07 o   0.7795E-02
  -1   6  16       11.64       11.27        5.98 o   0.4511E-02
   0   6  16        9.48        4.06        6.05 o   0.9798E-02
   1   6  16      322.97      319.95       17.20 o   0.1955E-03
   2   6  16       14.29       11.19        3.81 o   0.4980E-02
   3   6  16       52.17       39.90        8.32 o   0.1325E-02
  -3   7  16       -2.02        3.30        2.19 o   0.2456E-01
  -2   7  16       46.28       55.55        9.17 o   0.1242E-02
  -1   7  16       27.20       31.39        7.77 o   0.1912E-02
   0   7  16        1.43        3.38        2.23 o   0.2848E-01
   1   7  16      248.33      329.36       11.39 o   0.2115E-03
   2   7  16       33.34       42.38        3.57 o   0.1721E-02
   3   7  16       36.83       53.27        4.56 o   0.1509E-02
  -1   8  16       33.13       41.93        3.11 o   0.1738E-02
   0   8  16       98.72      119.05        6.29 o   0.5686E-03
   1   8  16      148.03      170.95        6.50 o   0.4099E-03
  -6   1  17       66.74      146.71        5.61 o   0.5833E-03
  -5   1  17      230.80      234.33        9.83 o   0.2933E-03
  -4   1  17        1.58        8.79        5.08 o   0.7948E-02
  -3   1  17      213.88      188.11       18.41 o   0.3108E-03
  -2   1  17      104.70       80.77       22.97 o   0.5487E-03
  -1   1  17      760.89      723.88       66.94 o   0.5951E-04
   0   1  17       33.13       59.49       28.66 o   0.6503E-03
   1   1  17      349.06      340.33       39.42 o   0.1488E-03
   2   1  17      264.21      313.14       30.00 o   0.1836E-03
   3   1  17      211.57      187.51       16.54 o   0.3194E-03
   4   1  17      137.50      122.67       13.34 o   0.4836E-03
   5   1  17       22.67       17.67        7.41 o   0.2908E-02
   6   1  17       23.80       39.44        3.53 o   0.2196E-02
  -6   2  17        1.43        0.08        1.98 o   0.6328E-01
  -5   2  17      355.12      330.83       15.11 o   0.1851E-03
  -4   2  17       26.03       37.75        7.06 o   0.1975E-02
  -3   2  17      518.96      525.78       27.70 o   0.1086E-03
  -2   2  17     1284.39     1150.60       50.82 o   0.4299E-04
  -1   2  17       75.83       78.25       15.50 o   0.7076E-03
   0   2  17     1228.24     1309.30      135.65 o   0.2405E-04
   1   2  17      698.44      844.36       71.68 o   0.5454E-04
   2   2  17       18.30       28.83        5.75 o   0.2954E-02
   3   2  17      653.76      662.18       41.04 o   0.8125E-04
   4   2  17      100.83      103.52       17.42 o   0.5396E-03
   5   2  17      197.47      185.87       18.95 o   0.3128E-03
  -5   3  17       -1.34        0.66        2.62 o   0.4606E-01
  -4   3  17      128.79      102.91        8.90 o   0.5765E-03
  -3   3  17      262.31      237.04       12.75 o   0.2656E-03
  -2   3  17     1706.36     1590.43       46.45 o   0.3106E-04
  -1   3  17      965.59      896.74       56.52 o   0.5227E-04
   0   3  17      823.34      975.28      124.84 o   0.3184E-04
   1   3  17       13.28        6.87       18.27 o   0.2116E-02
   2   3  17      264.08      273.03       28.52 o   0.2050E-03
   3   3  17        1.73        0.27        3.49 o   0.3863E-01
   4   3  17      506.44      584.54       33.57 o   0.9996E-04
   5   3  17       57.69       79.10        8.63 o   0.9366E-03
  -5   4  17       14.85       12.28        3.46 o   0.4979E-02
  -4   4  17        2.20        0.04        2.32 o   0.5553E-01
  -3   4  17      107.51      108.28        9.55 o   0.6055E-03
  -2   4  17     1046.58     1018.85       31.46 o   0.5368E-04
  -1   4  17      213.98      257.05       16.99 o   0.2542E-03
   0   4  17      126.31      137.67       25.88 o   0.3752E-03
   1   4  17       31.19       46.47       12.78 o   0.1295E-02
   2   4  17      126.75      154.05       18.01 o   0.4172E-03
   3   4  17       80.96       63.50        9.47 o   0.8843E-03
   4   4  17      230.01      280.45       12.54 o   0.2508E-03
   5   4  17        3.81        4.11        2.40 o   0.1803E-01
  -4   5  17      103.95      101.21        6.80 o   0.6309E-03
  -3   5  17      679.37      679.63       22.70 o   0.8767E-04
  -2   5  17      448.38      421.58       36.35 o   0.1270E-03
  -1   5  17      112.20      127.95       18.66 o   0.4718E-03
   0   5  17      100.83      158.98       17.48 o   0.4398E-03
   1   5  17      159.31      197.48       21.94 o   0.3144E-03
   3   5  17       29.77       36.86        5.31 o   0.1896E-02
   4   5  17       49.63       55.54        4.94 o   0.1303E-02
  -3   6  17      110.15      120.99       13.51 o   0.5179E-03
  -2   6  17       -0.25        1.37        7.55 o   0.1407E-01
  -1   6  17       32.89       39.11       10.05 o   0.1577E-02
   0   6  17      225.45      269.90       23.33 o   0.2304E-03
   1   6  17       80.27       93.00        9.15 o   0.7715E-03
   2   6  17       80.95       80.06        7.27 o   0.8255E-03
   3   6  17      223.84      221.65       14.81 o   0.2913E-03
  -3   7  17        6.53        3.81        2.91 o   0.1566E-01
  -2   7  17      114.96      117.17       12.42 o   0.5173E-03
  -1   7  17      243.08      275.96       19.84 o   0.2264E-03
   0   7  17       26.49       31.79        3.74 o   0.2385E-02
   1   7  17      276.54      354.60       10.87 o   0.1960E-03
   2   7  17      211.85      275.17        7.77 o   0.2625E-03
   3   7  17       49.02       56.93        4.67 o   0.1295E-02
  -1   8  17        1.23        0.09        1.15 o   0.1340E+00
   0   8  17      238.61      308.03        8.75 o   0.2238E-03
  -6   0  18       52.43      280.05        3.77 o   0.3317E-03
  -5   0  18      138.01      129.44       11.40 o   0.4897E-03
  -4   0  18      457.89      502.42       30.33 o   0.1200E-03
  -3   0  18     2283.61     2394.66       41.04 o   0.1943E-04
  -2   0  18     1432.91     1215.89      110.82 o   0.2879E-04
  -1   0  18       67.68       35.84       26.37 o   0.7265E-03
   0   0  18     6056.51     5477.46      325.68 o   0.3585E-05
   1   0  18      216.30      279.27       47.90 o   0.1657E-03
   2   0  18       24.40       15.34       15.68 o   0.1958E-02
   3   0  18      828.58      684.93       45.63 o   0.7092E-04
   4   0  18     1014.23     1050.71       48.05 o   0.4898E-04
   5   0  18        6.66       11.46        3.85 o   0.6113E-02
  -6   1  18       84.40      268.17        5.56 o   0.3347E-03
  -5   1  18      169.71      175.72        8.46 o   0.3725E-03
  -4   1  18      133.89      129.16       10.28 o   0.4927E-03
  -3   1  18       76.29       92.93       10.13 o   0.7073E-03
  -2   1  18       76.71       82.50       21.25 o   0.6088E-03
  -1   1  18       62.74       64.30       22.09 o   0.7006E-03
   0   1  18      735.11      642.63      116.72 o   0.4058E-04
   1   1  18       25.40       48.69       15.76 o   0.1268E-02
   2   1  18      214.27      238.20       16.70 o   0.2629E-03
   3   1  18      213.93      183.48       18.67 o   0.3211E-03
   4   1  18     1124.30     1084.20       35.28 o   0.4959E-04
   5   1  18        7.35        1.18        4.09 o   0.1647E-01
  -6   2  18        6.00        0.11        2.28 o   0.2945E-01
  -5   2  18        2.30        3.02        2.79 o   0.2511E-01
  -4   2  18       19.43       24.48        3.99 o   0.2758E-02
  -3   2  18       80.25      101.21       11.69 o   0.6753E-03
  -2   2  18      234.24      208.76       19.01 o   0.2878E-03
  -1   2  18      263.89      217.50       42.69 o   0.1886E-03
   0   2  18       95.12      125.87       23.57 o   0.4239E-03
   1   2  18       -1.22       13.79       10.06 o   0.4390E-02
   2   2  18      116.60      135.14       13.10 o   0.4764E-03
   3   2  18        1.08       11.03        7.54 o   0.5638E-02
   4   2  18       99.57      106.49       16.77 o   0.5376E-03
   5   2  18        1.96        1.81        3.44 o   0.2612E-01
  -5   3  18        9.83       10.06        2.76 o   0.6510E-02
  -4   3  18        4.73        2.26        2.97 o   0.1950E-01
  -3   3  18      303.87      320.35       14.09 o   0.2029E-03
  -2   3  18      466.32      431.34       25.27 o   0.1327E-03
  -1   3  18       50.97       43.08        9.85 o   0.1456E-02
   0   3  18        4.12        2.52       11.08 o   0.5823E-02
   1   3  18      738.84      870.76       49.43 o   0.6173E-04
   2   3  18       -6.31        4.04        8.91 o   0.6557E-02
   3   3  18       30.44       42.29        6.32 o   0.1722E-02
   4   3  18        4.87        0.22        5.14 o   0.1913E-01
   5   3  18       39.25       45.58        6.73 o   0.1483E-02
  -5   4  18      185.05      215.18        9.93 o   0.3236E-03
  -4   4  18        9.42        7.87        2.93 o   0.7488E-02
  -3   4  18      240.09      247.07       13.60 o   0.2663E-03
  -2   4  18      301.56      318.87       18.34 o   0.2044E-03
  -1   4  18       70.94       78.43       10.42 o   0.8193E-03
   0   4  18      875.04      905.30       64.48 o   0.5228E-04
   1   4  18       10.58        1.29       10.21 o   0.5916E-02
   2   4  18      498.91      517.05       34.60 o   0.1086E-03
   3   4  18        4.35        2.90        3.35 o   0.1667E-01
   4   4  18       16.25       11.10        3.65 o   0.4755E-02
   5   4  18      142.04      194.94        9.48 o   0.3727E-03
  -4   5  18      196.13      281.04        8.88 o   0.2542E-03
  -3   5  18       24.99       32.58        4.70 o   0.2492E-02
  -2   5  18       13.28       28.29        7.56 o   0.2490E-02
  -1   5  18     1076.54     1212.28       59.38 o   0.4198E-04
   0   5  18       -0.70        2.08        6.32 o   0.1591E-01
   1   5  18      185.67      246.41       24.85 o   0.2435E-03
   2   5  18       -0.59        0.26        5.21 o   0.3031E-01
   3   5  18       49.50       42.35        6.30 o   0.1452E-02
   4   5  18      184.28      191.15        8.31 o   0.3566E-03
  -3   6  18       15.89       21.58        5.56 o   0.3436E-02
  -2   6  18      563.51      582.28       35.65 o   0.9518E-04
  -1   6  18       57.02       84.24       12.34 o   0.7691E-03
   0   6  18      600.48      706.15       38.86 o   0.8125E-04
   1   6  18       -0.75        2.39        3.44 o   0.3171E-01
   2   6  18        9.31       11.00        5.66 o   0.5741E-02
   3   6  18       66.23       66.47        7.51 o   0.1020E-02
  -3   7  18        7.76        4.55        2.51 o   0.1157E-01
  -2   7  18      145.06      180.91       12.80 o   0.3693E-03
  -1   7  18      108.38      132.60       12.24 o   0.5244E-03
   0   7  18       57.04       64.12        4.66 o   0.1100E-02
   1   7  18        6.15        7.29        1.95 o   0.1075E-01
   2   7  18       74.88       73.21        7.03 o   0.8409E-03
   0   8  18      135.66      151.70        5.94 o   0.4372E-03
  -5   1  19      279.54      236.56       14.84 o   0.2423E-03
  -4   1  19       -2.89        2.18        3.05 o   0.2687E-01
  -3   1  19      279.44      281.24       18.88 o   0.2166E-03
  -2   1  19     1401.77     1174.29       55.38 o   0.3905E-04
  -1   1  19      108.28      117.54       29.15 o   0.3940E-03
   0   1  19       -7.39        4.91       24.89 o   0.1430E-02
   1   1  19     1168.89     1485.89       87.80 o   0.3012E-04
   2   1  19      294.65      339.35       20.52 o   0.1893E-03
   3   1  19       17.93       21.06        4.92 o   0.2984E-02
   4   1  19      185.24      171.67       13.31 o   0.3633E-03
   5   1  19       63.37       66.66        8.95 o   0.1018E-02
  -5   2  19      297.50      278.82       15.01 o   0.2222E-03
  -4   2  19       57.43       51.08        6.70 o   0.1233E-02
  -3   2  19       28.19       23.42        5.44 o   0.2389E-02
  -2   2  19      161.44      160.51       19.42 o   0.3492E-03
  -1   2  19     2070.73     1751.40       88.76 o   0.2266E-04
   0   2  19     1101.25     1030.91       79.90 o   0.4123E-04
   1   2  19      112.97      141.69       19.07 o   0.4368E-03
   2   2  19      425.29      530.92       25.22 o   0.1170E-03
   3   2  19        4.48        8.29        6.04 o   0.7517E-02
   4   2  19      304.10      287.93       25.71 o   0.1933E-03
   5   2  19      160.63      153.29       13.42 o   0.3857E-03
  -5   3  19      220.81      220.29       12.50 o   0.2868E-03
  -4   3  19      410.39      382.07       15.54 o   0.1640E-03
  -3   3  19       16.89       28.21        4.26 o   0.2881E-02
  -2   3  19      103.69      126.63       11.81 o   0.5388E-03
  -1   3  19      238.60      206.38       22.67 o   0.2596E-03
   0   3  19        8.37       14.53       13.23 o   0.2566E-02
   1   3  19      317.44      378.02       35.03 o   0.1491E-03
   2   3  19       49.37       64.82       14.30 o   0.9413E-03
   3   3  19       -0.27        1.71        4.69 o   0.2359E-01
   4   3  19        3.45        1.97        4.70 o   0.1671E-01
   5   3  19      256.26      292.54       14.88 o   0.2226E-03
  -5   4  19       27.64       29.30        4.32 o   0.2412E-02
  -4   4  19       45.81       35.66        5.66 o   0.1690E-02
  -3   4  19       -1.17        0.19        3.08 o   0.5489E-01
  -2   4  19       85.69       95.42        9.56 o   0.6790E-03
  -1   4  19      158.09      193.62       13.58 o   0.3526E-03
   0   4  19      871.19      847.39       47.22 o   0.6028E-04
   1   4  19      274.92      303.74       15.14 o   0.2208E-03
   2   4  19       24.22       13.94        7.80 o   0.3230E-02
   3   4  19        1.20        3.38        3.27 o   0.2234E-01
   4   4  19       55.03       71.08        5.24 o   0.9968E-03
   5   4  19       27.90       44.23        3.84 o   0.1841E-02
  -4   5  19       36.74       71.50        3.89 o   0.1277E-02
  -3   5  19       11.25       15.83        2.94 o   0.4774E-02
  -2   5  19       18.58       23.69        4.25 o   0.3512E-02
  -1   5  19      154.96      192.91       22.08 o   0.3190E-03
   0   5  19      171.68      271.49       23.14 o   0.2508E-03
   1   5  19      157.99      181.08       21.79 o   0.3306E-03
   2   5  19       55.79       62.06        7.03 o   0.1141E-02
   3   5  19      183.00      188.91       11.00 o   0.3522E-03
   4   5  19       38.08       39.70        3.48 o   0.1697E-02
  -3   6  19      366.98      360.85       20.82 o   0.1682E-03
  -2   6  19       17.14        6.26        7.65 o   0.5007E-02
  -1   6  19       34.07       36.72        9.33 o   0.1514E-02
   0   6  19       52.37       72.72       11.44 o   0.9581E-03
   1   6  19       79.72       97.13        8.12 o   0.7076E-03
   2   6  19      335.89      310.66       20.08 o   0.1875E-03
   3   6  19       39.88       35.14        5.30 o   0.1676E-02
  -2   7  19      642.00      711.10       24.57 o   0.8657E-04
  -1   7  19       70.77       76.82        9.33 o   0.8511E-03
   0   7  19      201.50      216.43        7.86 o   0.3087E-03
   1   7  19      330.73      386.80        9.94 o   0.1715E-03
   2   7  19        4.61        4.25        1.98 o   0.1395E-01
  -5   0  20      129.49      157.83        9.52 o   0.4281E-03
  -4   0  20      356.33      318.12       17.64 o   0.1818E-03
  -3   0  20       19.35       19.58        4.62 o   0.3631E-02
  -2   0  20      907.30      952.41       49.00 o   0.5575E-04
  -1   0  20     1283.92     1106.68       99.52 o   0.3290E-04
   0   0  20      414.88      533.39       95.90 o   0.5895E-04
   1   0  20      110.56      150.78       44.67 o   0.2544E-03
   2   0  20       79.68      102.62       16.17 o   0.5723E-03
   3   0  20     1435.05     1432.84       54.20 o   0.3488E-04
   4   0  20       11.53        8.78        5.20 o   0.6665E-02
   5   0  20      143.67      186.95       10.92 o   0.3810E-03
  -5   1  20      236.91      219.60       12.88 o   0.2957E-03
  -4   1  20       68.29       75.66        5.72 o   0.9168E-03
  -3   1  20       66.69       62.67        5.81 o   0.1135E-02
  -2   1  20      434.87      386.57       31.43 o   0.1379E-03
  -1   1  20      138.85      117.29       25.50 o   0.4223E-03
   0   1  20      549.46      721.11      119.68 o   0.3959E-04
   1   1  20       95.37       93.62       20.74 o   0.5862E-03
   2   1  20        7.25        3.38        5.10 o   0.1009E-01
   3   1  20       94.67       91.60       10.18 o   0.6742E-03
   4   1  20       95.73       89.33       13.41 o   0.6690E-03
   5   1  20      398.01      443.47       19.53 o   0.1434E-03
  -5   2  20       10.96        3.64        3.63 o   0.9830E-02
  -4   2  20        1.91        5.34        3.44 o   0.1392E-01
  -3   2  20       94.96       85.68        8.64 o   0.7354E-03
  -2   2  20       29.84       27.87       10.36 o   0.1915E-02
  -1   2  20       77.01       78.74       13.13 o   0.7758E-03
   0   2  20      110.80      121.67       18.41 o   0.4769E-03
   1   2  20      142.17      165.72       22.58 o   0.3428E-03
   2   2  20       -8.32        4.40        6.68 o   0.8098E-02
   3   2  20        1.27        2.73        6.62 o   0.1350E-01
   4   2  20        8.13       12.57        5.11 o   0.5170E-02
   5   2  20        4.45        1.35        3.17 o   0.2364E-01
  -5   3  20       19.10        8.21        4.06 o   0.4538E-02
  -4   3  20      212.74      207.79       12.27 o   0.3111E-03
  -3   3  20      223.52      194.35       13.37 o   0.3093E-03
  -2   3  20       28.16       27.20        6.17 o   0.2427E-02
  -1   3  20      518.70      531.66       32.97 o   0.1063E-03
   0   3  20      773.79      925.82       62.28 o   0.5388E-04
   1   3  20       29.42       39.44       13.69 o   0.1432E-02
   2   3  20       11.17        4.97        6.51 o   0.6797E-02
   3   3  20      210.84      223.84       13.16 o   0.2951E-03
   4   3  20        3.06        4.20        3.53 o   0.1407E-01
   5   3  20       35.99       36.85        5.28 o   0.1645E-02
  -5   4  20        5.16        1.33        2.48 o   0.2258E-01
  -4   4  20      409.06      398.64       14.98 o   0.1516E-03
  -3   4  20       57.87       53.83        6.52 o   0.1242E-02
  -2   4  20      290.72      330.26       16.69 o   0.2009E-03
  -1   4  20        0.62        2.54        3.35 o   0.2124E-01
   0   4  20       84.91       95.27        9.89 o   0.6965E-03
   1   4  20       88.00      105.08        8.47 o   0.6281E-03
   2   4  20      344.60      351.21       26.15 o   0.1633E-03
   3   4  20      193.46      215.76       11.96 o   0.3233E-03
   4   4  20       18.95       24.61        3.01 o   0.2995E-02
  -3   5  20       57.61       70.85        5.84 o   0.1019E-02
  -2   5  20       58.56       80.89        6.71 o   0.9055E-03
  -1   5  20      386.57      409.14       32.56 o   0.1382E-03
   0   5  20       93.01      111.41       15.84 o   0.5542E-03
   1   5  20       74.67       90.03       14.36 o   0.7164E-03
   2   5  20      559.75      480.10       19.10 o   0.1222E-03
   3   5  20      143.53      157.20        8.91 o   0.4396E-03
   4   5  20        6.33        8.93        1.51 o   0.7785E-02
  -3   6  20       66.55       85.24        8.55 o   0.8432E-03
  -2   6  20      729.85      697.90       35.12 o   0.8105E-04
  -1   6  20      270.76      305.76       22.82 o   0.2003E-03
   0   6  20        1.33        0.54        4.93 o   0.2458E-01
   1   6  20       40.70       49.21        5.53 o   0.1474E-02
   2   6  20      512.63      504.09       22.73 o   0.1190E-03
   3   6  20       36.35       31.66        4.72 o   0.1964E-02
  -2   7  20      168.74      199.93       11.69 o   0.3632E-03
  -1   7  20       32.15       37.69        3.88 o   0.1875E-02
   0   7  20       14.69       15.44        2.27 o   0.4370E-02
   1   7  20        2.08        0.01        1.28 o   0.8159E-01
   2   7  20      159.90      166.20        8.29 o   0.4162E-03
  -5   1  21       34.54       38.81        4.92 o   0.1815E-02
  -4   1  21      106.10      117.48        6.66 o   0.5883E-03
  -3   1  21       50.55       38.28        5.11 o   0.1577E-02
  -2   1  21       78.67       71.08       14.59 o   0.7946E-03
  -1   1  21       22.52       14.74        9.59 o   0.2760E-02
   0   1  21       40.57       46.60       15.39 o   0.1091E-02
   1   1  21       15.58       17.89        8.87 o   0.3168E-02
   2   1  21       16.66       21.51        4.58 o   0.3432E-02
   3   1  21       10.59        6.19        3.58 o   0.7063E-02
   4   1  21      323.27      329.23       22.50 o   0.1863E-03
   5   1  21        8.16       10.01        3.19 o   0.6728E-02
  -5   2  21      281.57      232.43       12.84 o   0.2562E-03
  -4   2  21      501.03      503.21       19.26 o   0.1220E-03
  -3   2  21      122.22      121.61       10.52 o   0.5109E-03
  -2   2  21      589.98      555.53       36.13 o   0.9958E-04
  -1   2  21      380.29      331.29       27.37 o   0.1671E-03
   0   2  21     3060.03     3259.54       73.57 o   0.1257E-04
   1   2  21     1275.28     1354.26       72.33 o   0.3358E-04
   2   2  21       26.40       34.67        8.03 o   0.1945E-02
   3   2  21       66.25       71.88       11.72 o   0.8527E-03
   4   2  21       24.48       29.12        7.22 o   0.2406E-02
   5   2  21       51.44       71.75        6.49 o   0.1014E-02
  -5   3  21       46.65       39.81        5.65 o   0.1600E-02
  -4   3  21      106.36       79.60        8.52 o   0.6901E-03
  -3   3  21       21.36       25.06        4.78 o   0.2884E-02
  -2   3  21      223.29      222.57       14.56 o   0.2818E-03
  -1   3  21      843.21      937.91       40.38 o   0.5827E-04
   0   3  21      280.79      391.27       38.98 o   0.1449E-03
   1   3  21        7.09        3.55       11.46 o   0.5168E-02
   2   3  21      235.80      275.35       21.45 o   0.2257E-03
   3   3  21      567.68      561.76       20.22 o   0.1071E-03
   4   3  21      135.26      151.64       13.61 o   0.4291E-03
   5   3  21       39.76       31.19        5.15 o   0.1824E-02
  -4   4  21      212.32      196.47       10.60 o   0.3281E-03
  -3   4  21        2.74        0.05        2.66 o   0.4838E-01
  -2   4  21      735.74      725.30       25.52 o   0.7941E-04
  -1   4  21        4.32        9.37        4.19 o   0.8155E-02
   0   4  21      543.23      531.55       24.01 o   0.1129E-03
   1   4  21       90.28      105.36        8.30 o   0.6788E-03
   2   4  21       -0.90        0.50        3.57 o   0.4554E-01
   3   4  21       53.11       52.45        6.08 o   0.1281E-02
   4   4  21       25.54       27.43        5.02 o   0.2411E-02
  -3   5  21       58.33       56.87        5.58 o   0.1107E-02
  -2   5  21      211.91      207.98       12.75 o   0.3091E-03
  -1   5  21       32.01       26.95        6.22 o   0.2279E-02
   0   5  21       32.91       29.21       10.44 o   0.1775E-02
   1   5  21       81.30       76.30       14.67 o   0.7772E-03
   2   5  21      136.06      105.67        8.93 o   0.5464E-03
   3   5  21       14.14       23.02        2.67 o   0.3762E-02
  -3   6  21        0.35        1.14        2.16 o   0.5994E-01
  -2   6  21      340.56      309.78       22.62 o   0.1914E-03
  -1   6  21      197.55      242.84       18.58 o   0.2784E-03
   0   6  21      124.72      115.27       14.57 o   0.5215E-03
   1   6  21        3.43        2.10        2.27 o   0.2537E-01
   2   6  21       45.85       38.85        6.68 o   0.1509E-02
   3   6  21      165.36      176.79        8.59 o   0.3906E-03
  -2   7  21       22.04       11.99        2.60 o   0.3872E-02
  -1   7  21      306.49      392.75       10.33 o   0.1788E-03
   0   7  21      168.74      204.96        6.04 o   0.3380E-03
   1   7  21        1.38        3.83        1.01 o   0.3263E-01
   2   7  21       83.30       70.81        5.38 o   0.8783E-03
  -5   0  22      293.51      319.46       12.36 o   0.2073E-03
  -4   0  22      797.36      794.05       23.80 o   0.7450E-04
  -3   0  22      780.00      792.08       25.50 o   0.7168E-04
  -2   0  22      449.61      387.19       35.63 o   0.1363E-03
  -1   0  22        8.47        1.41        8.46 o   0.7919E-02
   0   0  22       79.66       77.23        9.13 o   0.7892E-03
   1   0  22       92.59      145.83       23.05 o   0.4000E-03
   2   0  22       72.44      124.28       15.56 o   0.5359E-03
   3   0  22      122.07      126.39       14.81 o   0.4742E-03
   4   0  22      192.04      233.29       15.26 o   0.2981E-03
   5   0  22      282.89      314.95       12.36 o   0.2115E-03
  -5   1  22       44.98       31.53        5.22 o   0.1864E-02
  -4   1  22      221.46      192.89       12.39 o   0.3269E-03
  -3   1  22       38.03       22.64        4.57 o   0.2139E-02
  -2   1  22     1467.35     1429.17       58.50 o   0.3360E-04
  -1   1  22       66.52       63.45       13.58 o   0.9465E-03
   0   1  22      970.68     1049.54       21.43 o   0.5604E-04
   1   1  22      830.17      912.32       46.89 o   0.5842E-04
   2   1  22      290.93      322.06       23.95 o   0.1863E-03
   3   1  22        0.63        7.00        4.65 o   0.1137E-01
   4   1  22       35.22       44.02        7.51 o   0.1546E-02
   5   1  22        2.63        1.83        2.32 o   0.2654E-01
  -5   2  22        2.08        1.46        2.37 o   0.3399E-01
  -4   2  22        5.15        2.63        3.21 o   0.1503E-01
  -3   2  22      154.76      158.84       11.47 o   0.3939E-03
  -2   2  22        7.71        6.89        3.83 o   0.9995E-02
  -1   2  22      890.60      897.62       40.05 o   0.6047E-04
   0   2  22       17.39       30.60       11.31 o   0.1855E-02
   1   2  22      358.67      406.98       39.77 o   0.1301E-03
   2   2  22       11.88        8.04        6.40 o   0.5717E-02
   3   2  22       27.88       33.47        7.75 o   0.1983E-02
   4   2  22        1.26        0.81        3.59 o   0.3712E-01
   5   2  22       30.17       40.86        4.73 o   0.1828E-02
  -5   3  22       51.90       45.04        5.42 o   0.1292E-02
  -4   3  22      166.93      162.13       10.31 o   0.4109E-03
  -3   3  22       16.90       13.28        4.41 o   0.4341E-02
  -2   3  22       36.39       33.02        5.96 o   0.1870E-02
  -1   3  22      747.62      754.90       25.58 o   0.7745E-04
   0   3  22      141.43      168.06       12.04 o   0.4057E-03
   1   3  22      459.74      481.82       23.19 o   0.1244E-03
   2   3  22       11.88        8.80        6.25 o   0.4796E-02
   3   3  22       20.91       15.45        4.21 o   0.4238E-02
   4   3  22        9.03        8.32        4.08 o   0.7827E-02
   5   3  22       72.86       94.41        6.01 o   0.7845E-03
  -4   4  22       17.25       16.71        3.41 o   0.3748E-02
  -3   4  22       10.11        2.89        2.73 o   0.1050E-01
  -2   4  22       51.86       48.40        7.14 o   0.1271E-02
  -1   4  22      460.04      405.08       21.16 o   0.1423E-03
   0   4  22     1200.50     1162.24       35.23 o   0.4589E-04
   1   4  22      332.24      344.30       15.45 o   0.1884E-03
   2   4  22       68.41       78.81       11.13 o   0.8534E-03
   3   4  22      260.26      267.30       12.13 o   0.2407E-03
   4   4  22       -4.79        0.04        2.86 o   0.3195E-01
  -3   5  22      159.52      159.18        8.28 o   0.3976E-03
  -2   5  22       -3.06        4.46        3.34 o   0.1677E-01
  -1   5  22       56.45       43.91        7.09 o   0.1330E-02
   0   5  22       60.45       69.58       12.49 o   0.9558E-03
   1   5  22      993.65      923.50       28.94 o   0.6023E-04
   2   5  22      145.30      139.58        8.51 o   0.4836E-03
   3   5  22        3.78        1.91        1.71 o   0.2812E-01
  -3   6  22        2.54        3.29        1.74 o   0.2305E-01
  -2   6  22      133.67      124.00       13.34 o   0.4964E-03
  -1   6  22       10.31       13.67        5.53 o   0.5052E-02
   0   6  22      233.47      228.22       18.64 o   0.2686E-03
   1   6  22        0.36        0.38        1.78 o   0.1713E+00
   2   6  22       10.63        3.66        3.62 o   0.9635E-02
   3   6  22        1.57        2.31        1.42 o   0.3179E-01
  -1   7  22       35.12       38.39        3.34 o   0.1966E-02
   0   7  22       63.14       77.62        3.41 o   0.9908E-03
   1   7  22        6.77       11.92        2.66 o   0.6986E-02
  -5   1  23      150.65      151.40        8.52 o   0.4304E-03
  -4   1  23      126.89      116.34        9.01 o   0.5516E-03
  -3   1  23      343.47      386.82       16.96 o   0.1717E-03
  -2   1  23      283.04      227.30       16.01 o   0.2511E-03
  -1   1  23       76.90       78.41       13.23 o   0.7450E-03
   0   1  23      220.16      213.87       10.74 o   0.2945E-03
   1   1  23      406.73      404.53       33.80 o   0.1363E-03
   2   1  23       23.28       29.96        4.82 o   0.2276E-02
   3   1  23      247.94      244.68       20.23 o   0.2488E-03
   4   1  23      276.44      274.16       18.03 o   0.2275E-03
   5   1  23       74.57       79.89        6.35 o   0.8461E-03
  -5   2  23      365.80      367.08       13.25 o   0.1755E-03
  -4   2  23      195.35      171.34       11.11 o   0.3543E-03
  -3   2  23      489.07      473.63       19.56 o   0.1324E-03
  -2   2  23       34.31       51.45        6.34 o   0.1485E-02
  -1   2  23      468.13      571.98       30.19 o   0.1061E-03
   0   2  23       13.23       22.14        3.65 o   0.3609E-02
   1   2  23       12.73        6.67        5.75 o   0.6437E-02
   2   2  23      594.12      578.95       31.83 o   0.9431E-04
   3   2  23       24.67       36.54        7.07 o   0.2135E-02
   4   2  23        1.82        1.34        3.16 o   0.3405E-01
   5   2  23        9.70       23.50        2.57 o   0.3661E-02
  -5   3  23       21.35       15.04        3.44 o   0.3817E-02
  -4   3  23       22.80       11.85        4.27 o   0.3846E-02
  -3   3  23       44.62       35.87        6.21 o   0.1601E-02
  -2   3  23      234.72      241.55       14.27 o   0.2640E-03
  -1   3  23      143.07      147.13       11.72 o   0.4565E-03
   0   3  23     1044.39     1022.71       32.97 o   0.5295E-04
   1   3  23      267.44      292.16       17.62 o   0.2213E-03
   2   3  23      673.35      723.32       33.63 o   0.7991E-04
   3   3  23      332.75      306.18       22.75 o   0.1952E-03
   4   3  23        9.96       15.68        3.89 o   0.4590E-02
  -4   4  23       24.71       33.49        3.75 o   0.2464E-02
  -3   4  23      224.60      244.55       10.56 o   0.2764E-03
  -2   4  23        1.86        7.76        3.59 o   0.9125E-02
  -1   4  23       65.95       66.41        8.75 o   0.9881E-03
   0   4  23      326.52      312.68       18.51 o   0.1951E-03
   1   4  23        3.83        0.42        3.20 o   0.3407E-01
   2   4  23      344.49      324.07       22.94 o   0.1792E-03
   3   4  23        6.19        3.36        2.45 o   0.1387E-01
   4   4  23       17.49       34.72        3.93 o   0.2522E-02
  -3   5  23       82.41       81.68        5.56 o   0.8186E-03
  -2   5  23      228.12      224.64       12.01 o   0.2948E-03
  -1   5  23      232.44      206.50       13.24 o   0.2985E-03
   0   5  23       13.06       18.12        4.14 o   0.4258E-02
   1   5  23       25.38       25.71        5.32 o   0.2632E-02
   2   5  23       31.18       21.45        3.99 o   0.2496E-02
   3   5  23        2.17        2.36        1.58 o   0.2589E-01
  -2   6  23       22.63       25.87        5.97 o   0.2697E-02
  -1   6  23       94.69       82.10       11.27 o   0.7337E-03
   0   6  23      126.20      144.43       12.87 o   0.4621E-03
   1   6  23       36.82       30.09        4.61 o   0.2003E-02
   2   6  23      329.60      330.52       14.26 o   0.1921E-03
  -1   7  23      113.21      133.79        5.13 o   0.5437E-03
   0   7  23       31.65       33.77        4.53 o   0.1900E-02
  -5   0  24      117.57      123.21        6.74 o   0.5267E-03
  -4   0  24     1216.30     1093.07       27.83 o   0.4798E-04
  -3   0  24       72.92       96.36        7.91 o   0.7167E-03
  -2   0  24       49.80       34.84        7.12 o   0.1511E-02
  -1   0  24     2899.12     3178.78       79.07 o   0.1320E-04
   0   0  24     1743.32     1625.26       43.18 o   0.2993E-04
   1   0  24     1545.92     1640.72       98.26 o   0.2485E-04
   2   0  24      129.74      136.90       14.04 o   0.4645E-03
   3   0  24       43.87       49.64        8.37 o   0.1369E-02
   4   0  24       70.59       75.96        8.26 o   0.9124E-03
  -5   1  24      247.83      268.74       10.21 o   0.2410E-03
  -4   1  24       14.37       11.97        3.61 o   0.4868E-02
  -3   1  24        5.01        0.62        3.32 o   0.2420E-01
  -2   1  24        6.01        1.18        4.08 o   0.1840E-01
  -1   1  24      101.58      105.35       11.01 o   0.6219E-03
   0   1  24      827.60      847.31       21.14 o   0.6970E-04
   1   1  24      214.83      229.97       11.59 o   0.2916E-03
   2   1  24       16.38       19.80        4.10 o   0.3698E-02
   3   1  24      151.42      158.43       15.26 o   0.3845E-03
   4   1  24        5.02        3.33        3.70 o   0.1620E-01
   5   1  24      107.82      127.77        6.71 o   0.5501E-03
  -5   2  24        8.69        1.00        2.67 o   0.1356E-01
  -4   2  24      121.44      127.61        8.47 o   0.5527E-03
  -3   2  24       58.03       71.85        7.17 o   0.9628E-03
  -2   2  24       14.36        4.09        5.22 o   0.6641E-02
  -1   2  24      463.87      477.22       21.28 o   0.1304E-03
   0   2  24      687.23      693.23       27.35 o   0.8355E-04
   1   2  24       62.31       76.33        9.16 o   0.9037E-03
   2   2  24      746.48      755.00       35.26 o   0.7334E-04
   3   2  24      305.15      299.85       22.76 o   0.1996E-03
   4   2  24        8.15        7.93        3.82 o   0.8713E-02
  -4   3  24      280.37      240.40       12.25 o   0.2552E-03
  -3   3  24      409.35      385.96       16.73 o   0.1575E-03
  -2   3  24       62.92       65.01        7.48 o   0.1076E-02
  -1   3  24        3.55        3.84        3.26 o   0.1589E-01
   0   3  24      231.54      214.33       15.95 o   0.2862E-03
   1   3  24      189.29      191.63       14.87 o   0.3300E-03
   2   3  24       63.33       63.26       10.44 o   0.9668E-03
   3   3  24       21.14        7.18        6.81 o   0.4349E-02
   4   3  24       76.74       82.13        8.42 o   0.8637E-03
  -4   4  24       77.52       77.87        6.05 o   0.8208E-03
  -3   4  24      408.60      410.35       15.49 o   0.1546E-03
  -2   4  24      126.93      133.15        9.99 o   0.5103E-03
  -1   4  24      786.57      720.24       26.55 o   0.8046E-04
   0   4  24        3.53        0.09        4.36 o   0.2674E-01
   1   4  24      294.40      274.86       13.74 o   0.2244E-03
   2   4  24       15.27       23.42        4.84 o   0.3084E-02
   3   4  24       78.61       65.64        6.00 o   0.9505E-03
   4   4  24      155.60      179.89        9.37 o   0.3995E-03
  -3   5  24      161.95      191.57        6.79 o   0.3485E-03
  -2   5  24       23.42       28.28        4.34 o   0.2409E-02
  -1   5  24      427.53      408.29       17.01 o   0.1514E-03
   0   5  24       83.60       86.01        7.80 o   0.7716E-03
   1   5  24      180.17      170.92       11.39 o   0.3778E-03
   2   5  24      149.23      154.25        7.37 o   0.4229E-03
   3   5  24      625.15      633.17       12.36 o   0.9747E-04
  -2   6  24       24.92       31.66        5.14 o   0.2428E-02
  -1   6  24       34.30       25.62        7.12 o   0.2137E-02
   0   6  24       71.81       76.31        5.65 o   0.9435E-03
   1   6  24        6.37        2.10        2.41 o   0.1566E-01
   2   6  24      115.16      109.55        7.66 o   0.5887E-03
  -5   1  25       13.66       32.63        2.68 o   0.3045E-02
  -4   1  25       22.19       20.78        4.16 o   0.2987E-02
  -3   1  25       98.49       68.41        8.87 o   0.7647E-03
  -2   1  25      156.39      174.24       12.27 o   0.3805E-03
  -1   1  25       26.69       35.35        4.18 o   0.2229E-02
   0   1  25      524.12      488.40       16.92 o   0.1241E-03
   1   1  25     1526.17     1499.76       30.70 o   0.3479E-04
   2   1  25      520.64      514.13       18.88 o   0.1176E-03
   3   1  25      339.61      326.66       21.70 o   0.1810E-03
   4   1  25       12.85       14.44        3.91 o   0.4907E-02
  -5   2  25      114.78      123.69        6.53 o   0.5553E-03
  -4   2  25      675.00      622.55       18.85 o   0.9645E-04
  -3   2  25       16.26       10.83        4.36 o   0.5328E-02
  -2   2  25      555.18      507.67       22.26 o   0.1160E-03
  -1   2  25        3.44        0.60        3.90 o   0.2714E-01
   0   2  25       43.93       57.20        7.26 o   0.1285E-02
   1   2  25      468.78      489.27       23.84 o   0.1249E-03
   2   2  25      134.09      129.45       15.22 o   0.4655E-03
   3   2  25       71.13       71.96       11.09 o   0.8650E-03
   4   2  25       20.98       18.80        4.63 o   0.3203E-02
  -4   3  25       34.31       28.41        4.59 o   0.2362E-02
  -3   3  25      613.86      585.53       19.93 o   0.1005E-03
  -2   3  25       92.05       81.27        8.65 o   0.8000E-03
  -1   3  25       94.00       88.05        9.88 o   0.7098E-03
   0   3  25      551.94      515.48       24.57 o   0.1165E-03
   1   3  25      179.41      169.57       14.61 o   0.3610E-03
   2   3  25      112.69       87.75       13.46 o   0.6041E-03
   3   3  25       17.19       17.30        5.85 o   0.3851E-02
   4   3  25       35.42       33.40        5.40 o   0.2057E-02
  -4   4  25       71.43       72.29        5.68 o   0.9114E-03
  -3   4  25       61.18       70.27        5.87 o   0.1052E-02
  -2   4  25        2.19        0.92        2.29 o   0.3005E-01
  -1   4  25      177.05      157.98       12.44 o   0.3977E-03
   0   4  25      205.12      186.93       14.61 o   0.3201E-03
   1   4  25      276.01      270.53       12.89 o   0.2358E-03
   2   4  25       -1.82        0.42        3.45 o   0.4134E-01
   3   4  25       61.46       65.11        4.85 o   0.1017E-02
  -2   5  25       63.66       51.23        5.99 o   0.1185E-02
  -1   5  25      615.87      567.51       19.37 o   0.1064E-03
   0   5  25        5.02        1.51        3.04 o   0.2177E-01
   1   5  25        6.43        3.77        3.25 o   0.1343E-01
   2   5  25        1.98        1.76        1.80 o   0.4314E-01
  -2   6  25       48.79       47.39        6.01 o   0.1315E-02
  -1   6  25        3.65        0.59        2.68 o   0.3549E-01
   0   6  25      396.74      431.19       11.88 o   0.1516E-03
   1   6  25      127.29      137.37        6.82 o   0.5042E-03
   2   6  25       88.79       97.57        5.89 o   0.7271E-03
  -4   0  26       31.74       36.32        4.80 o   0.1841E-02
  -3   0  26      218.97      245.07       12.92 o   0.2816E-03
  -2   0  26       84.23       42.75        9.05 o   0.1036E-02
  -1   0  26     1804.34     1903.05       41.87 o   0.2665E-04
   0   0  26      254.23      263.55       17.34 o   0.2479E-03
   1   0  26     1318.31     1357.49       41.84 o   0.3849E-04
   2   0  26       58.44       51.50        9.74 o   0.1084E-02
   3   0  26       95.04       98.78       10.86 o   0.6453E-03
   4   0  26      170.72      199.14       10.55 o   0.3470E-03
  -4   1  26        9.23       14.80        2.91 o   0.5621E-02
  -3   1  26      950.34      949.32       25.45 o   0.6118E-04
  -2   1  26       56.30       49.90        7.52 o   0.1181E-02
  -1   1  26      593.88      542.78       17.30 o   0.1101E-03
   0   1  26      104.11       90.55        7.76 o   0.6792E-03
   1   1  26       35.11       30.33        7.42 o   0.1957E-02
   2   1  26     1026.56     1038.47       25.92 o   0.5479E-04
   3   1  26      154.61      141.54       14.09 o   0.4377E-03
   4   1  26      122.00      136.44        9.67 o   0.4948E-03
  -4   2  26        7.44        1.16        2.88 o   0.1770E-01
  -3   2  26       48.85       30.71        6.42 o   0.1765E-02
  -2   2  26       68.40       59.85        8.24 o   0.1013E-02
  -1   2  26      342.97      287.50       18.92 o   0.2034E-03
   0   2  26      152.24      133.50       13.56 o   0.4530E-03
   1   2  26        7.85        6.06        4.70 o   0.8686E-02
   2   2  26       26.86       30.52        7.22 o   0.2183E-02
   3   2  26       88.48       65.33       11.65 o   0.8569E-03
   4   2  26       -0.87        0.18        2.09 o   0.1062E+00
  -4   3  26       76.08       68.36        6.08 o   0.9748E-03
  -3   3  26        4.91        1.81        2.92 o   0.2429E-01
  -2   3  26        8.90        7.15        3.53 o   0.8425E-02
  -1   3  26      314.10      295.63       17.94 o   0.2025E-03
   0   3  26       39.95       32.68        7.58 o   0.1790E-02
   1   3  26       68.12       68.85        6.97 o   0.9862E-03
   2   3  26        1.69        0.30        3.52 o   0.4457E-01
   3   3  26        7.34        0.83        4.19 o   0.1530E-01
   4   3  26       86.38       76.65        7.45 o   0.8517E-03
  -3   4  26      237.76      229.17       11.18 o   0.2752E-03
  -2   4  26      110.26       96.49        8.28 o   0.6418E-03
  -1   4  26      137.98      124.86       10.55 o   0.5068E-03
   0   4  26      172.58      167.88       13.02 o   0.3731E-03
   1   4  26        4.71        3.10        3.78 o   0.1324E-01
   2   4  26      567.23      529.64       17.17 o   0.1123E-03
   3   4  26       11.22        5.02        3.68 o   0.6920E-02
  -2   5  26        1.63        1.21        1.78 o   0.5921E-01
  -1   5  26       95.18       90.96        7.40 o   0.7390E-03
   0   5  26        7.00        3.73        4.91 o   0.1269E-01
   1   5  26      516.42      429.91       16.89 o   0.1341E-03
   2   5  26      299.36      296.54        8.50 o   0.2214E-03
  -1   6  26        3.44        2.12        2.70 o   0.2296E-01
   0   6  26      104.22      100.93        9.57 o   0.6502E-03
   1   6  26       91.81      106.36        5.21 o   0.6642E-03
  -4   1  27      479.19      405.46       15.01 o   0.1431E-03
  -3   1  27       15.68        7.27        4.10 o   0.5821E-02
  -2   1  27       81.91       81.32        8.80 o   0.8209E-03
  -1   1  27      186.33      169.15       14.05 o   0.3729E-03
   0   1  27       19.60       13.15        4.11 o   0.4248E-02
   1   1  27      373.75      373.79       22.22 o   0.1650E-03
   2   1  27      205.68      189.20       17.16 o   0.3187E-03
   3   1  27        4.11        1.95        3.42 o   0.2400E-01
   4   1  27        0.07        0.33        1.61 o   0.1022E+00
  -4   2  27       63.22       67.64        5.55 o   0.9267E-03
  -3   2  27      131.41      120.22        9.36 o   0.5354E-03
  -2   2  27      338.51      299.00       17.24 o   0.1995E-03
  -1   2  27      605.73      546.63       25.43 o   0.1065E-03
   0   2  27       78.03       59.06       10.19 o   0.9297E-03
   1   2  27      502.64      463.16       24.88 o   0.1236E-03
   2   2  27       80.56       79.18       11.97 o   0.7692E-03
   3   2  27      217.43      199.52       16.22 o   0.3052E-03
   4   2  27      115.62      114.50        8.65 o   0.6082E-03
  -4   3  27      175.21      183.43        8.81 o   0.3794E-03
  -3   3  27        4.60        4.16        2.28 o   0.1228E-01
  -2   3  27       13.37       12.25        4.10 o   0.4423E-02
  -1   3  27      214.99      206.76       14.93 o   0.3117E-03
   0   3  27       98.73       77.31       10.69 o   0.7586E-03
   1   3  27      176.30      164.31       10.95 o   0.3860E-03
   2   3  27       18.08       22.44        6.24 o   0.2912E-02
   3   3  27      266.37      239.04       16.26 o   0.2508E-03
   4   3  27      218.20      208.34       10.18 o   0.3064E-03
  -3   4  27        9.55        7.57        2.51 o   0.7239E-02
  -2   4  27      228.95      195.58       10.60 o   0.3106E-03
  -1   4  27       40.14       38.28        5.79 o   0.1829E-02
   0   4  27       43.10       25.93        6.43 o   0.2010E-02
   1   4  27        1.96        2.85        2.66 o   0.3273E-01
   2   4  27       16.92        7.18        3.27 o   0.5893E-02
   3   4  27      275.93      273.57       13.31 o   0.2312E-03
  -2   5  27        8.74        3.87        2.25 o   0.1016E-01
  -1   5  27      141.30      148.36        8.16 o   0.4593E-03
   0   5  27       17.98        8.56        6.39 o   0.4681E-02
   1   5  27      106.28      105.50        7.25 o   0.6216E-03
   2   5  27       64.22       72.36        3.52 o   0.1010E-02
  -1   6  27      185.66      199.49       10.81 o   0.3506E-03
   0   6  27       97.70      105.89        5.42 o   0.6793E-03
   1   6  27       40.20       55.75        4.05 o   0.1416E-02
  -4   0  28      688.13      533.89       18.42 o   0.1052E-03
  -3   0  28      117.85      106.18        9.34 o   0.5868E-03
  -2   0  28        2.42        1.56        2.97 o   0.2898E-01
  -1   0  28        1.46        2.93        4.01 o   0.1604E-01
   0   0  28      415.88      384.49       21.63 o   0.1600E-03
   1   0  28      219.95      236.80       17.06 o   0.2706E-03
   2   0  28      693.99      690.52       29.20 o   0.8373E-04
   3   0  28       23.97       23.18        5.12 o   0.2807E-02
  -4   1  28      107.99      113.41        6.95 o   0.5893E-03
  -3   1  28      216.43      197.34       11.65 o   0.3047E-03
  -2   1  28        9.72        8.48        3.99 o   0.7885E-02
  -1   1  28      165.75      130.84       13.58 o   0.4346E-03
   0   1  28     1377.12     1212.35       27.45 o   0.4381E-04
   1   1  28        2.70        8.49        2.95 o   0.1060E-01
   2   1  28      222.68      183.63       16.91 o   0.3120E-03
   3   1  28        7.83        5.00        3.87 o   0.9813E-02
   4   1  28        9.04       11.35        2.46 o   0.6272E-02
  -4   2  28        1.30        1.73        1.57 o   0.3194E-01
  -3   2  28       74.69       69.78        6.85 o   0.9583E-03
  -2   2  28        6.57        2.44        4.31 o   0.1301E-01
  -1   2  28      618.55      511.12       25.90 o   0.1115E-03
   0   2  28        6.73        1.02        5.06 o   0.1468E-01
   1   2  28      687.98      637.11       28.54 o   0.8925E-04
   2   2  28       -3.87        0.24        4.29 o   0.2438E-01
   3   2  28        0.94        0.15        3.30 o   0.5671E-01
   4   2  28        1.03        0.62        1.35 o   0.1152E+00
  -4   3  28        0.93        0.22        1.40 o   0.8365E-01
  -3   3  28        1.46        3.05        2.04 o   0.1790E-01
  -2   3  28      115.24      101.79        7.95 o   0.6202E-03
  -1   3  28       60.45       58.23        7.25 o   0.1172E-02
   0   3  28        2.32        3.16        3.68 o   0.1719E-01
   1   3  28       48.53       51.42        5.83 o   0.1351E-02
   2   3  28      115.22      102.72       12.50 o   0.5848E-03
   3   3  28       82.84       86.26        8.50 o   0.7584E-03
  -3   4  28      412.29      396.12       13.31 o   0.1595E-03
  -2   4  28      135.12      136.04        7.68 o   0.4878E-03
  -1   4  28       91.30       80.14        7.64 o   0.7851E-03
   0   4  28        8.39       11.87        2.77 o   0.7405E-02
   1   4  28      114.22      117.12       10.93 o   0.5626E-03
   2   4  28      573.02      542.68       14.49 o   0.1123E-03
   3   4  28       13.48       10.14        2.87 o   0.6023E-02
  -2   5  28      223.38      239.68       12.07 o   0.2824E-03
  -1   5  28        2.12        2.60        1.54 o   0.2918E-01
   0   5  28      446.69      407.81       22.34 o   0.1465E-03
   1   5  28       17.89       15.81        2.51 o   0.4062E-02
  -4   1  29        1.96        8.87        1.58 o   0.1198E-01
  -3   1  29      254.17      268.34       12.28 o   0.2523E-03
  -2   1  29       79.11       82.72        8.59 o   0.8179E-03
  -1   1  29       68.72       72.24        8.75 o   0.9086E-03
   0   1  29      264.02      248.46       12.00 o   0.2563E-03
   1   1  29        5.69        2.73        2.77 o   0.1433E-01
   2   1  29      164.82      140.58       14.12 o   0.4235E-03
   3   1  29      163.98      133.55       12.06 o   0.4352E-03
  -4   2  29      163.87      169.08        7.93 o   0.4114E-03
  -3   2  29        2.24        2.09        1.92 o   0.3061E-01
  -2   2  29      298.67      244.62       16.33 o   0.2314E-03
  -1   2  29       18.53       12.88        5.38 o   0.4187E-02
   0   2  29        9.13        8.49        4.95 o   0.6065E-02
   1   2  29       41.19       45.20        5.62 o   0.1546E-02
   2   2  29        7.09        6.92        4.37 o   0.7144E-02
   3   2  29       89.91       59.45        8.93 o   0.9034E-03
  -3   3  29      340.22      298.25       12.93 o   0.2072E-03
  -2   3  29      369.93      301.00       13.01 o   0.1931E-03
  -1   3  29      291.59      264.25       13.76 o   0.2426E-03
   0   3  29       18.59       24.18        5.58 o   0.3067E-02
   1   3  29      155.51      165.38       14.44 o   0.3963E-03
   2   3  29      929.66      736.76       31.50 o   0.7174E-04
   3   3  29       57.01       46.40        6.40 o   0.1278E-02
  -2   4  29       57.43       63.85        4.65 o   0.1087E-02
  -1   4  29        1.45        0.17        2.21 o   0.7660E-01
   0   4  29        0.06        1.53        1.97 o   0.7933E-01
   1   4  29       18.03       13.02        3.77 o   0.4145E-02
   2   4  29       36.60       27.22        3.16 o   0.2305E-02
  -1   5  29        7.46        9.15        3.29 o   0.7434E-02
   0   5  29      156.29      124.30       12.13 o   0.4787E-03
   1   5  29       23.10       23.19        3.06 o   0.2928E-02
  -3   0  30       45.41       51.52        5.75 o   0.1405E-02
  -2   0  30      689.75      592.72       24.86 o   0.9548E-04
  -1   0  30       17.45       13.19        5.26 o   0.4269E-02
   0   0  30       28.33       18.12        6.00 o   0.2765E-02
   1   0  30       22.26       19.22        5.55 o   0.3101E-02
   2   0  30      125.75      116.15       11.58 o   0.5204E-03
   3   0  30      472.18      484.60       16.50 o   0.1280E-03
  -3   1  30      142.78      139.17        8.94 o   0.4675E-03
  -2   1  30       -8.78        0.63        4.23 o   0.1592E-01
  -1   1  30      254.28      194.20       16.37 o   0.2973E-03
   0   1  30       92.62       79.94       10.74 o   0.7621E-03
   1   1  30      221.70      208.34       16.64 o   0.3009E-03
   2   1  30      163.89      163.55       13.82 o   0.3878E-03
   3   1  30       67.39       71.98        7.13 o   0.9744E-03
  -3   2  30       -3.15        1.06        2.31 o   0.3354E-01
  -2   2  30       44.11       49.72        6.07 o   0.1415E-02
  -1   2  30       68.60       53.96        9.03 o   0.1079E-02
   0   2  30        7.58        4.17        4.53 o   0.1093E-01
   1   2  30       10.69        7.21        5.14 o   0.6297E-02
   2   2  30      292.30      256.52       17.95 o   0.2332E-03
   3   2  30      104.56       91.61        8.59 o   0.6796E-03
  -3   3  30        2.55        5.74        1.63 o   0.1571E-01
  -2   3  30       -2.28        1.54        2.62 o   0.2730E-01
  -1   3  30       42.75       28.72        5.13 o   0.1942E-02
   0   3  30      232.30      198.71       14.63 o   0.3120E-03
   1   3  30        2.19        2.91        2.52 o   0.2009E-01
   2   3  30       42.35       43.84        6.48 o   0.1593E-02
   3   3  30       28.41       28.94        4.06 o   0.2228E-02
  -2   4  30      288.41      275.72       11.24 o   0.2361E-03
  -1   4  30       54.45       44.88        4.98 o   0.1327E-02
   0   4  30      445.55      410.50       13.00 o   0.1527E-03
   1   4  30      187.48      164.56        9.62 o   0.3919E-03
   2   4  30        7.79        4.57        2.13 o   0.1075E-01
  -1   5  30       39.68       46.54        5.12 o   0.1513E-02
   0   5  30       38.83       33.85        5.66 o   0.1860E-02
  -3   1  31        4.98       16.41        2.05 o   0.6515E-02
  -2   1  31       -8.44        0.90        3.71 o   0.1611E-01
  -1   1  31      137.67      103.77       12.05 o   0.5339E-03
   0   1  31      131.49      131.02       12.17 o   0.5007E-03
   1   1  31       40.04       29.00        7.30 o   0.1937E-02
   2   1  31       20.88       16.00        5.03 o   0.3424E-02
   3   1  31      113.78      113.83        8.06 o   0.5811E-03
  -3   2  31      538.65      478.32       15.18 o   0.1239E-03
  -2   2  31       50.33       32.96        6.29 o   0.1677E-02
  -1   2  31        3.16        1.12        2.81 o   0.3449E-01
   0   2  31      409.19      369.79       20.90 o   0.1651E-03
   1   2  31       10.03       11.56        4.59 o   0.6182E-02
   2   2  31      252.97      195.96       15.42 o   0.2979E-03
   3   2  31      208.39      190.48       10.47 o   0.3394E-03
  -3   3  31        4.06        2.27        1.71 o   0.1656E-01
  -2   3  31      242.64      195.03       11.59 o   0.3118E-03
  -1   3  31      299.09      236.49       12.04 o   0.2523E-03
   0   3  31        4.33        6.60        2.34 o   0.1351E-01
   1   3  31       92.43       84.13        9.53 o   0.7508E-03
   2   3  31        3.21        0.78        2.57 o   0.3780E-01
  -2   4  31        1.66        2.25        1.19 o   0.2719E-01
  -1   4  31       34.52       35.42        3.23 o   0.2091E-02
   0   4  31       72.22       63.79        5.89 o   0.1048E-02
   1   4  31       45.57       40.99        3.50 o   0.1599E-02
  -2   0  32        4.31        2.50        2.77 o   0.1972E-01
  -1   0  32        4.10        8.63        2.97 o   0.1040E-01
   0   0  32      276.58      255.56       15.62 o   0.2402E-03
   1   0  32       50.03       43.07        7.43 o   0.1409E-02
   2   0  32      251.70      242.42       13.25 o   0.2723E-03
  -3   1  32        1.81        0.21        1.81 o   0.6772E-01
  -2   1  32      394.75      314.43       15.79 o   0.1841E-03
  -1   1  32       33.03       23.00        6.00 o   0.2436E-02
   0   1  32       10.64        8.35        2.78 o   0.6988E-02
   1   1  32        8.48       12.89        3.83 o   0.5831E-02
   2   1  32      387.32      335.55       17.69 o   0.1771E-03
  -3   2  32        3.72        0.24        1.75 o   0.4106E-01
  -2   2  32        2.14        0.69        2.24 o   0.4241E-01
  -1   2  32        6.89        2.03        2.71 o   0.1596E-01
   0   2  32        6.18        8.61        3.39 o   0.8868E-02
   1   2  32        1.81        2.20        2.40 o   0.2552E-01
   2   2  32        5.82       14.48        2.98 o   0.6129E-02
  -2   3  32      228.88      206.72       10.10 o   0.3106E-03
  -1   3  32        8.67        8.04        3.18 o   0.7674E-02
   0   3  32      149.35      138.66        6.87 o   0.4802E-03
   1   3  32       75.91       78.17        8.00 o   0.8811E-03
   2   3  32       10.61        9.74        2.98 o   0.6420E-02
  -1   4  32       34.09       36.71        3.68 o   0.1849E-02
   0   4  32        5.58        1.49        2.06 o   0.2134E-01
   1   4  32        4.23        4.39        2.64 o   0.1598E-01
  -2   1  33       10.24       18.04        2.99 o   0.4592E-02
  -1   1  33       11.21       11.65        3.62 o   0.5893E-02
   0   1  33      111.90      100.07        9.87 o   0.6471E-03
   1   1  33       76.23       75.50        8.38 o   0.8618E-03
   2   1  33        4.27        2.30        2.36 o   0.1970E-01
  -2   2  33       58.86       63.38        5.40 o   0.1057E-02
  -1   2  33      535.11      436.97       14.33 o   0.1330E-03
   0   2  33       18.05       23.20        3.11 o   0.3308E-02
   1   2  33      278.43      266.55       14.83 o   0.2396E-03
   2   2  33        9.72       14.95        2.70 o   0.5559E-02
  -2   3  33       85.82      101.45        5.45 o   0.7498E-03
  -1   3  33       19.77       19.06        2.41 o   0.3514E-02
   0   3  33        8.68        6.60        2.40 o   0.8194E-02
   1   3  33       15.95       13.34        3.11 o   0.4929E-02
   0   0  34        2.37        2.47        2.03 o   0.2993E-01
   1   0  34      195.95      188.02       11.14 o   0.3523E-03
  -2   1  34       -0.49        0.95        1.58 o   0.7158E-01
  -1   1  34      141.34      130.04        9.50 o   0.4954E-03
   0   1  34       57.60       50.18        6.91 o   0.1251E-02
   1   1  34        2.24        8.79        2.23 o   0.1041E-01
  -2   2  34       53.03       40.04        4.42 o   0.1420E-02
  -1   2  34       87.82       61.27        7.23 o   0.9319E-03
   0   2  34       15.03        6.88        3.00 o   0.6520E-02
   1   2  34       19.40       16.52        3.72 o   0.3923E-02
  -1   3  34       43.30       48.45        3.56 o   0.1432E-02
   0   3  34       70.81       59.53        4.93 o   0.1048E-02
   0   1  35       79.48       73.60        7.09 o   0.8635E-03
   1   1  35        1.20        1.48        1.63 o   0.4646E-01
  -1   2  35       10.19        9.72        2.78 o   0.6991E-02
   0   2  35      135.00      135.17        8.81 o   0.4851E-03
   1   2  35       50.56       54.86        5.06 o   0.1272E-02
   
 
#=======================================================================
data_2Br_VE038
#=======================================================================


_database_code_depnum_ccdc_archive 'CCDC 2383961'

# 5. CHEMICAL DATA

_chemical_name_systematic
; ?
;
_chemical_name_common                    ?
_chemical_formula_moiety                 'C9 H13 N2 S, Br'
_chemical_formula_structural             ?
_chemical_formula_analytical             ?
_chemical_formula_iupac                  ?
_chemical_formula_sum                    'C9 H13 Br N2 S'
_chemical_formula_weight                 261.2
_chemical_melting_point                  ?
_chemical_compound_source                ?
_chemical_absolute_configuration         .

#=======================================================================

# 6. CRYSTAL DATA

_symmetry_cell_setting                   monoclinic
_symmetry_space_group_name_H-M           'P 1 21/c 1'
_symmetry_space_group_name_Hall          '-P 2ycb'
_symmetry_Int_Tables_number              14

loop_
 _space_group_symop_id
 _space_group_symop_operation_xyz
 1   x,y,z
 2   -x,y+1/2,-z+1/2
 3   -x,-y,-z
 4   x,-y+1/2,z+1/2

_cell_length_a                           14.4689(6)
_cell_length_b                           6.1901(3)
_cell_length_c                           13.3423(7)
_cell_angle_alpha                        90
_cell_angle_beta                         115.672(4)
_cell_angle_gamma                        90
_cell_volume                             1077.03(10)

loop_
 _twin_individual_id
 _twin_individual_mass_fraction_refined
 _twin_individual_twin_matrix_11
 _twin_individual_twin_matrix_12
 _twin_individual_twin_matrix_13
 _twin_individual_twin_matrix_21
 _twin_individual_twin_matrix_22
 _twin_individual_twin_matrix_23
 _twin_individual_twin_matrix_31
 _twin_individual_twin_matrix_32
 _twin_individual_twin_matrix_33
 ? ? ? ? ? ? ? ? ? ? ?

_cell_formula_units_Z                    4

_cell_measurement_reflns_used            2920
_cell_measurement_theta_min              3.37
_cell_measurement_theta_max              73.83
_cell_measurement_temperature            95.0(4)
_cell_special_details
; ?
;

_exptl_crystal_density_diffrn            1.6107
_exptl_crystal_density_meas              ?
_exptl_crystal_density_method            ?
_exptl_crystal_F_000                     528

_exptl_absorpt_coefficient_mu            6.67
_exptl_crystal_description               'platelet'
_exptl_crystal_size_max                  0.21
_exptl_crystal_size_mid                  0.135
_exptl_crystal_size_min                  0.06
_exptl_crystal_size_rad                  ?
_exptl_crystal_colour                    'colourless'
_exptl_absorpt_correction_type           'analytical'
_exptl_absorpt_process_details
;
   CrysAlisPro 1.171.38.43 (Rigaku Oxford Diffraction, 2015)
   Analytical numeric absorption correction based on crystal shape
;
_exptl_absorpt_correction_T_min          0.428
_exptl_absorpt_correction_T_max          0.71
loop_
 _exptl_crystal_face_index_h
 _exptl_crystal_face_index_k
 _exptl_crystal_face_index_l
 _exptl_crystal_face_perp_dist
 ? ? ? ?

#=======================================================================

# 7. EXPERIMENTAL DATA

_exptl_special_details                   ?

_diffrn_ambient_temperature              95
_diffrn_source                           'micro-focus sealed X-ray tube'
_diffrn_source_power                     ?
_diffrn_source_voltage                   ?
_diffrn_source_current                   ?
_diffrn_radiation_type                   'Cu K\a'
_diffrn_radiation_source                 'X-ray tube'
_diffrn_radiation_wavelength             1.54184
_diffrn_radiation_monochromator          'mirror'
_diffrn_measurement_device               'four-circle diffractometer'
_diffrn_measurement_device_type          'SuperNova, Dual, Cu at zero, AtlasS2'
_diffrn_detector                         'CCD plate'
_diffrn_detector_area_resol_mean         5.2027
_diffrn_measurement_method               '\w scans'
_diffrn_measurement_specimen_support     ?

_diffrn_reflns_number                    3712
_diffrn_reflns_theta_min                 3.39
_diffrn_reflns_theta_max                 74.15
_diffrn_reflns_theta_full                72.34
_diffrn_measured_fraction_theta_max      0.96
_diffrn_measured_fraction_theta_full     0.98
_diffrn_reflns_av_R_equivalents          0.0165
_diffrn_reflns_av_unetI/netI             0.0198
_diffrn_reflns_limit_h_min               -17
_diffrn_reflns_limit_h_max               17
_diffrn_reflns_limit_k_min               -7
_diffrn_reflns_limit_k_max               4
_diffrn_reflns_limit_l_min               -16
_diffrn_reflns_limit_l_max               12
_diffrn_reflns_reduction_process         ?

_diffrn_standards_number                 ?
_diffrn_standards_interval_count         ?
_diffrn_standards_interval_time          ?
_diffrn_standards_decay_%                ?
loop_
_diffrn_standard_refln_index_h
_diffrn_standard_refln_index_k
_diffrn_standard_refln_index_l
  ? ? ?

_diffrn_radiation_probe                  X-ray

#=======================================================================

# 8. REFINEMENT DATA

_refine_special_details
; ?
;

_reflns_number_total                     2111
_reflns_number_gt                        1998
_reflns_threshold_expression             'I>3\s(I)'

_refine_ls_structure_factor_coef         Fsqd
_refine_ls_R_factor_gt                   0.0206
_refine_ls_wR_factor_gt                  0.0583
_refine_ls_R_factor_all                  0.0220
_refine_ls_wR_factor_ref                 0.0601
_refine_ls_goodness_of_fit_ref           1.11
_refine_ls_goodness_of_fit_gt            1.11
_refine_ls_restrained_S_gt               ?
_refine_ls_restrained_S_all              ?
_refine_ls_number_reflns                 2111
_refine_ls_number_parameters             130
_refine_ls_number_restraints             4
_refine_ls_number_constraints            40
_refine_ls_weighting_scheme              sigma
_refine_ls_weighting_details             'w=1/(\s^2^(I)+0.0016I^2^)'
_refine_ls_hydrogen_treatment            'mixed'
_refine_ls_shift/su_max                  0.0188
_refine_ls_shift/su_mean                 0.0016
_refine_diff_density_max                 0.27
_refine_diff_density_min                 -0.22
_refine_ls_extinction_method             'none'
_refine_ls_extinction_coef               ?
_refine_ls_extinction_expression         ?
_refine_ls_abs_structure_details         ?
_refine_ls_abs_structure_Flack           ?
_refine_ls_abs_structure_Rogers          ?

loop_
 _atom_type_symbol
 _atom_type_scat_dispersion_real
 _atom_type_scat_dispersion_imag
 _atom_type_scat_source
 C    0.0181  0.0091
 'International Tables Vol C tables 4.2.6.8 and 6.1.1.1'
 H    0.0000  0.0000
 'International Tables Vol C tables 4.2.6.8 and 6.1.1.1'
 Br  -0.6763  1.2805
 'International Tables Vol C tables 4.2.6.8 and 6.1.1.1'
 N    0.0311  0.0180
 'International Tables Vol C tables 4.2.6.8 and 6.1.1.1'
 S    0.3331  0.5567
 'International Tables Vol C tables 4.2.6.8 and 6.1.1.1'

_computing_data_collection
 'CrysAlisPro 1.171.38.43 (Rigaku OD, 2015)'
_computing_cell_refinement
 'CrysAlisPro 1.171.38.43 (Rigaku OD, 2015)'
_computing_data_reduction
 'CrysAlisPro 1.171.38.43 (Rigaku OD, 2015)'
_computing_structure_solution            ?
_computing_structure_refinement          ?
_computing_molecular_graphics            ?
_computing_publication_material          ?

loop_
 _restr_distance_atom_site_label_1
 _restr_distance_site_symmetry_1
 _restr_distance_atom_site_label_2
 _restr_distance_site_symmetry_2
 _restr_distance_target
 _restr_distance_target_weight_param
H1n1 . N1 . 0.86 0.001
H2n1 . N1 . 0.86 0.001
H1n2 . N2 . 0.86 0.001
H2n2 . N2 . 0.86 0.001

loop_
 _restr_angle_atom_site_label_1
 _restr_angle_site_symmetry_1
 _restr_angle_atom_site_label_2
 _restr_angle_site_symmetry_2
 _restr_angle_atom_site_label_3
 _restr_angle_site_symmetry_3
 _restr_angle_target
 _restr_angle_target_weight_param
 ? ? ? ? ? ? ? ?

loop_
 _restr_torsion_atom_site_label_1
 _restr_torsion_site_symmetry_1
 _restr_torsion_atom_site_label_2
 _restr_torsion_site_symmetry_2
 _restr_torsion_atom_site_label_3
 _restr_torsion_site_symmetry_3
 _restr_torsion_atom_site_label_4
 _restr_torsion_site_symmetry_4
 _restr_torsion_angle_target
 _restr_torsion_weight_param
 ? ? ? ? ? ? ? ? ? ?

loop_
 _restr_equal_distance_atom_site_label_1
 _restr_equal_distance_site_symmetry_1
 _restr_equal_distance_atom_site_label_2
 _restr_equal_distance_site_symmetry_2
 _restr_equal_distance_class_class_id
 _restr_equal_distance_class_target_weight_param
 ? ? ? ? ? ?

loop_
 _restr_equal_angle_atom_site_label_1
 _restr_equal_angle_site_symmetry_1
 _restr_equal_angle_atom_site_label_2
 _restr_equal_angle_site_symmetry_2
 _restr_equal_angle_atom_site_label_3
 _restr_equal_angle_site_symmetry_3
 _restr_equal_angle_class_class_id
 _restr_equal_angle_class_target_weight_param
 ? ? ? ? ? ? ? ?

loop_
 _restr_equal_torsion_atom_site_label_1
 _restr_equal_torsion_site_symmetry_1
 _restr_equal_torsion_atom_site_label_2
 _restr_equal_torsion_site_symmetry_2
 _restr_equal_torsion_atom_site_label_3
 _restr_equal_torsion_site_symmetry_3
 _restr_equal_torsion_atom_site_label_4
 _restr_equal_torsion_site_symmetry_4
 _restr_equal_torsion_class_class_id
 _restr_equal_torsion_class_target_weight_param
 ? ? ? ? ? ? ? ? ? ?


#=======================================================================

# 9. ATOMIC COORDINATES AND DISPLACEMENT PARAMETERS

loop_
 _atom_site_label
 _atom_site_type_symbol
 _atom_site_fract_x
 _atom_site_fract_y
 _atom_site_fract_z
 _atom_site_adp_type
 _atom_site_U_iso_or_equiv
 _atom_site_site_symmetry_multiplicity
 _atom_site_occupancy
 _atom_site_calc_flag
 _atom_site_refinement_flags
 _atom_site_disorder_assembly
 _atom_site_disorder_group
  Br1 Br 0.600487(12) 0.22079(3) 0.506735(13) Uani 0.01463(9) 4 1 d . . .
  S1 S 0.64285(3) 0.90635(6) 0.25708(3) Uani 0.01438(14) 4 1 d . . .
  N1 N 0.62481(11) 0.4818(2) 0.29085(12) Uani 0.0159(5) 4 1 d . . .
  N2 N 0.58862(12) 0.7225(2) 0.39923(13) Uani 0.0162(5) 4 1 d . . .
  C1 C 0.81973(13) 0.7200(3) 0.25747(14) Uani 0.0136(6) 4 1 d . . .
  C2 C 0.85220(13) 0.5128(3) 0.24670(14) Uani 0.0156(6) 4 1 d . . .
  C3 C 0.95280(13) 0.4474(3) 0.31235(14) Uani 0.0168(6) 4 1 d . . .
  C4 C 1.02351(13) 0.5863(3) 0.38940(14) Uani 0.0162(6) 4 1 d . . .
  C5 C 0.99066(14) 0.7944(3) 0.39902(16) Uani 0.0182(6) 4 1 d . . .
  C6 C 0.89072(13) 0.8603(3) 0.33498(14) Uani 0.0168(6) 4 1 d . . .
  C7 C 0.71232(13) 0.7938(2) 0.18366(15) Uani 0.0152(6) 4 1 d . . .
  C8 C 0.61790(12) 0.6823(3) 0.32061(14) Uani 0.0133(5) 4 1 d . . .
  C9 C 1.13239(13) 0.5178(3) 0.46025(15) Uani 0.0211(6) 4 1 d . . .
  H1c2 H 0.804885 0.414357 0.193628 Uiso 0.0187 4 1 d . . .
  H1c3 H 0.973595 0.303741 0.304149 Uiso 0.0202 4 1 d . . .
  H1c5 H 1.038401 0.893614 0.451113 Uiso 0.0218 4 1 d . . .
  H1c6 H 0.869932 1.00362 0.343812 Uiso 0.0201 4 1 d . . .
  H1c7 H 0.673996 0.675735 0.137811 Uiso 0.0182 4 1 d . . .
  H2c7 H 0.714172 0.897635 0.131125 Uiso 0.0182 4 1 d . . .
  H1c9 H 1.142071 0.37213 0.44202 Uiso 0.0253 4 1 d . . .
  H2c9 H 1.178421 0.612031 0.446639 Uiso 0.0253 4 1 d . . .
  H3c9 H 1.146127 0.525608 0.537304 Uiso 0.0253 4 1 d . . .
  H1n1 H 0.6157(18) 0.379(3) 0.3289(17) Uiso 0.0191 4 1 d . . .
  H2n1 H 0.6337(18) 0.454(4) 0.2325(11) Uiso 0.0191 4 1 d . . .
  H1n2 H 0.5696(17) 0.617(2) 0.4280(18) Uiso 0.0195 4 1 d . . .
  H2n2 H 0.5890(18) 0.8533(13) 0.4210(19) Uiso 0.0195 4 1 d . . .

loop_
 _atom_site_aniso_label
 _atom_site_aniso_type_symbol
 _atom_site_aniso_U_11
 _atom_site_aniso_U_22
 _atom_site_aniso_U_33
 _atom_site_aniso_U_12
 _atom_site_aniso_U_13
 _atom_site_aniso_U_23
 Br1 Br 0.01743(12) 0.00907(12) 0.01871(12) -0.00097(5) 0.00905(9) 0.00035(5)
 S1 S 0.01686(19) 0.00885(18) 0.0194(2) 0.00097(13) 0.00972(16) 0.00191(14)
 N1 N 0.0210(7) 0.0105(6) 0.0189(7) -0.0006(5) 0.0111(6) 0.0000(5)
 N2 N 0.0219(7) 0.0109(7) 0.0170(7) -0.0030(5) 0.0095(6) -0.0012(5)
 C1 C 0.0169(8) 0.0124(8) 0.0136(7) -0.0003(6) 0.0086(7) 0.0017(6)
 C2 C 0.0187(8) 0.0137(8) 0.0162(7) -0.0032(6) 0.0092(6) -0.0035(6)
 C3 C 0.0211(8) 0.0140(8) 0.0198(8) 0.0021(6) 0.0130(7) 0.0019(6)
 C4 C 0.0180(8) 0.0202(8) 0.0146(7) 0.0005(6) 0.0110(6) 0.0020(6)
 C5 C 0.0182(8) 0.0193(9) 0.0186(8) -0.0044(6) 0.0094(7) -0.0040(6)
 C6 C 0.0218(8) 0.0122(8) 0.0198(8) -0.0013(6) 0.0123(7) -0.0018(6)
 C7 C 0.0182(8) 0.0128(8) 0.0159(8) 0.0001(6) 0.0087(7) 0.0010(6)
 C8 C 0.0109(7) 0.0114(7) 0.0153(7) 0.0000(6) 0.0035(6) 0.0020(6)
 C9 C 0.0168(8) 0.0265(9) 0.0225(8) 0.0026(7) 0.0108(7) 0.0028(7)


#=======================================================================

# 10. MOLECULAR GEOMETRY


loop_
 _geom_bond_atom_site_label_1
 _geom_bond_atom_site_label_2
 _geom_bond_site_symmetry_1
 _geom_bond_site_symmetry_2
 _geom_bond_distance
 _geom_bond_publ_flag
  S1 C7 . . 1.819(2) ?
  S1 C8 . . 1.7430(19) ?
  N1 C8 . . 1.320(2) ?
  N1 H1n1 . . 0.86(2) ?
  N1 H2n1 . . 0.86(2) ?
  N2 C8 . . 1.314(3) ?
  N2 H1n2 . . 0.86(2) ?
  N2 H2n2 . . 0.860(12) ?
  C1 C2 . . 1.394(2) ?
  C1 C6 . . 1.400(2) ?
  C1 C7 . . 1.506(2) ?
  C2 C3 . . 1.395(2) ?
  C2 H1c2 . . 0.96 ?
  C3 C4 . . 1.390(2) ?
  C3 H1c3 . . 0.96 ?
  C4 C5 . . 1.398(3) ?
  C4 C9 . . 1.505(2) ?
  C5 C6 . . 1.385(2) ?
  C5 H1c5 . . 0.96 ?
  C6 H1c6 . . 0.96 ?
  C7 H1c7 . . 0.96 ?
  C7 H2c7 . . 0.96 ?
  C9 H1c9 . . 0.96 ?
  C9 H2c9 . . 0.96 ?
  C9 H3c9 . . 0.96 ?

loop_
 _geom_angle_atom_site_label_1
 _geom_angle_atom_site_label_2
 _geom_angle_atom_site_label_3
 _geom_angle_site_symmetry_1
 _geom_angle_site_symmetry_2
 _geom_angle_site_symmetry_3
 _geom_angle
 _geom_angle_publ_flag
  C7 S1 C8 . . . 103.67(9) ?
  C8 N1 H1n1 . . . 117.9(15) ?
  C8 N1 H2n1 . . . 121.3(16) ?
  H1n1 N1 H2n1 . . . 121(2) ?
  C8 N2 H1n2 . . . 119.3(16) ?
  C8 N2 H2n2 . . . 119.5(19) ?
  H1n2 N2 H2n2 . . . 121(2) ?
  C2 C1 C6 . . . 118.35(15) ?
  C2 C1 C7 . . . 120.66(13) ?
  C6 C1 C7 . . . 120.92(15) ?
  C1 C2 C3 . . . 120.60(14) ?
  C1 C2 H1c2 . . . 119.7 ?
  C3 C2 H1c2 . . . 119.7 ?
  C2 C3 C4 . . . 121.22(16) ?
  C2 C3 H1c3 . . . 119.39 ?
  C4 C3 H1c3 . . . 119.39 ?
  C3 C4 C5 . . . 117.87(15) ?
  C3 C4 C9 . . . 121.68(17) ?
  C5 C4 C9 . . . 120.45(15) ?
  C4 C5 C6 . . . 121.38(15) ?
  C4 C5 H1c5 . . . 119.31 ?
  C6 C5 H1c5 . . . 119.31 ?
  C1 C6 C5 . . . 120.58(16) ?
  C1 C6 H1c6 . . . 119.71 ?
  C5 C6 H1c6 . . . 119.71 ?
  S1 C7 C1 . . . 114.74(13) ?
  C1 C7 H1c7 . . . 109.47 ?
  C1 C7 H2c7 . . . 109.47 ?
  H1c7 C7 H2c7 . . . 103.63 ?
  S1 C8 N1 . . . 122.91(16) ?
  S1 C8 N2 . . . 116.36(13) ?
  N1 C8 N2 . . . 120.71(17) ?
  C4 C9 H1c9 . . . 109.47 ?
  C4 C9 H2c9 . . . 109.47 ?
  C4 C9 H3c9 . . . 109.47 ?
  H1c9 C9 H2c9 . . . 109.47 ?
  H1c9 C9 H3c9 . . . 109.47 ?
  H2c9 C9 H3c9 . . . 109.47 ?

loop_
 _geom_hbond_atom_site_label_D
 _geom_hbond_atom_site_label_H
 _geom_hbond_atom_site_label_A
 _geom_hbond_site_symmetry_D
 _geom_hbond_site_symmetry_H
 _geom_hbond_site_symmetry_A
 _geom_hbond_distance_DH
 _geom_hbond_distance_HA
 _geom_hbond_distance_DA
 _geom_hbond_angle_DHA
 _geom_hbond_publ_flag
  N1 H1n1 Br1 . . .   0.86(2)   2.66(2)   3.4508(18)   153.1(17) ?
  N1 H2n1 Br1 . . 4_554   0.86(2)   3.037(18)   3.8614(18)   161(2) ?
  N2 H1n2 Br1 . . .   0.86(2)   2.630(16)   3.3938(15)   149(2) ?
  N2 H2n2 Br1 . . 1_565   0.860(12)   2.519(13)   3.3747(15)   173.6(18) ?


 
#=======================================================================
data_2BF4_VE_8A
#=======================================================================


_database_code_depnum_ccdc_archive 'CCDC 2383960'

# 5. CHEMICAL DATA

_chemical_name_systematic
; ?
;
_chemical_name_common                    ?
_chemical_formula_moiety                 'C9 H13 N2 S, B F4'
_chemical_formula_structural             ?
_chemical_formula_analytical             ?
_chemical_formula_iupac                  ?
_chemical_formula_sum                    'C9 H13 B1 F4 N2 S1'
_chemical_formula_weight                 268.1
_chemical_melting_point                  ?
_chemical_compound_source                ?
_chemical_absolute_configuration         ?

#=======================================================================

# 6. CRYSTAL DATA

_symmetry_cell_setting                   monoclinic
_symmetry_space_group_name_H-M           'P 1 21 1'
_symmetry_space_group_name_Hall          'P 2yb'
_symmetry_Int_Tables_number              4

loop_
 _space_group_symop_id
 _space_group_symop_operation_xyz
 1   x,y,z
 2   -x,y+1/2,-z

_cell_length_a                           5.6075(2)
_cell_length_b                           7.7882(3)
_cell_length_c                           13.8649(6)
_cell_angle_alpha                        90
_cell_angle_beta                         95.836(3)
_cell_angle_gamma                        90
_cell_volume                             602.37(4)

loop_
 _twin_individual_id
 _twin_individual_mass_fraction_refined
 _twin_individual_twin_matrix_11
 _twin_individual_twin_matrix_12
 _twin_individual_twin_matrix_13
 _twin_individual_twin_matrix_21
 _twin_individual_twin_matrix_22
 _twin_individual_twin_matrix_23
 _twin_individual_twin_matrix_31
 _twin_individual_twin_matrix_32
 _twin_individual_twin_matrix_33
1 1.000(14)
1 0 0
0 1 0
0 0 1
2 0.000(14)
-1 0 0
0 -1 0
0 0 -1

_cell_formula_units_Z                    2

_cell_measurement_reflns_used            4570
_cell_measurement_theta_min              3.18
_cell_measurement_theta_max              67.45
_cell_measurement_temperature            120.00(10)
_cell_special_details
; ?
;

_exptl_crystal_density_diffrn            1.478
_exptl_crystal_density_meas              ?
_exptl_crystal_density_method            ?
_exptl_crystal_F_000                     276

_exptl_absorpt_coefficient_mu            2.713
_exptl_crystal_description               'prism'
_exptl_crystal_size_max                  0.576
_exptl_crystal_size_mid                  0.389
_exptl_crystal_size_min                  0.218
_exptl_crystal_size_rad                  ?
_exptl_crystal_colour                    'colourless'
_exptl_absorpt_correction_type           'analytical'
_exptl_absorpt_process_details
;
  CrysAlisPro 1.171.41.93a (Rigaku Oxford Diffraction, 2020)
  Analytical numeric absorption correction based on crystal shape
;
_exptl_absorpt_correction_T_min          0.364
_exptl_absorpt_correction_T_max          0.607
loop_
 _exptl_crystal_face_index_h
 _exptl_crystal_face_index_k
 _exptl_crystal_face_index_l
 _exptl_crystal_face_perp_dist
 ? ? ? ?

#=======================================================================

# 7. EXPERIMENTAL DATA

_exptl_special_details                   ?

_diffrn_ambient_temperature              120
_diffrn_source                           'fine-focus sealed X-ray tube'
_diffrn_source_power                     ?
_diffrn_source_voltage                   ?
_diffrn_source_current                   ?
_diffrn_radiation_type                   'Cu K\a'
_diffrn_radiation_source                 'X-ray tube'
_diffrn_radiation_wavelength             1.54184
_diffrn_radiation_monochromator          'mirror'
_diffrn_measurement_device               'four-circle diffractometer'
_diffrn_measurement_device_type          'Xcalibur, AtlasS2, Gemini ultra'
_diffrn_detector                         'CCD plate'
_diffrn_detector_area_resol_mean         5.1783
_diffrn_measurement_method               '\w scans'
_diffrn_measurement_specimen_support     ?

_diffrn_reflns_number                    5004
_diffrn_reflns_theta_min                 3.2
_diffrn_reflns_theta_max                 67.52
_diffrn_reflns_theta_full                67.52
_diffrn_measured_fraction_theta_max      1
_diffrn_measured_fraction_theta_full     1
_diffrn_reflns_av_R_equivalents          0.0159
_diffrn_reflns_av_unetI/netI             0.0171
_diffrn_reflns_limit_h_min               -6
_diffrn_reflns_limit_h_max               6
_diffrn_reflns_limit_k_min               -9
_diffrn_reflns_limit_k_max               8
_diffrn_reflns_limit_l_min               -16
_diffrn_reflns_limit_l_max               16
_diffrn_reflns_reduction_process         ?

_diffrn_standards_number                 ?
_diffrn_standards_interval_count         ?
_diffrn_standards_interval_time          ?
_diffrn_standards_decay_%                ?
loop_
_diffrn_standard_refln_index_h
_diffrn_standard_refln_index_k
_diffrn_standard_refln_index_l
  ? ? ?

_diffrn_radiation_probe                  X-ray

#=======================================================================

# 8. REFINEMENT DATA

_refine_special_details
; ?
;

_reflns_number_total                     2130
_reflns_number_gt                        2101
_reflns_threshold_expression             'I>3\s(I)'

_refine_ls_structure_factor_coef         Fsqd
_refine_ls_R_factor_gt                   0.0291
_refine_ls_wR_factor_gt                  0.0776
_refine_ls_R_factor_all                  0.0293
_refine_ls_wR_factor_ref                 0.0779
_refine_ls_goodness_of_fit_ref           1.64
_refine_ls_goodness_of_fit_gt            1.65
_refine_ls_restrained_S_gt               ?
_refine_ls_restrained_S_all              ?
_refine_ls_number_reflns                 2130
_refine_ls_number_parameters             175
_refine_ls_number_restraints             4
_refine_ls_number_constraints            42
_refine_ls_weighting_scheme              sigma
_refine_ls_weighting_details             'w=1/(\s^2^(I)+0.0016I^2^)'
_refine_ls_hydrogen_treatment            'mixed'
_refine_ls_shift/su_max                  0.0339
_refine_ls_shift/su_mean                 0.0042
_refine_diff_density_max                 0.31
_refine_diff_density_min                 -0.17
_refine_ls_extinction_method
 'B-C type 1 Gaussian isotropic (Becker & Coppens, 1974)'
_refine_ls_extinction_coef               2000(200)
_refine_ls_extinction_expression         ?
_refine_ls_abs_structure_details
;  957 of Friedel pairs used in the refinement
;
_refine_ls_abs_structure_Flack            0.000(14)
_refine_ls_abs_structure_Rogers          ?

loop_
 _atom_type_symbol
 _atom_type_scat_dispersion_real
 _atom_type_scat_dispersion_imag
 _atom_type_scat_source
 C    0.0181  0.0091
 'International Tables Vol C tables 4.2.6.8 and 6.1.1.1'
 H    0.0000  0.0000
 'International Tables Vol C tables 4.2.6.8 and 6.1.1.1'
 B    0.0090  0.0039
 'International Tables Vol C tables 4.2.6.8 and 6.1.1.1'
 F    0.0727  0.0534
 'International Tables Vol C tables 4.2.6.8 and 6.1.1.1'
 N    0.0311  0.0180
 'International Tables Vol C tables 4.2.6.8 and 6.1.1.1'
 S    0.3331  0.5567
 'International Tables Vol C tables 4.2.6.8 and 6.1.1.1'

_computing_data_collection
 'CrysAlisPro 1.171.41.93a (Rigaku OD, 2020)'
_computing_cell_refinement
 'CrysAlisPro 1.171.41.93a (Rigaku OD, 2020)'
_computing_data_reduction
 'CrysAlisPro 1.171.41.93a (Rigaku OD, 2020)'
_computing_structure_solution            ?
_computing_structure_refinement          ?
_computing_molecular_graphics            ?
_computing_publication_material          ?

loop_
 _restr_distance_atom_site_label_1
 _restr_distance_site_symmetry_1
 _restr_distance_atom_site_label_2
 _restr_distance_site_symmetry_2
 _restr_distance_target
 _restr_distance_target_weight_param
H1n1 . N1 . 0.86 0.001
H2n1 . N1 . 0.86 0.001
H1n2 . N2 . 0.86 0.001
H2n2 . N2 . 0.86 0.001

loop_
 _restr_angle_atom_site_label_1
 _restr_angle_site_symmetry_1
 _restr_angle_atom_site_label_2
 _restr_angle_site_symmetry_2
 _restr_angle_atom_site_label_3
 _restr_angle_site_symmetry_3
 _restr_angle_target
 _restr_angle_target_weight_param
 ? ? ? ? ? ? ? ?

loop_
 _restr_torsion_atom_site_label_1
 _restr_torsion_site_symmetry_1
 _restr_torsion_atom_site_label_2
 _restr_torsion_site_symmetry_2
 _restr_torsion_atom_site_label_3
 _restr_torsion_site_symmetry_3
 _restr_torsion_atom_site_label_4
 _restr_torsion_site_symmetry_4
 _restr_torsion_angle_target
 _restr_torsion_weight_param
 ? ? ? ? ? ? ? ? ? ?

loop_
 _restr_equal_distance_atom_site_label_1
 _restr_equal_distance_site_symmetry_1
 _restr_equal_distance_atom_site_label_2
 _restr_equal_distance_site_symmetry_2
 _restr_equal_distance_class_class_id
 _restr_equal_distance_class_target_weight_param
 ? ? ? ? ? ?

loop_
 _restr_equal_angle_atom_site_label_1
 _restr_equal_angle_site_symmetry_1
 _restr_equal_angle_atom_site_label_2
 _restr_equal_angle_site_symmetry_2
 _restr_equal_angle_atom_site_label_3
 _restr_equal_angle_site_symmetry_3
 _restr_equal_angle_class_class_id
 _restr_equal_angle_class_target_weight_param
 ? ? ? ? ? ? ? ?

loop_
 _restr_equal_torsion_atom_site_label_1
 _restr_equal_torsion_site_symmetry_1
 _restr_equal_torsion_atom_site_label_2
 _restr_equal_torsion_site_symmetry_2
 _restr_equal_torsion_atom_site_label_3
 _restr_equal_torsion_site_symmetry_3
 _restr_equal_torsion_atom_site_label_4
 _restr_equal_torsion_site_symmetry_4
 _restr_equal_torsion_class_class_id
 _restr_equal_torsion_class_target_weight_param
 ? ? ? ? ? ? ? ? ? ?


#=======================================================================

# 9. ATOMIC COORDINATES AND DISPLACEMENT PARAMETERS

loop_
 _atom_site_label
 _atom_site_type_symbol
 _atom_site_fract_x
 _atom_site_fract_y
 _atom_site_fract_z
 _atom_site_adp_type
 _atom_site_U_iso_or_equiv
 _atom_site_site_symmetry_multiplicity
 _atom_site_occupancy
 _atom_site_calc_flag
 _atom_site_refinement_flags
 _atom_site_disorder_assembly
 _atom_site_disorder_group
  S1 S 0.90319(6) 0.4408(2) 0.72979(3) Uani 0.02187(13) 2 1 d . . .
  N2 N 1.0771(3) 0.6179(3) 0.59420(12) Uani 0.0285(5) 2 1 d . . .
  N1 N 1.2530(3) 0.3542(3) 0.62063(11) Uani 0.0277(5) 2 1 d . . .
  C1 C 0.8934(3) 0.2272(3) 0.88135(12) Uani 0.0193(5) 2 1 d . . .
  C2 C 0.6763(3) 0.1391(3) 0.87888(13) Uani 0.0215(5) 2 1 d . . .
  C3 C 0.5626(3) 0.1215(3) 0.96282(13) Uani 0.0225(5) 2 1 d . . .
  C4 C 0.6629(3) 0.1877(3) 1.05087(13) Uani 0.0202(5) 2 1 d . . .
  C5 C 0.8796(3) 0.2761(3) 1.05267(12) Uani 0.0214(5) 2 1 d . . .
  C6 C 0.9929(3) 0.2960(3) 0.96923(12) Uani 0.0202(5) 2 1 d . . .
  C7 C 1.0189(3) 0.2461(3) 0.79083(13) Uani 0.0250(5) 2 1 d . . .
  C8 C 1.0958(3) 0.4706(3) 0.64000(11) Uani 0.0209(5) 2 1 d . . .
  C9 C 0.5396(4) 0.1632(3) 1.14185(15) Uani 0.0320(6) 2 1 d . . .
  H1c2 H 0.605376 0.090549 0.81908 Uiso 0.0258 2 1 d . . .
  H1c3 H 0.411735 0.062469 0.959947 Uiso 0.027 2 1 d . . .
  H1c5 H 0.951174 0.323831 1.11259 Uiso 0.0257 2 1 d . . .
  H1c6 H 1.141539 0.357774 0.971884 Uiso 0.0243 2 1 d . . .
  H1c7 H 0.982511 0.148898 0.749332 Uiso 0.03 2 1 d . . .
  H2c7 H 1.188244 0.257879 0.808258 Uiso 0.03 2 1 d . . .
  H1c9 H 0.376422 0.201398 1.130487 Uiso 0.0384 2 1 d . . .
  H2c9 H 0.542618 0.043812 1.159169 Uiso 0.0384 2 1 d . . .
  H3c9 H 0.621517 0.228802 1.193697 Uiso 0.0384 2 1 d . . .
  H1n2 H 0.983(4) 0.694(3) 0.6140(18) Uiso 0.0342 2 1 d . . .
  H2n2 H 1.166(4) 0.643(4) 0.5493(13) Uiso 0.0342 2 1 d . . .
  H1n1 H 1.351(3) 0.380(4) 0.5788(13) Uiso 0.0332 2 1 d . . .
  H2n1 H 1.249(5) 0.2575(16) 0.6504(16) Uiso 0.0332 2 1 d . . .
  F1a F 0.614(3) 0.491(3) 0.3264(8) Uani 0.0309(7) 2 0.325(7) d . 1 2
  F2a F 0.319(4) 0.591(6) 0.4126(12) Uani 0.0478(9) 2 0.325(7) d . 1 2
  F3a F 0.523(4) 0.353(5) 0.4613(11) Uani 0.0481(10) 2 0.325(7) d . 1 2
  F4a F 0.263(4) 0.349(5) 0.3264(13) Uani 0.0596(14) 2 0.325(7) d . 1 2
  B1a B 0.430(3) 0.445(5) 0.3813(9) Uani 0.0221(8) 2 0.325(7) d . 1 2
  F1b F 0.626(3) 0.506(4) 0.3304(9) Uani 0.0309(7) 2 0.675(7) d . 1 1
  F2b F 0.303(5) 0.574(5) 0.4094(18) Uani 0.0478(9) 2 0.675(7) d . 1 1
  F3b F 0.593(5) 0.405(5) 0.4814(14) Uani 0.0481(10) 2 0.675(7) d . 1 1
  F4b F 0.347(5) 0.306(5) 0.3552(16) Uani 0.0596(14) 2 0.675(7) d . 1 1
  B1b B 0.468(2) 0.447(4) 0.3939(7) Uani 0.0221(9) 2 0.675(7) d . 1 1

loop_
 _atom_site_aniso_label
 _atom_site_aniso_type_symbol
 _atom_site_aniso_U_11
 _atom_site_aniso_U_22
 _atom_site_aniso_U_33
 _atom_site_aniso_U_12
 _atom_site_aniso_U_13
 _atom_site_aniso_U_23
 S1 S 0.0196(2) 0.0244(2) 0.0228(2) 0.00616(15) 0.00816(13) 0.00416(15)
 N2 N 0.0316(8) 0.0268(9) 0.0294(8) 0.0063(6) 0.0141(6) 0.0061(6)
 N1 N 0.0292(8) 0.0315(9) 0.0246(7) 0.0112(7) 0.0136(6) 0.0049(7)
 C1 C 0.0174(8) 0.0184(8) 0.0228(8) 0.0041(6) 0.0049(6) 0.0041(6)
 C2 C 0.0184(8) 0.0203(8) 0.0250(8) 0.0019(7) -0.0019(6) -0.0015(7)
 C3 C 0.0154(8) 0.0181(9) 0.0342(9) 0.0001(6) 0.0030(7) 0.0025(7)
 C4 C 0.0191(8) 0.0163(8) 0.0262(9) 0.0054(6) 0.0077(7) 0.0063(6)
 C5 C 0.0205(9) 0.0201(8) 0.0233(8) 0.0018(7) 0.0006(6) -0.0016(6)
 C6 C 0.0152(8) 0.0169(8) 0.0287(8) -0.0010(6) 0.0024(6) 0.0005(6)
 C7 C 0.0227(9) 0.0270(10) 0.0262(9) 0.0074(7) 0.0065(7) 0.0038(7)
 C8 C 0.0198(7) 0.0248(10) 0.0181(7) 0.0013(6) 0.0020(6) -0.0018(6)
 C9 C 0.0284(10) 0.0367(12) 0.0332(10) 0.0070(8) 0.0133(8) 0.0133(8)
 F1a F 0.0297(10) 0.0385(18) 0.0253(9) -0.0152(8) 0.0066(6) 0.0010(12)
 F2a F 0.068(2) 0.0343(10) 0.0438(11) 0.0120(15) 0.0205(8) -0.0004(8)
 F3a F 0.0361(17) 0.073(2) 0.0381(13) 0.0187(14) 0.0177(11) 0.0295(14)
 F4a F 0.035(2) 0.094(3) 0.0518(19) -0.0388(18) 0.0155(12) -0.0363(18)
 B1a B 0.0242(18) 0.0233(11) 0.0193(14) -0.0044(11) 0.0043(9) 0.0005(10)
 F1b F 0.0387(10) 0.0306(17) 0.0247(10) -0.0143(8) 0.0095(7) 0.0008(11)
 F2b F 0.059(2) 0.0445(12) 0.0421(11) 0.0216(14) 0.0155(8) 0.0039(8)
 F3b F 0.0288(18) 0.090(2) 0.0264(14) 0.0065(14) 0.0073(11) 0.0205(13)
 F4b F 0.061(2) 0.057(3) 0.067(2) -0.0438(18) 0.0358(13) -0.0337(18)
 B1b B 0.0265(17) 0.0214(12) 0.0190(14) -0.0031(11) 0.0048(10) 0.0006(10)

#=======================================================================

# 10. MOLECULAR GEOMETRY


loop_
 _geom_bond_atom_site_label_1
 _geom_bond_atom_site_label_2
 _geom_bond_site_symmetry_1
 _geom_bond_site_symmetry_2
 _geom_bond_distance
 _geom_bond_publ_flag
  S1 C7 . . 1.824(3) ?
  S1 C8 . . 1.7447(17) ?
  N2 C8 . . 1.310(3) ?
  N2 H1n2 . . 0.86(2) ?
  N2 H2n2 . . 0.86(2) ?
  N1 C8 . . 1.311(3) ?
  N1 H1n1 . . 0.86(2) ?
  N1 H2n1 . . 0.860(16) ?
  C1 C2 . . 1.395(3) ?
  C1 C6 . . 1.394(2) ?
  C1 C7 . . 1.507(3) ?
  C2 C3 . . 1.390(3) ?
  C2 H1c2 . . 0.96 ?
  C3 C4 . . 1.390(3) ?
  C3 H1c3 . . 0.96 ?
  C4 C5 . . 1.395(3) ?
  C4 C9 . . 1.511(3) ?
  C5 C6 . . 1.384(3) ?
  C5 H1c5 . . 0.96 ?
  C6 H1c6 . . 0.96 ?
  C7 H1c7 . . 0.96 ?
  C7 H2c7 . . 0.96 ?
  C9 H1c9 . . 0.96 ?
  C9 H2c9 . . 0.96 ?
  C9 H3c9 . . 0.96 ?
  F1a B1a . . 1.39(3) ?
  F2a B1a . . 1.39(5) ?
  F3a B1a . . 1.38(3) ?
  F4a B1a . . 1.37(4) ?
  F1b B1b . . 1.39(2) ?
  F2b B1b . . 1.39(4) ?
  F3b B1b . . 1.38(2) ?
  F4b B1b . . 1.37(4) ?

loop_
 _geom_angle_atom_site_label_1
 _geom_angle_atom_site_label_2
 _geom_angle_atom_site_label_3
 _geom_angle_site_symmetry_1
 _geom_angle_site_symmetry_2
 _geom_angle_site_symmetry_3
 _geom_angle
 _geom_angle_publ_flag
  C7 S1 C8 . . . 103.00(10) ?
  C8 N2 H1n2 . . . 118.2(16) ?
  C8 N2 H2n2 . . . 122.0(18) ?
  H1n2 N2 H2n2 . . . 119(2) ?
  C8 N1 H1n1 . . . 117.7(17) ?
  C8 N1 H2n1 . . . 117.2(16) ?
  H1n1 N1 H2n1 . . . 125(2) ?
  C2 C1 C6 . . . 118.75(16) ?
  C2 C1 C7 . . . 120.51(16) ?
  C6 C1 C7 . . . 120.74(16) ?
  C1 C2 C3 . . . 120.12(17) ?
  C1 C2 H1c2 . . . 119.94 ?
  C3 C2 H1c2 . . . 119.94 ?
  C2 C3 C4 . . . 121.31(17) ?
  C2 C3 H1c3 . . . 119.35 ?
  C4 C3 H1c3 . . . 119.35 ?
  C3 C4 C5 . . . 118.21(17) ?
  C3 C4 C9 . . . 120.51(17) ?
  C5 C4 C9 . . . 121.28(16) ?
  C4 C5 C6 . . . 120.89(17) ?
  C4 C5 H1c5 . . . 119.55 ?
  C6 C5 H1c5 . . . 119.55 ?
  C1 C6 C5 . . . 120.71(17) ?
  C1 C6 H1c6 . . . 119.64 ?
  C5 C6 H1c6 . . . 119.64 ?
  S1 C7 C1 . . . 107.06(15) ?
  S1 C7 H1c7 . . . 109.47 ?
  S1 C7 H2c7 . . . 109.47 ?
  C1 C7 H1c7 . . . 109.47 ?
  C1 C7 H2c7 . . . 109.47 ?
  H1c7 C7 H2c7 . . . 111.78 ?
  S1 C8 N2 . . . 115.95(16) ?
  S1 C8 N1 . . . 122.14(17) ?
  N2 C8 N1 . . . 121.90(17) ?
  C4 C9 H1c9 . . . 109.47 ?
  C4 C9 H2c9 . . . 109.47 ?
  C4 C9 H3c9 . . . 109.47 ?
  H1c9 C9 H2c9 . . . 109.47 ?
  H1c9 C9 H3c9 . . . 109.47 ?
  H2c9 C9 H3c9 . . . 109.47 ?
  F1a B1a F2a . . . 110(3) ?
  F1a B1a F3a . . . 109.7(18) ?
  F1a B1a F4a . . . 109.9(15) ?
  F2a B1a F3a . . . 108.6(19) ?
  F2a B1a F4a . . . 109(2) ?
  F3a B1a F4a . . . 110(3) ?
  F1b B1b F2b . . . 110(2) ?
  F1b B1b F3b . . . 109.7(16) ?
  F1b B1b F4b . . . 109.9(17) ?
  F2b B1b F3b . . . 109(2) ?
  F2b B1b F4b . . . 109(2) ?
  F3b B1b F4b . . . 110(3) ?

loop_
 _geom_torsion_atom_site_label_1
 _geom_torsion_atom_site_label_2
 _geom_torsion_atom_site_label_3
 _geom_torsion_atom_site_label_4
 _geom_torsion_site_symmetry_1
 _geom_torsion_site_symmetry_2
 _geom_torsion_site_symmetry_3
 _geom_torsion_site_symmetry_4
 _geom_torsion
 _geom_torsion_publ_flag
 ? ? ? ? ? ? ? ? ? ?

loop_
 _geom_hbond_atom_site_label_D
 _geom_hbond_atom_site_label_H
 _geom_hbond_atom_site_label_A
 _geom_hbond_site_symmetry_D
 _geom_hbond_site_symmetry_H
 _geom_hbond_site_symmetry_A
 _geom_hbond_distance_DH
 _geom_hbond_distance_HA
 _geom_hbond_distance_DA
 _geom_hbond_angle_DHA
 _geom_hbond_publ_flag
  C2 H1c2 F1a . . 2_646   0.96   2.38   3.336(15)   172.81 ?
  C2 H1c2 F1b . . 2_646   0.96   2.42   3.373(15)   170.07 ?
  N2 H1n2 F4a . . 2_656   0.86(2)   2.06(4)   2.92(3)   171(2) ?
  N2 H1n2 F4b . . 2_656   0.86(2)   2.12(4)   2.94(3)   158(2) ?
  N2 H2n2 F2a . . 1_655   0.86(2)   2.20(3)   2.987(19)   153(3) ?
  N2 H2n2 F3a . . 2_756   0.86(2)   2.41(4)   3.06(3)   133(2) ?
  N2 H2n2 F2b . . 1_655   0.86(2)   2.23(3)   2.99(3)   148(3) ?
  N1 H1n1 F3a . . 1_655   0.86(2)   1.99(3)   2.80(2)   158(3) ?
  N1 H1n1 F3b . . 1_655   0.86(2)   2.02(3)   2.88(3)   172(3) ?
  N1 H2n1 F1a . . 2_746   0.860(16)   2.22(3)   3.00(3)   149(2) ?
  N1 H2n1 F1b . . 2_746   0.860(16)   2.09(3)   2.86(3)   149(2) ?


#=======================================================================

# 11. STRUCTURE-FACTOR LIST

loop_
 _refln_index_h
 _refln_index_k
 _refln_index_l
 _refln_F_squared_calc
 _refln_F_squared_meas
 _refln_F_squared_sigma
 _refln_observed_status
   1   0   0    7.48    7.34    0.60 o
   2   0   0  647.23  645.80   12.23 o
   3   0   0  417.58  425.63   10.40 o
   4   0   0  360.30  355.79    3.45 o
   5   0   0  270.35  265.18    4.04 o
   6   0   0   91.71   95.34    1.95 o
   1   1   0 1059.47  993.02   16.42 o
   1  -1   0 1120.73 1241.67   20.22 o
   2   1   0  180.98  174.06    5.04 o
   2  -1   0  188.28  206.34    5.55 o
   3   1   0 1286.00 1280.26   24.07 o
   3  -1   0 1365.12 1552.10   27.52 o
   4   1   0   23.69   28.96    0.80 o
   4  -1   0   33.60   41.63    1.24 o
   5   1   0   38.65   36.51    1.85 o
   5  -1   0   38.28   35.76    1.20 o
   6   1   0   86.80   80.76    1.75 o
   6  -1   0   97.58   93.07    1.89 o
   0   2   0   26.64   25.33    0.85 o
   0  -2   0   54.55   58.35    2.27 o
   1   2   0  616.65  566.99    5.96 o
   1  -2   0  690.27  737.02    9.01 o
   2   2   0    0.70    1.16    0.70 <
   2  -2   0    0.18    2.32    0.58 o
   3   2   0  121.08  120.25    2.24 o
   3  -2   0  120.38  123.97    2.79 o
   4   2   0  184.33  171.67    2.62 o
   4  -2   0  163.00  154.88    3.64 o
   5   2   0   52.75   53.99    1.58 o
   5  -2   0   44.52   46.54    1.35 o
   6   2   0  202.30  198.28    3.08 o
   6  -2   0  197.83  201.62    3.11 o
   1   3   0 2012.06 1893.02   15.23 o
   1  -3   0 1953.78 2102.01   35.21 o
   2   3   0  344.95  395.07    9.71 o
   2  -3   0  387.56  462.30   11.26 o
   3   3   0  293.36  284.13    4.05 o
   3  -3   0  293.30  310.79    4.23 o
   4   3   0  150.26  125.83    1.93 o
   4  -3   0  144.53  131.48    4.20 o
   5   3   0    7.83    6.06    0.57 o
   5  -3   0    8.50    6.84    0.46 o
   6   3   0    0.78    0.51    0.35 <
   6  -3   0    0.23    0.10    0.26 <
   0   4   0  159.06  135.44    2.53 o
   0  -4   0  176.46  179.75    6.29 o
   1   4   0  415.47  390.33    6.31 o
   1  -4   0  361.84  389.68   10.31 o
   2   4   0  261.14  253.03    7.80 o
   2  -4   0  253.24  262.11    3.74 o
   3   4   0  106.91   94.91    2.21 o
   3  -4   0  107.04  102.52    3.15 o
   4   4   0  288.97  255.08    2.84 o
   4  -4   0  273.57  264.31    4.12 o
   5   4   0  136.80  126.72    1.96 o
   5  -4   0  143.80  146.27    2.68 o
   6   4   0   51.17   51.56    1.63 o
   6  -4   0   54.75   57.67    1.75 o
   1   5   0  138.96  121.09    3.59 o
   1  -5   0  128.24  135.00    2.17 o
   2   5   0  325.16  300.10    4.91 o
   2  -5   0  323.35  349.33    4.98 o
   3   5   0    4.23    4.31    0.58 o
   3  -5   0    8.92   11.94    0.93 o
   4   5   0  103.01  102.16    1.53 o
   4  -5   0  101.76  115.48    2.38 o
   5   5   0   14.56   12.68    0.66 o
   5  -5   0   12.98   11.35    0.63 o
   0   6   0  498.61  486.83   12.97 o
   0  -6   0  471.13  508.14    9.76 o
   1   6   0  330.10  277.40    9.67 o
   1  -6   0  341.36  356.50    4.26 o
   2   6   0  223.93  211.13    3.64 o
   2  -6   0  223.29  248.38    5.89 o
   3   6   0   19.85   16.78    0.82 o
   3  -6   0   20.90   21.71    1.41 o
   4   6   0   85.08   85.27    1.88 o
   4  -6   0   82.08   97.97    2.01 o
   5   6   0   60.76   65.02    1.33 o
   5  -6   0   58.62   70.48    2.03 o
   1  -7   0   45.00   54.85    1.34 o
   2   7   0  182.29  166.50    4.06 o
   2  -7   0  195.13  213.93    3.63 o
   3   7   0   30.55   25.29    0.97 o
   3  -7   0   42.33   39.96    1.25 o
   4   7   0   25.79   24.07    0.66 o
   4  -7   0   25.34   29.27    1.33 o
   0  -8   0   27.23   26.88    1.63 o
   1  -8   0   27.90   32.10    1.15 o
   2   8   0    2.61    2.63    0.50 o
   2  -8   0    3.82    5.66    0.48 o
   3   8   0    0.96    0.82    0.27 o
   3  -8   0    0.77    1.49    0.28 o
   1  -9   0   15.99   18.61    1.02 o
  -6   0   1    0.18    0.36    0.35 <
  -5   0   1    0.31    0.36    0.37 <
  -4   0   1  183.35  160.85    2.40 o
  -3   0   1    0.92    2.07    0.81 <
  -2   0   1  724.19  680.25   12.71 o
  -1   0   1  728.61  730.82    8.42 o
   0   0   1  240.38  252.11    4.58 o
   1   0   1   45.26   36.44    0.92 o
   2   0   1   11.69   12.74    0.72 o
   3   0   1   49.70   43.37    2.84 o
   4   0   1  111.51  116.32    2.22 o
   5   0   1   16.03   16.05    0.80 o
   6   0   1  271.62  263.20    3.85 o
  -6   1   1   97.41  101.00    2.86 o
  -6  -1   1   83.47   87.86    2.57 o
  -5   1   1  285.86  292.16    4.53 o
  -5  -1   1  271.34  269.68    5.86 o
  -4   1   1  240.95  234.68    2.68 o
  -4  -1   1  231.94  233.83    2.93 o
  -3   1   1   13.50   10.60    1.49 o
  -3  -1   1   12.58   12.85    1.65 o
  -2   1   1   40.34   38.51    2.16 o
  -2  -1   1   50.97   53.43    2.23 o
  -1   1   1 1745.29 1625.18   18.26 o
  -1  -1   1 1708.94 1613.85   17.94 o
   0   1   1  344.34  292.68    3.58 o
   0  -1   1  386.27  393.82    6.92 o
   1   1   1 5939.10 6412.70   96.00 o
   1  -1   1 5990.32 6329.75   54.68 o
   2   1   1 1032.28 1059.62   18.91 o
   2  -1   1 1016.11 1135.48   19.41 o
   3   1   1  738.34  708.77    7.83 o
   3  -1   1  711.00  727.56    9.40 o
   4   1   1   22.03   24.41    1.12 o
   4  -1   1   19.84   20.72    1.02 o
   5   1   1  130.43  125.96    2.57 o
   5  -1   1  128.37  128.97    2.50 o
   6   1   1  153.31  154.03    2.63 o
   6  -1   1  160.07  162.91    2.69 o
  -6   2   1   18.09   17.28    0.75 o
  -6  -2   1   15.58   14.56    0.70 o
  -5   2   1  113.65  108.26    2.36 o
  -5  -2   1  113.29  109.71    3.28 o
  -4   2   1  141.23  126.27    2.67 o
  -4  -2   1  130.01  120.87    2.94 o
  -3   2   1  349.29  327.45    4.30 o
  -3  -2   1  403.62  411.62    5.08 o
  -2   2   1  254.95  231.38    6.49 o
  -2  -2   1  270.24  263.19    5.31 o
  -1   2   1 1934.58 1848.09   17.07 o
  -1  -2   1 1990.13 2200.42   35.67 o
   0   2   1 4036.96 3822.92   39.56 o
   0  -2   1 4032.51 4597.71   69.91 o
   1   2   1 1972.99 1845.28   29.47 o
   1  -2   1 1896.25 1975.01   22.15 o
   2   2   1 1063.31  987.76   18.31 o
   2  -2   1 1035.19 1026.42   10.93 o
   3   2   1  175.25  165.10    2.09 o
   3  -2   1  185.61  197.83    3.32 o
   4   2   1   15.11   13.62    0.71 o
   4  -2   1   21.44   20.05    1.06 o
   5   2   1    9.62   10.62    0.71 o
   5  -2   1   10.15   12.46    0.74 o
   6   2   1   35.29   37.06    1.07 o
   6  -2   1   36.81   38.77    1.10 o
  -6   3   1   45.76   42.93    1.64 o
  -6  -3   1   56.82   55.67    1.29 o
  -5   3   1  367.74  355.86    5.19 o
  -5  -3   1  364.41  377.73    5.32 o
  -4   3   1   36.54   32.38    1.12 o
  -4  -3   1   37.86   33.33    1.84 o
  -3   3   1  123.78  121.74    1.97 o
  -3  -3   1  122.02  127.93    3.13 o
  -2   3   1   65.92   74.02    3.65 o
  -2  -3   1   55.87   72.00    3.86 o
  -1   3   1  840.96  748.46    6.80 o
  -1  -3   1  805.76  816.93   16.16 o
   0   3   1  430.17  363.22    4.35 o
   0  -3   1  455.73  434.08    9.60 o
   1   3   1  581.66  596.95    7.79 o
   1  -3   1  529.68  575.57   12.14 o
   2   3   1  144.53  149.00    5.21 o
   2  -3   1  144.21  157.04    5.59 o
   3   3   1   78.95   93.89    1.91 o
   3  -3   1   88.23  115.36    2.85 o
   4   3   1  498.42  490.14    5.14 o
   4  -3   1  497.94  497.84    6.84 o
   5   3   1  127.07  126.13    1.98 o
   5  -3   1  114.02  117.16    1.88 o
   6   3   1   85.52   78.02    2.29 o
   6  -3   1   80.06   78.21    1.54 o
  -6   4   1    8.97    9.91    0.70 o
  -6  -4   1    6.79    8.63    0.67 o
  -5   4   1    5.62    4.89    0.50 o
  -5  -4   1    4.30    4.50    0.50 o
  -4   4   1   16.68   16.57    0.70 o
  -4  -4   1   17.34   19.53    1.29 o
  -3   4   1  412.14  359.74    4.16 o
  -3  -4   1  419.67  393.35    5.39 o
  -2   4   1  136.30  125.86    3.07 o
  -2  -4   1  111.01  114.62    1.87 o
  -1   4   1  156.28  167.30    3.15 o
  -1  -4   1  146.49  165.70    6.19 o
   0   4   1  150.72  134.02    2.19 o
   0  -4   1  153.42  158.26    5.82 o
   1   4   1  768.01  716.35    6.99 o
   1  -4   1  818.23  852.11   17.94 o
   2   4   1 1463.33 1326.35   10.41 o
   2  -4   1 1441.35 1450.38   12.05 o
   3   4   1   44.42   35.44    1.16 o
   3  -4   1   48.19   43.77    1.26 o
   4   4   1   15.43   18.50    0.71 o
   4  -4   1   20.56   25.57    1.05 o
   5   4   1   90.84   90.19    1.56 o
   5  -4   1   93.20   98.82    2.07 o
  -5   5   1   71.34   70.01    1.57 o
  -5  -5   1   65.51   73.27    1.65 o
  -4   5   1  186.17  174.65    2.55 o
  -4  -5   1  202.75  210.41    3.51 o
  -3   5   1  109.33   93.96    1.86 o
  -3  -5   1  106.34  102.77    2.13 o
  -2   5   1   12.77   11.32    1.00 o
  -2  -5   1   18.25   19.18    1.46 o
  -1   5   1  692.88  654.78   14.52 o
  -1  -5   1  678.47  713.67    6.85 o
   0   5   1  569.31  527.96    7.15 o
   0  -5   1  571.26  615.21    6.18 o
   1   5   1  180.50  154.93    6.27 o
   1  -5   1  189.70  194.34    3.15 o
   2   5   1  444.05  424.70    4.99 o
   2  -5   1  442.06  492.12    6.31 o
   3   5   1   44.92   41.17    1.44 o
   3  -5   1   50.39   56.67    1.81 o
   4   5   1   81.94   73.34    1.82 o
   4  -5   1   77.65   78.86    1.89 o
   5   5   1  122.64  116.59    2.15 o
   5  -5   1  125.83  129.73    2.31 o
  -5   6   1   29.70   26.10    0.80 o
  -5  -6   1   29.76   29.79    1.25 o
  -4   6   1   96.76   89.16    1.58 o
  -4  -6   1   86.52   90.98    1.93 o
  -3   6   1   75.48   71.33    1.77 o
  -3  -6   1   76.86   84.03    2.87 o
  -2   6   1    9.47    8.15    1.00 o
  -2  -6   1   18.18   19.93    1.18 o
  -1   6   1  239.26  215.13    8.27 o
  -1  -6   1  250.59  279.21    4.26 o
   0   6   1    7.40    7.70    1.23 o
   0  -6   1    8.43   10.04    0.70 o
   1   6   1  111.71   93.72    5.48 o
   1  -6   1  105.45  108.02    1.90 o
   2   6   1   12.96   11.41    1.27 o
   2  -6   1   23.98   24.30    1.02 o
   3   6   1  190.14  186.63    2.59 o
   3  -6   1  211.47  240.77    3.87 o
   4   6   1   13.15   11.28    0.66 o
   4  -6   1   15.82   14.73    0.73 o
   5   6   1   13.86   12.73    0.77 o
   5  -6   1   12.31   14.71    0.84 o
  -4   7   1   74.17   67.63    1.44 o
  -4  -7   1   65.16   68.59    2.13 o
  -3   7   1   33.78   33.97    1.06 o
  -3  -7   1   31.30   37.17    1.22 o
  -2   7   1   93.52   84.26    2.71 o
  -2  -7   1   97.11  103.84    2.28 o
  -1  -7   1   18.84   20.30    1.00 o
   0  -7   1   39.60   42.71    1.51 o
   1  -7   1  193.16  213.49    3.02 o
   2   7   1   35.06   35.89    1.57 o
   2  -7   1   32.78   40.22    1.33 o
   3   7   1   24.63   23.19    0.91 o
   3  -7   1   21.68   25.03    0.96 o
   4   7   1   61.85   58.75    1.07 o
   4  -7   1   66.22   72.33    2.19 o
  -3   8   1  149.00  140.13    1.84 o
  -3  -8   1  149.63  158.39    2.49 o
  -2   8   1   38.54   32.81    1.38 o
  -2  -8   1   40.42   40.71    1.79 o
  -1  -8   1  106.61  109.36    2.29 o
   0  -8   1   67.19   70.92    1.85 o
   1  -8   1   32.71   34.96    1.75 o
   2   8   1   52.02   51.13    1.28 o
   2  -8   1   50.90   58.50    1.45 o
   3   8   1   50.72   48.59    1.14 o
   3  -8   1   42.62   44.53    1.10 o
  -1  -9   1   27.76   32.91    1.36 o
   0  -9   1  111.96  123.37    2.11 o
   1  -9   1   30.50   33.43    1.38 o
  -6   0   2  130.35  122.10    3.07 o
  -5   0   2  102.54  106.97    1.61 o
  -4   0   2   71.40   72.52    1.53 o
  -3   0   2   77.75   84.83    3.87 o
  -2   0   2  155.59  142.13    4.17 o
  -1   0   2  588.91  546.13    9.52 o
   0   0   2  100.55  109.43    2.94 o
   1   0   2 1472.92 1390.12   15.67 o
   2   0   2   76.79   80.82    1.51 o
   3   0   2   32.25   44.97    1.26 o
   4   0   2   25.63   24.25    1.57 o
   5   0   2   70.13   68.53    1.69 o
   6   0   2   14.91   13.57    0.97 o
  -6   1   2    6.72    7.67    0.76 o
  -6  -1   2    7.14    8.74    0.79 o
  -5   1   2   50.33   49.89    1.18 o
  -5  -1   2   48.92   46.88    1.99 o
  -4   1   2  227.06  208.86    2.22 o
  -4  -1   2  207.13  199.36    2.86 o
  -3   1   2  550.84  530.76   12.42 o
  -3  -1   2  530.16  502.06   11.23 o
  -2   1   2  673.99  601.30    8.42 o
  -2  -1   2  725.03  653.77   11.88 o
  -1   1   2  584.23  531.59   10.03 o
  -1  -1   2  581.71  543.61    6.68 o
   0   1   2  198.70  232.31    3.45 o
   0  -1   2  194.82  227.57    3.34 o
   1   1   2 5170.29 5201.81   45.30 o
   1  -1   2 5078.96 5354.52   55.88 o
   2   1   2  238.07  236.78    4.21 o
   2  -1   2  208.87  236.01    4.12 o
   3   1   2  183.26  193.05    2.47 o
   3  -1   2  148.99  165.53    2.64 o
   4   1   2   59.75   55.74    1.73 o
   4  -1   2   58.79   58.25    1.71 o
   5   1   2   63.17   66.01    2.47 o
   5  -1   2   62.17   64.06    1.36 o
   6   1   2   92.37   88.87    1.82 o
   6  -1   2   90.05   91.30    1.79 o
  -6   2   2  120.25  114.13    2.21 o
  -6  -2   2  120.53  121.94    3.20 o
  -5   2   2  196.36  183.85    3.29 o
  -5  -2   2  211.53  197.28    4.81 o
  -4   2   2  203.27  194.08    2.43 o
  -4  -2   2  191.78  185.71    4.22 o
  -3   2   2  350.51  345.48    3.75 o
  -3  -2   2  349.20  366.11    4.78 o
  -2   2   2  331.11  314.48    5.65 o
  -2  -2   2  314.00  326.83    6.21 o
  -1   2   2  220.28  220.60    3.84 o
  -1  -2   2  223.90  260.28    6.68 o
   0   2   2 1032.08  982.05    9.18 o
   0  -2   2 1019.52 1069.03   18.14 o
   1   2   2  655.82  592.34    8.02 o
   1  -2   2  629.39  654.63   12.30 o
   2   2   2  348.61  335.29    5.74 o
   2  -2   2  345.83  356.64    4.98 o
   3   2   2  137.42  132.86    1.62 o
   3  -2   2  154.41  162.21    2.34 o
   4   2   2  274.12  278.37    3.58 o
   4  -2   2  278.15  292.42    3.59 o
   5   2   2  242.80  249.46    3.92 o
   5  -2   2  236.46  246.80    3.88 o
   6   2   2   13.19   11.64    0.59 o
   6  -2   2   17.68   16.53    0.69 o
  -6   3   2   12.97   11.51    0.61 o
  -6  -3   2   10.99   10.51    0.83 o
  -5   3   2   20.74   20.88    0.97 o
  -5  -3   2   17.67   17.79    1.28 o
  -4   3   2  151.99  152.74    3.15 o
  -4  -3   2  161.60  165.33    4.09 o
  -3   3   2  114.85   97.47    2.14 o
  -3  -3   2   93.60   79.90    2.46 o
  -2   3   2  870.62  798.36   11.73 o
  -2  -3   2  909.89  893.50   18.75 o
  -1   3   2   91.10   84.82    1.99 o
  -1  -3   2   78.30   98.70    4.16 o
   0   3   2  231.03  240.54    3.34 o
   0  -3   2  246.63  263.65    6.83 o
   1   3   2  301.32  276.05    4.89 o
   1  -3   2  310.52  336.11    5.36 o
   2   3   2  517.64  541.22    6.91 o
   2  -3   2  513.45  578.37   12.81 o
   3   3   2  240.29  225.86    2.35 o
   3  -3   2  247.79  255.02    3.01 o
   4   3   2  110.43  104.86    1.75 o
   4  -3   2  113.90  116.06    1.87 o
   5   3   2   29.08   26.51    0.83 o
   5  -3   2   29.43   27.96    0.83 o
   6   3   2   18.04   17.89    0.99 o
   6  -3   2   22.00   23.75    1.12 o
  -6   4   2   36.02   37.11    1.37 o
  -6  -4   2   31.98   39.06    1.42 o
  -5   4   2   47.13   45.58    1.36 o
  -5  -4   2   64.81   69.19    1.71 o
  -4   4   2  139.02  127.13    2.60 o
  -4  -4   2  137.96  138.63    3.78 o
  -3   4   2    3.77    3.67    0.75 o
  -3  -4   2    3.53    3.51    0.41 o
  -2   4   2  253.84  233.52    4.05 o
  -2  -4   2  239.80  239.18    3.66 o
  -1   4   2  261.61  267.16    4.39 o
  -1  -4   2  281.57  314.90    9.23 o
   0   4   2  873.96  801.16    9.20 o
   0  -4   2  818.37  783.89   16.46 o
   1   4   2 1095.50 1006.48   13.46 o
   1  -4   2 1129.57 1239.92   23.98 o
   2   4   2  111.43  118.07    2.09 o
   2  -4   2  112.14  131.81    2.46 o
   3   4   2   81.91   78.75    1.52 o
   3  -4   2   90.43   99.74    2.27 o
   4   4   2   23.13   19.51    0.93 o
   4  -4   2   16.25   14.94    0.82 o
   5   4   2  192.02  190.19    2.55 o
   5  -4   2  195.30  207.68    3.31 o
  -5   5   2   66.37   64.01    1.50 o
  -5  -5   2   66.42   71.21    1.62 o
  -4   5   2  139.05  134.51    2.15 o
  -4  -5   2  138.72  145.46    2.74 o
  -3   5   2   76.60   66.46    1.59 o
  -3  -5   2   60.41   60.13    1.91 o
  -2   5   2  184.42  177.51    4.16 o
  -2  -5   2  197.33  207.04    3.62 o
  -1   5   2  125.24  105.77    2.82 o
  -1  -5   2  137.81  130.47    1.82 o
   0   5   2  152.18  137.67    3.18 o
   0  -5   2  160.71  166.93    2.43 o
   1   5   2  209.62  194.36    7.29 o
   1  -5   2  185.78  198.19    2.26 o
   2   5   2  145.40  131.74    3.55 o
   2  -5   2  181.82  203.87    3.25 o
   3   5   2  298.80  261.43    3.47 o
   3  -5   2  320.10  317.12    4.68 o
   4   5   2    3.22    3.09    0.45 o
   4  -5   2    3.61    4.82    0.52 o
   5   5   2   44.23   43.53    0.94 o
   5  -5   2   40.82   42.71    1.16 o
  -5   6   2   87.58   80.29    1.53 o
  -5  -6   2   82.41   85.62    2.32 o
  -4   6   2  119.85  114.45    1.84 o
  -4  -6   2  108.41  121.71    3.41 o
  -3   6   2    3.15    3.28    0.37 o
  -3  -6   2    3.41    3.99    0.71 o
  -2   6   2    5.99    4.96    0.66 o
  -2  -6   2   10.10   12.00    0.72 o
  -1   6   2  343.73  283.81    9.70 o
  -1  -6   2  376.31  377.35    5.62 o
   0   6   2   22.23   19.17    2.50 o
   0  -6   2   23.10   20.78    0.67 o
   1   6   2   16.13   14.83    2.33 o
   1  -6   2   17.01   19.15    0.93 o
   2   6   2   35.50   35.32    1.58 o
   2  -6   2   39.04   45.46    1.42 o
   3   6   2   11.16   11.45    0.71 o
   3  -6   2    9.38   11.26    0.55 o
   4   6   2   12.37   12.95    0.56 o
   4  -6   2   11.81   13.45    0.69 o
  -4   7   2  113.58   96.35    1.80 o
  -4  -7   2  120.14  112.83    2.00 o
  -3   7   2  161.06  152.30    2.65 o
  -3  -7   2  152.89  168.62    2.98 o
  -2  -7   2    7.51    9.15    0.67 o
  -1  -7   2    5.22    6.10    0.61 o
   0  -7   2   78.61   81.05    2.11 o
   1   7   2  128.88  126.89    3.28 o
   1  -7   2  121.18  142.75    2.31 o
   2   7   2  242.18  213.71    4.93 o
   2  -7   2  234.39  235.38    3.82 o
   3   7   2   65.58   62.56    1.23 o
   3  -7   2   50.80   53.24    2.10 o
   4   7   2    1.93    1.84    0.20 o
   4  -7   2    3.15    2.39    0.44 o
  -3   8   2   11.26    9.03    0.50 o
  -3  -8   2   10.65   11.19    0.82 o
  -2   8   2   19.92   19.87    1.10 o
  -2  -8   2   24.84   28.32    1.48 o
  -1  -8   2  240.25  257.60    4.05 o
   0  -8   2   34.66   39.74    1.34 o
   1   8   2   99.90   89.09    2.53 o
   1  -8   2   87.62   89.57    2.89 o
   2   8   2  121.27  106.68    1.96 o
   2  -8   2  120.06  123.61    1.86 o
   3   8   2  195.93  182.11    2.18 o
   3  -8   2  201.21  213.36    4.33 o
  -1  -9   2   12.28   15.09    0.94 o
   0  -9   2   25.39   25.45    1.19 o
   1  -9   2   17.99   18.27    0.99 o
  -6   0   3    3.57    2.46    0.45 o
  -5   0   3   50.18   49.23    1.22 o
  -4   0   3  254.47  249.99    3.20 o
  -3   0   3   69.19   60.36    3.26 o
  -2   0   3 2682.94 2509.01   27.98 o
  -1   0   3    4.44    2.11    0.44 o
   0   0   3 2094.14 1985.84   31.87 o
   1   0   3  702.67  639.37   12.12 o
   2   0   3  653.66  653.74    8.73 o
   3   0   3  727.38  733.28    8.65 o
   4   0   3    0.13    0.45    0.37 <
   5   0   3    4.03    5.97    0.45 o
   6   0   3   58.08   53.33    1.87 o
  -6   1   3   14.82   12.96    0.91 o
  -6  -1   3    8.00    8.25    0.78 o
  -5   1   3  306.09  292.46    3.61 o
  -5  -1   3  304.14  309.01    4.72 o
  -4   1   3   50.96   48.20    1.08 o
  -4  -1   3   53.43   53.43    1.42 o
  -3   1   3   22.66   21.28    0.85 o
  -3  -1   3   21.39   21.21    0.78 o
  -2   1   3 1155.03 1076.92   13.67 o
  -2  -1   3 1226.46 1146.69   19.11 o
  -1   1   3  169.40  163.48    4.50 o
  -1  -1   3  159.71  146.29    2.44 o
   0   1   3 1212.61 1186.37   14.00 o
   0  -1   3 1236.99 1255.14   21.07 o
   1   1   3  747.04  701.21    9.02 o
   1  -1   3  801.04  765.68    9.76 o
   2  -1   3   30.53   26.54    1.39 o
   3   1   3   80.83   80.11    1.32 o
   3  -1   3   86.78   89.21    1.82 o
   4   1   3  203.50  194.74    3.54 o
   4  -1   3  213.44  204.29    3.61 o
   5   1   3   18.29   17.15    0.68 o
   5  -1   3   18.66   17.93    0.70 o
   6   1   3   38.76   43.75    1.17 o
   6  -1   3   39.36   46.59    1.17 o
  -6   2   3   78.24   76.81    1.72 o
  -6  -2   3   81.81   81.45    2.49 o
  -5   2   3   99.11   98.34    1.77 o
  -5  -2   3  101.26   96.65    3.10 o
  -4   2   3  272.76  257.78    2.95 o
  -4  -2   3  249.19  238.48    3.96 o
  -3   2   3  444.79  440.51    4.52 o
  -3  -2   3  399.23  418.27    5.42 o
  -2   2   3  192.26  206.45    4.42 o
  -2  -2   3  193.06  210.61    4.85 o
  -1   2   3  161.67  141.28    4.59 o
  -1  -2   3  170.18  172.21    5.35 o
   0   2   3  919.56  897.30   11.08 o
   0  -2   3  924.97  949.60   16.59 o
   1   2   3 1429.40 1415.47   13.70 o
   1  -2   3 1495.95 1808.28   30.19 o
   2   2   3  878.44  922.66   12.30 o
   2  -2   3  802.36  876.51    9.74 o
   3   2   3  175.93  180.20    2.22 o
   3  -2   3  164.76  180.23    2.09 o
   4   2   3   49.60   53.83    1.19 o
   4  -2   3   53.74   60.01    1.79 o
   5   2   3   48.86   48.96    1.42 o
   5  -2   3   50.03   53.97    1.50 o
   6   2   3   42.05   44.14    1.11 o
   6  -2   3   42.41   44.61    1.11 o
  -6   3   3  119.33  118.17    2.14 o
  -6  -3   3  133.82  141.00    2.33 o
  -5   3   3   98.82  104.45    2.29 o
  -5  -3   3  101.63  105.95    3.24 o
  -4   3   3   45.85   39.64    1.56 o
  -4  -3   3   54.88   49.26    2.24 o
  -3   3   3  142.53  126.63    3.45 o
  -3  -3   3  137.32  133.18    2.17 o
  -2   3   3  855.16  830.07   12.25 o
  -2  -3   3  909.45  947.97   20.18 o
  -1   3   3 1063.99 1034.58   13.56 o
  -1  -3   3 1006.05  990.66   19.33 o
   0   3   3  244.73  254.21    4.26 o
   0  -3   3  203.37  210.92    6.01 o
   1   3   3  509.58  548.28    6.47 o
   1  -3   3  536.48  636.31   12.20 o
   2   3   3  396.47  365.05    6.72 o
   2  -3   3  400.23  416.70    4.94 o
   3   3   3  171.22  156.44    2.47 o
   3  -3   3  184.84  180.54    2.36 o
   4   3   3   95.54   87.85    1.38 o
   4  -3   3  114.56  114.39    1.87 o
   5   3   3   27.73   28.65    1.01 o
   5  -3   3   32.57   35.77    1.16 o
   6   3   3   64.74   68.07    1.96 o
   6  -3   3   63.40   66.37    1.88 o
  -6   4   3   19.28   17.59    0.90 o
  -6  -4   3   17.51   17.55    0.93 o
  -5   4   3   43.10   43.47    1.33 o
  -5  -4   3   49.83   54.69    2.12 o
  -4   4   3  357.39  344.37    5.15 o
  -4  -4   3  342.95  342.49    4.91 o
  -3   4   3  234.33  235.40    5.26 o
  -3  -4   3  253.69  272.55    3.56 o
  -2   4   3   85.04   88.48    3.35 o
  -2  -4   3  107.63  119.30    2.16 o
  -1   4   3  125.96  127.66    2.95 o
  -1  -4   3  120.56  123.75    3.13 o
   0   4   3  198.55  178.79    4.30 o
   0  -4   3  184.85  159.39    5.80 o
   1   4   3  559.41  535.48   12.78 o
   1  -4   3  597.17  644.63   10.95 o
   2  -4   3   28.39   21.63    0.83 o
   3   4   3   14.49   18.45    0.97 o
   3  -4   3   12.68   18.63    0.85 o
   4   4   3   74.07   69.49    1.44 o
   4  -4   3   81.64   85.18    1.97 o
   5   4   3   66.54   63.69    1.51 o
   5  -4   3   61.23   63.75    1.52 o
  -5   5   3   14.89   14.72    0.70 o
  -5  -5   3   18.79   18.77    0.79 o
  -4   5   3   43.08   38.72    1.33 o
  -4  -5   3   36.67   35.81    1.65 o
  -3   5   3   42.58   39.98    2.14 o
  -3  -5   3   41.29   42.66    1.35 o
  -2   5   3   57.01   43.51    3.63 o
  -2  -5   3   61.31   57.39    1.45 o
  -1   5   3  333.35  328.08    5.64 o
  -1  -5   3  291.64  315.05    3.19 o
   0   5   3  265.49  248.22    4.69 o
   0  -5   3  279.92  294.05    3.46 o
   1   5   3   14.04   11.25    1.79 o
   1  -5   3    8.41    8.65    0.48 o
   2   5   3   19.96   22.95    1.45 o
   2  -5   3   20.07   22.95    0.74 o
   3   5   3  134.87  132.67    2.57 o
   3  -5   3  120.07  136.92    2.64 o
   4   5   3   94.18   85.45    1.59 o
   4  -5   3  100.01   99.65    2.14 o
   5   5   3   45.48   41.38    1.06 o
   5  -5   3   33.97   34.53    0.99 o
  -5   6   3    7.84    8.35    0.65 o
  -5  -6   3    8.71   11.91    0.78 o
  -4   6   3  158.58  154.49    2.23 o
  -4  -6   3  145.54  165.12    4.15 o
  -3   6   3  347.85  325.87    3.93 o
  -3  -6   3  351.92  372.21    5.28 o
  -2   6   3  154.53  152.05    4.12 o
  -2  -6   3  148.95  168.35    2.47 o
  -1   6   3   23.83   22.46    2.92 o
  -1  -6   3   22.49   27.03    1.31 o
   0   6   3  226.90  210.11    8.26 o
   0  -6   3  214.45  232.95    2.71 o
   1   6   3   77.33   72.98    4.93 o
   1  -6   3   61.52   62.72    1.68 o
   2   6   3 1104.45 1062.70   12.40 o
   2  -6   3 1072.85 1148.18   13.52 o
   3   6   3   79.13   78.99    1.51 o
   3  -6   3   65.23   74.42    1.79 o
   4   6   3   12.70   12.10    0.53 o
   4  -6   3   13.89   14.46    0.70 o
  -4   7   3   37.16   37.80    1.02 o
  -4  -7   3   38.45   42.28    1.10 o
  -3   7   3   25.76   22.99    0.91 o
  -3  -7   3   24.08   24.53    1.33 o
  -2   7   3  155.56  142.65    3.61 o
  -2  -7   3  167.03  197.75    4.58 o
  -1  -7   3  138.61  148.03    2.41 o
   0  -7   3  290.26  315.39    4.01 o
   1   7   3   52.31   45.05    1.27 o
   1  -7   3   63.21   69.30    1.80 o
   2   7   3  131.81  126.06    2.41 o
   2  -7   3  130.33  143.40    2.70 o
   3   7   3   66.71   57.86    1.45 o
   3  -7   3   72.81   68.86    1.61 o
   4   7   3  102.16   99.57    1.74 o
   4  -7   3   98.53  105.03    2.63 o
  -3   8   3   17.02   17.45    0.66 o
  -3  -8   3   21.50   24.81    1.18 o
  -2   8   3   14.75   11.57    0.86 o
  -2  -8   3   10.71    8.93    0.87 o
  -1  -8   3   11.93   13.47    0.76 o
   0  -8   3   22.66   26.68    1.07 o
   1   8   3  106.00   99.24    2.63 o
   1  -8   3  114.49  122.31    3.43 o
   2   8   3   26.10   25.45    0.84 o
   2  -8   3   31.90   36.21    1.09 o
   3   8   3  102.91   90.83    1.62 o
   3  -8   3  111.51  108.48    2.62 o
  -1  -9   3   18.30   20.28    1.04 o
   0  -9   3   33.35   29.76    1.26 o
   1  -9   3   76.66   80.70    2.20 o
  -6   0   4   23.84   26.50    1.27 o
  -5   0   4  335.90  328.64    4.09 o
  -4   0   4   38.67   33.64    1.03 o
  -3   0   4    1.92    2.90    0.36 o
  -2   0   4 1849.85 1790.70   20.74 o
  -1   0   4  392.45  359.86    7.49 o
   0   0   4  935.76  948.06   17.16 o
   1   0   4  660.78  726.22   14.02 o
   2   0   4   34.87   47.86    2.90 o
   3   0   4  216.56  213.88    2.73 o
   4   0   4    6.58    6.91    0.46 o
   5   0   4   39.36   38.56    1.00 o
   6   0   4    0.99    1.15    0.42 <
  -6   1   4   92.51   91.16    2.83 o
  -6  -1   4   92.06   87.31    2.58 o
  -5   1   4  214.54  216.55    3.02 o
  -5  -1   4  208.09  216.41    3.75 o
  -4   1   4  196.72  188.19    2.75 o
  -4  -1   4  168.58  167.28    2.75 o
  -3   1   4  554.89  530.35    5.17 o
  -3  -1   4  564.85  535.35    5.01 o
  -2   1   4  967.22  972.93   12.81 o
  -2  -1   4  900.31  907.06   11.65 o
  -1   1   4  830.53  841.47   15.58 o
  -1  -1   4  831.72  816.48    9.61 o
   0   1   4   13.69   13.04    1.22 o
   0  -1   4    7.85    7.57    1.01 o
   1   1   4 2254.46 2241.03   25.65 o
   1  -1   4 2220.15 2441.93   27.64 o
   2   1   4  240.79  257.69    4.97 o
   2  -1   4  260.63  281.84    5.32 o
   3   1   4  304.69  281.69    2.78 o
   3  -1   4  275.04  273.26    2.72 o
   4   1   4  111.39  119.52    2.72 o
   4  -1   4  109.34  113.80    2.09 o
   5   1   4   17.50   16.53    0.67 o
   5  -1   4   13.44   13.42    0.74 o
   6   1   4   59.71   65.38    1.96 o
   6  -1   4   60.90   69.02    2.06 o
  -6   2   4  165.09  160.90    2.71 o
  -6  -2   4  142.96  139.65    3.48 o
  -5   2   4  256.49  265.96    3.41 o
  -5  -2   4  258.96  251.57    5.74 o
  -4   2   4   71.81   67.15    1.19 o
  -4  -2   4   67.85   66.03    2.02 o
  -3   2   4   46.52   49.54    1.46 o
  -3  -2   4   46.71   52.79    1.26 o
  -2   2   4  276.99  263.72    5.38 o
  -2  -2   4  253.88  256.05    5.61 o
  -1   2   4  563.51  566.21   12.20 o
  -1  -2   4  632.12  669.54   13.99 o
   0   2   4  719.91  681.42    9.22 o
   0  -2   4  764.97  738.72   13.77 o
   1   2   4  159.21  152.92    3.43 o
   1  -2   4  142.34  151.20    5.08 o
   2   2   4  824.21  763.28   11.06 o
   2  -2   4  810.70  797.66   16.17 o
   3   2   4   70.70   76.66    1.13 o
   3  -2   4   53.55   63.37    1.34 o
   4   2   4  332.02  334.60    3.40 o
   4  -2   4  342.08  359.85    5.24 o
   5   2   4   43.61   43.20    1.30 o
   5  -2   4   43.24   43.68    1.31 o
   6   2   4    9.24    9.86    0.73 o
   6  -2   4    8.93   10.77    0.51 o
  -6   3   4   40.11   39.75    1.60 o
  -6  -3   4   39.88   42.82    1.11 o
  -5   3   4  190.08  193.10    2.76 o
  -5  -3   4  188.49  191.25    4.72 o
  -4   3   4   45.88   43.84    1.32 o
  -4  -3   4   55.71   53.46    1.87 o
  -3   3   4  934.31  841.92   12.22 o
  -3  -3   4  917.46  880.70    9.91 o
  -2   3   4  283.26  284.13    6.13 o
  -2  -3   4  252.00  264.60    9.03 o
  -1   3   4  584.32  616.59   13.70 o
  -1  -3   4  591.30  611.95   13.85 o
   0   3   4  474.99  533.50    7.76 o
   0  -3   4  481.73  533.76   11.55 o
   1   3   4  236.32  277.28    7.81 o
   1  -3   4  258.32  338.19    8.22 o
   2   3   4  950.65  878.67    8.14 o
   2  -3   4  955.22  967.69   11.17 o
   3   3   4  117.05  114.62    1.92 o
   3  -3   4  131.11  140.33    2.03 o
   4   3   4   76.10   72.87    1.10 o
   4  -3   4   70.85   74.26    1.44 o
   5   3   4   35.35   36.77    1.68 o
   5  -3   4   30.29   32.29    1.08 o
  -5   4   4   43.87   45.54    1.12 o
  -5  -4   4   36.12   40.06    1.79 o
  -4   4   4  216.67  226.75    3.84 o
  -4  -4   4  228.49  242.90    3.84 o
  -3   4   4  136.70  139.86    4.03 o
  -3  -4   4  138.78  145.16    4.24 o
  -2   4   4    1.59    3.96    0.91 o
  -2  -4   4    6.23    7.61    0.72 o
  -1   4   4  111.27  100.01    2.73 o
  -1  -4   4  129.32  126.44    2.39 o
   0   4   4  208.09  181.60    4.58 o
   0  -4   4  201.15  189.76    2.88 o
   1   4   4  352.16  371.83   10.33 o
   1  -4   4  329.56  384.71    3.53 o
   2   4   4  353.24  322.22    4.46 o
   2  -4   4  349.42  359.68    4.92 o
   3   4   4  203.00  191.91    2.78 o
   3  -4   4  230.32  241.04    3.81 o
   4   4   4   67.40   66.69    1.07 o
   4  -4   4   80.41   89.00    2.01 o
   5   4   4   31.90   33.94    1.02 o
   5  -4   4   31.12   32.80    1.49 o
  -5   5   4   12.43   13.51    0.66 o
  -5  -5   4   12.45   14.38    0.69 o
  -4   5   4  184.29  173.72    3.17 o
  -4  -5   4  203.80  212.97    4.81 o
  -3   5   4  319.58  289.04    6.35 o
  -3  -5   4  311.39  306.09    4.57 o
  -2   5   4  122.74  111.46    4.28 o
  -2  -5   4  116.77  116.69    2.20 o
  -1   5   4  131.88  117.09    3.27 o
  -1  -5   4  132.59  131.85    1.75 o
   0   5   4   40.46   30.35    1.98 o
   0  -5   4   50.23   42.90    0.98 o
   1   5   4   46.69   49.86    2.61 o
   1  -5   4   38.04   46.45    1.09 o
   2   5   4  106.29  100.41    2.34 o
   2  -5   4   80.93   81.80    1.86 o
   3   5   4  236.80  228.51    3.01 o
   3  -5   4  225.18  248.01    3.94 o
   4   5   4   21.50   19.27    0.53 o
   4  -5   4   19.43   19.32    0.87 o
   5   5   4   25.16   26.84    0.79 o
   5  -5   4   25.74   32.17    1.31 o
  -5  -6   4   16.46   19.44    0.96 o
  -4   6   4   11.86   11.56    0.69 o
  -4  -6   4   15.70   16.61    1.13 o
  -3   6   4   52.76   54.70    1.28 o
  -3  -6   4   56.33   65.69    1.68 o
  -2   6   4    7.83    6.16    0.82 o
  -2  -6   4   10.68    9.75    0.55 o
  -1   6   4  241.88  217.43    6.13 o
  -1  -6   4  226.80  233.41    3.85 o
   0   6   4  162.22  151.73    7.06 o
   0  -6   4  178.66  190.25    2.72 o
   1   6   4   53.38   57.61    1.77 o
   1  -6   4   49.12   59.38    1.15 o
   2   6   4    3.93    4.26    0.50 o
   2  -6   4    4.89    4.84    0.52 o
   3   6   4   98.69  101.52    1.72 o
   3  -6   4   99.19  111.01    1.81 o
   4   6   4   30.71   30.74    0.99 o
   4  -6   4   33.30   37.41    1.08 o
  -4   7   4   63.04   62.66    1.08 o
  -4  -7   4   50.69   57.98    1.30 o
  -3   7   4  123.67  109.29    2.16 o
  -3  -7   4  114.24  116.66    3.12 o
  -2   7   4   28.38   26.44    1.37 o
  -2  -7   4   27.77   29.85    1.12 o
  -1  -7   4   30.32   33.35    1.04 o
   0  -7   4  167.70  197.87    2.90 o
   1   7   4  167.39  154.57    3.78 o
   1  -7   4  147.11  156.46    2.42 o
   2   7   4  176.56  172.59    2.92 o
   2  -7   4  165.12  180.00    3.15 o
   3   7   4  248.71  239.16    2.52 o
   3  -7   4  256.93  271.24    3.90 o
  -3   8   4   17.79   15.50    0.85 o
  -3  -8   4   17.61   17.47    0.97 o
  -2   8   4   33.00   34.81    1.48 o
  -2  -8   4   28.10   32.62    1.55 o
  -1  -8   4  115.60  124.03    2.42 o
   0   8   4   87.90   80.44    2.41 o
   0  -8   4  100.38  108.87    2.25 o
   1   8   4  107.39   95.43    2.57 o
   1  -8   4  115.55  119.24    3.31 o
   2   8   4   17.30   16.70    0.56 o
   2  -8   4   16.00   17.02    0.72 o
   0  -9   4   74.90   76.30    2.10 o
  -6   0   5    5.03    4.86    0.60 o
  -5   0   5  274.24  276.20    3.62 o
  -4   0   5  377.04  374.39    4.40 o
  -3   0   5  432.36  438.63    5.28 o
  -2   0   5  168.26  149.61    4.78 o
  -1   0   5   96.62   88.32    3.27 o
   0   0   5   64.56   66.22    3.12 o
   1   0   5   28.82   46.69    1.60 o
   2   0   5  125.06  140.49    5.49 o
   3   0   5   23.29   26.86    0.74 o
   4   0   5  259.27  269.54    3.11 o
   5   0   5    5.63    6.84    0.59 o
   6   0   5   34.45   33.15    1.31 o
  -6   1   5   16.78   16.21    1.12 o
  -6  -1   5   19.14   18.21    1.10 o
  -5   1   5   31.23   34.16    1.04 o
  -5  -1   5   19.79   23.18    0.87 o
  -4   1   5   82.79   72.90    1.62 o
  -4  -1   5   74.76   67.35    1.45 o
  -3   1   5  998.92  958.64    7.82 o
  -3  -1   5  995.98  952.67    8.46 o
  -2   1   5  334.62  345.08    8.91 o
  -2  -1   5  386.59  399.05    6.16 o
  -1   1   5 1981.43 2080.11   34.82 o
  -1  -1   5 1961.70 1871.97   29.48 o
   0   1   5  171.88  191.15    5.64 o
   0  -1   5  172.26  191.55    5.82 o
   1   1   5  388.68  410.36    9.15 o
   1  -1   5  387.53  502.36   11.80 o
   2   1   5   58.35   70.96    2.51 o
   2  -1   5   53.27   63.73    2.95 o
   3   1   5  104.11   97.50    1.34 o
   3  -1   5   99.05  101.67    1.53 o
   4   1   5  190.42  187.65    3.21 o
   4  -1   5  165.48  164.91    2.29 o
   5   1   5   87.38   93.24    1.64 o
   5  -1   5   72.83   81.66    1.83 o
   6   1   5    4.73    6.19    0.56 o
   6  -1   5    4.03    4.87    0.53 o
  -6   2   5   59.73   58.82    2.10 o
  -6  -2   5   64.04   62.29    2.08 o
  -5   2   5  170.91  166.40    2.16 o
  -5  -2   5  189.23  190.25    4.88 o
  -4   2   5  772.96  750.24    7.44 o
  -4  -2   5  796.36  762.20    7.44 o
  -3   2   5  185.50  180.08    2.46 o
  -3  -2   5  153.72  155.32    2.39 o
  -2   2   5  158.68  155.85    4.14 o
  -2  -2   5  175.38  178.15    5.95 o
  -1   2   5  418.63  457.90   11.00 o
  -1  -2   5  420.90  454.62   11.10 o
   0   2   5  450.97  435.06    6.95 o
   0  -2   5  459.20  440.59    9.52 o
   1   2   5 1241.75 1252.68   22.71 o
   1  -2   5 1201.64 1351.12   24.72 o
   2   2   5  694.19  722.07    6.44 o
   2  -2   5  711.23  793.40    9.22 o
   3   2   5  557.73  531.01    4.25 o
   3  -2   5  528.52  536.73    4.75 o
   4   2   5  131.61  130.50    2.03 o
   4  -2   5  132.74  135.95    2.58 o
   5   2   5   44.35   44.71    1.05 o
   5  -2   5   49.67   51.34    1.39 o
  -6   3   5  172.50  166.68    3.81 o
  -6  -3   5  161.37  160.88    2.51 o
  -5   3   5  149.41  141.12    1.88 o
  -5  -3   5  155.55  149.95    4.01 o
  -4   3   5  187.24  191.53    3.01 o
  -4  -3   5  193.07  199.19    2.77 o
  -3   3   5   44.10   48.66    1.53 o
  -3  -3   5   49.44   55.94    1.78 o
  -2   3   5   68.70   62.92    1.96 o
  -2  -3   5   48.38   47.49    1.22 o
  -1   3   5   43.00   36.82    2.85 o
  -1  -3   5   67.31   63.38    3.73 o
   0   3   5  240.63  237.33    4.71 o
   0  -3   5  240.88  227.75    6.69 o
   1   3   5  286.18  310.08    4.51 o
   1  -3   5  307.27  353.04    5.58 o
   2   3   5  141.95  135.99    1.97 o
   2  -3   5  154.43  163.60    2.16 o
   3   3   5  417.56  396.53    3.39 o
   3  -3   5  397.05  408.73    4.49 o
   4   3   5   53.67   52.25    1.18 o
   4  -3   5   52.27   54.86    1.21 o
   5   3   5   90.22   94.71    1.96 o
   5  -3   5  103.71  114.69    2.16 o
  -5   4   5   55.02   53.84    1.20 o
  -5  -4   5   54.90   57.10    2.12 o
  -4   4   5  244.41  252.34    3.40 o
  -4  -4   5  215.62  226.95    3.69 o
  -3   4   5   90.12   82.68    3.11 o
  -3  -4   5   84.52   76.91    3.11 o
  -2   4   5  330.24  307.47    7.19 o
  -2  -4   5  330.93  337.37    3.86 o
  -1   4   5    6.56    6.42    1.49 o
  -1  -4   5    6.22    7.79    0.48 o
   0   4   5  509.41  522.77    6.87 o
   0  -4   5  501.56  538.25    4.71 o
   1   4   5  180.28  162.80    2.80 o
   1  -4   5  171.30  171.05    1.95 o
   2   4   5  181.90  179.85    2.57 o
   2  -4   5  203.79  218.60    3.44 o
   3   4   5  228.15  220.37    2.33 o
   3  -4   5  238.28  249.31    3.92 o
   4   4   5    0.77    0.79    0.27 <
   4  -4   5    0.85    0.94    0.37 <
   5   4   5   35.50   38.36    1.48 o
   5  -4   5   29.01   34.36    1.47 o
  -5   5   5   15.39   17.39    0.60 o
  -5  -5   5   21.56   27.12    0.90 o
  -4   5   5   11.51   12.26    0.77 o
  -4  -5   5    9.88   12.32    0.69 o
  -3   5   5  464.16  437.48    8.77 o
  -3  -5   5  457.18  461.21    6.31 o
  -2   5   5  160.79  139.75    5.00 o
  -2  -5   5  165.71  167.98    3.02 o
  -1   5   5  311.67  307.60    7.37 o
  -1  -5   5  353.95  396.89    4.46 o
   0   5   5  178.48  166.62    5.04 o
   0  -5   5  150.43  158.80    2.10 o
   1   5   5   39.35   32.35    1.22 o
   1  -5   5   44.95   43.38    0.89 o
   2   5   5  145.38  137.77    2.86 o
   2  -5   5  142.67  150.09    2.75 o
   3   5   5  321.94  319.09    3.31 o
   3  -5   5  342.17  367.08    5.26 o
   4   5   5   20.72   22.93    0.71 o
   4  -5   5   24.95   27.94    1.01 o
   5   5   5   72.20   67.02    1.90 o
   5  -5   5   82.58   86.50    2.21 o
  -4   6   5  110.99  105.82    2.13 o
  -4  -6   5  124.27  130.02    3.39 o
  -3   6   5   94.06   87.57    2.89 o
  -3  -6   5   90.93   91.80    2.87 o
  -2   6   5  186.25  164.15    4.38 o
  -2  -6   5  176.26  172.76    2.21 o
  -1   6   5   31.01   31.44    1.69 o
  -1  -6   5   31.89   38.64    1.08 o
   0   6   5   16.99   15.98    1.77 o
   0  -6   5   14.53   17.88    0.64 o
   1   6   5  102.17   98.11    2.02 o
   1  -6   5  110.39  121.14    1.76 o
   2   6   5    0.52    0.57    0.33 <
   2  -6   5    2.45    2.85    0.36 o
   3   6   5  209.60  201.59    2.34 o
   3  -6   5  192.34  203.63    3.30 o
   4   6   5    5.80    5.58    0.43 o
   4  -6   5    6.35    5.99    0.44 o
  -4   7   5    8.73    8.51    0.46 o
  -4  -7   5    9.16   10.35    0.73 o
  -3   7   5    9.73    9.48    0.47 o
  -3  -7   5    7.54    8.20    0.74 o
  -2   7   5   54.66   50.07    1.38 o
  -2  -7   5   54.32   61.29    1.62 o
  -1  -7   5  115.03  127.31    2.17 o
   0  -7   5   93.06   97.90    1.57 o
   1   7   5    6.88    6.46    0.51 o
   1  -7   5    6.88    7.06    0.61 o
   2   7   5   36.64   35.58    0.80 o
   2  -7   5   35.66   38.11    1.23 o
   3   7   5   32.26   32.73    0.81 o
   3  -7   5   28.80   33.30    1.49 o
  -3  -8   5   36.95   44.88    1.54 o
  -2   8   5   76.34   66.76    2.11 o
  -2  -8   5   76.18   83.00    2.51 o
  -1  -8   5   64.27   62.65    1.55 o
   0   8   5   16.04   14.75    0.95 o
   0  -8   5   20.44   21.31    0.88 o
   1   8   5  116.48  113.69    2.04 o
   1  -8   5  104.88  114.06    2.14 o
   2   8   5  203.00  190.03    2.82 o
   2  -8   5  200.71  202.60    4.22 o
  -6   0   6   63.99   59.77    1.95 o
  -5   0   6  539.49  538.91    5.98 o
  -4   0   6  452.26  422.92    4.92 o
  -3   0   6    0.24    0.27    0.44 <
  -2   0   6 1263.97 1184.23   21.58 o
  -1   0   6 3218.47 3353.82   53.46 o
   0   0   6   32.52   38.87    2.61 o
   1   0   6   29.34   23.59    2.30 o
   2   0   6 1035.96 1163.57   10.65 o
   3   0   6   62.12   64.45    1.08 o
   4   0   6  542.08  548.04    5.02 o
   5   0   6   58.59   55.84    2.11 o
  -6   1   6    4.56    3.32    0.39 o
  -6  -1   6    4.13    6.24    0.68 o
  -5   1   6  147.47  139.22    2.30 o
  -5  -1   6  165.49  166.51    2.56 o
  -4   1   6 1143.68 1107.44   11.97 o
  -4  -1   6 1232.25 1209.22    9.63 o
  -3   1   6  133.84  129.51    1.98 o
  -3  -1   6  126.87  125.03    2.40 o
  -2   1   6  711.89  731.81   15.77 o
  -2  -1   6  740.20  802.19   15.45 o
  -1   1   6  206.74  215.19    6.70 o
  -1  -1   6  194.65  185.12    4.88 o
   0   1   6    8.72    4.68    1.04 o
   0  -1   6    3.38    2.11    0.83 <
   1   1   6  477.32  569.59   13.39 o
   1  -1   6  554.86  622.94   14.13 o
   2   1   6 1005.49 1036.04    8.28 o
   2  -1   6  970.21 1024.56    9.51 o
   3   1   6   29.05   28.59    0.84 o
   3  -1   6   35.01   33.01    0.86 o
   4   1   6   60.24   60.75    1.33 o
   4  -1   6   61.16   64.46    1.33 o
   5   1   6  195.50  205.36    2.68 o
   5  -1   6  213.75  227.02    3.48 o
  -6   2   6   70.32   77.69    2.36 o
  -6  -2   6   82.44   91.20    2.57 o
  -5   2   6   66.50   62.47    1.19 o
  -5  -2   6   50.72   48.87    2.19 o
  -4   2   6   82.41   82.87    2.26 o
  -4  -2   6   83.65   80.54    1.92 o
  -3   2   6  194.12  194.24    2.34 o
  -3  -2   6  174.42  179.01    2.65 o
  -2   2   6  571.35  567.34    5.49 o
  -2  -2   6  608.33  648.35    6.39 o
  -1   2   6   50.09   34.64    2.70 o
  -1  -2   6   61.35   40.18    2.89 o
   0   2   6  192.34  209.27    6.30 o
   0  -2   6  163.33  169.63    5.28 o
   1   2   6  208.48  254.28    5.50 o
   1  -2   6  198.93  247.44    7.67 o
   2   2   6   78.11   69.33    1.14 o
   2  -2   6   79.45   75.88    1.12 o
   3   2   6  161.50  175.94    2.27 o
   3  -2   6  174.75  199.51    2.92 o
   4   2   6    4.47    4.88    0.50 o
   4  -2   6    6.37    6.71    0.58 o
   5   2   6  113.93  105.69    1.68 o
   5  -2   6  118.98  116.41    2.20 o
  -6   3   6   18.46   16.28    0.94 o
  -6  -3   6   17.23   16.37    0.92 o
  -5   3   6   38.54   34.90    1.16 o
  -5  -3   6   31.68   27.77    1.54 o
  -4   3   6   73.68   69.71    1.29 o
  -4  -3   6   73.65   71.09    1.48 o
  -3   3   6    4.52    6.00    0.65 o
  -3  -3   6   13.00   18.60    0.83 o
  -2   3   6  487.36  500.78    4.32 o
  -2  -3   6  461.99  502.20    5.21 o
  -1   3   6  155.99  165.64    6.65 o
  -1  -3   6  153.90  179.40    2.81 o
   0   3   6  250.21  277.34    4.95 o
   0  -3   6  217.34  254.93    3.58 o
   1   3   6  544.46  533.98    4.54 o
   1  -3   6  566.19  589.74    5.53 o
   2   3   6  484.44  453.89    3.71 o
   2  -3   6  484.07  495.49    5.01 o
   3   3   6  144.52  137.09    1.89 o
   3  -3   6  139.68  140.72    2.11 o
   4   3   6  227.05  230.34    2.96 o
   4  -3   6  230.40  245.88    3.85 o
   5   3   6    5.33    6.56    0.48 o
   5  -3   6    2.66    2.82    0.37 o
  -5   4   6  100.83  103.18    2.05 o
  -5  -4   6  104.42  117.49    3.21 o
  -4   4   6   72.50   75.80    1.60 o
  -4  -4   6   75.56   77.89    1.87 o
  -3   4   6   94.01   93.10    3.00 o
  -3  -4   6   86.62   78.27    3.22 o
  -2   4   6  191.16  192.15    4.06 o
  -2  -4   6  173.96  188.13    3.15 o
  -1   4   6  370.73  338.84    6.28 o
  -1  -4   6  376.72  368.63    5.03 o
   0   4   6  112.66  109.64    2.20 o
   0  -4   6  133.14  132.63    1.66 o
   1   4   6    2.50    2.72    0.36 o
   1  -4   6    1.80    3.89    0.41 o
   2   4   6   35.54   43.79    1.22 o
   2  -4   6   29.06   40.09    0.99 o
   3   4   6  377.74  375.05    3.03 o
   3  -4   6  339.18  357.02    5.13 o
   4   4   6  243.12  243.61    3.04 o
   4  -4   6  258.69  279.09    4.14 o
   5   4   6   18.12   16.92    0.96 o
   5  -4   6   11.79   11.65    0.81 o
  -5   5   6   67.62   66.55    1.19 o
  -5  -5   6   62.33   69.10    1.47 o
  -4   5   6   56.49   53.68    1.53 o
  -4  -5   6   47.82   46.03    1.31 o
  -3   5   6  457.21  470.85    9.37 o
  -3  -5   6  437.55  465.79    6.40 o
  -2   5   6   42.43   45.84    2.91 o
  -2  -5   6   34.78   39.12    1.06 o
  -1   5   6   94.44   89.61    2.77 o
  -1  -5   6   99.40  100.45    1.77 o
   0   5   6  209.02  228.13    4.49 o
   0  -5   6  216.22  246.38    3.16 o
   1   5   6   32.20   30.19    1.27 o
   1  -5   6   34.09   38.01    0.86 o
   2   5   6  188.55  175.04    2.52 o
   2  -5   6  188.95  192.96    2.67 o
   3   5   6   22.33   20.52    0.67 o
   3  -5   6   23.35   22.78    0.97 o
   4   5   6    6.81    7.05    0.52 o
   4  -5   6    6.91    7.62    0.53 o
  -4   6   6   17.95   17.90    0.78 o
  -4  -6   6   19.53   20.47    1.15 o
  -3   6   6   94.38   95.87    3.04 o
  -3  -6   6  104.73  109.14    2.29 o
  -2   6   6  365.36  326.52    4.90 o
  -2  -6   6  365.46  368.05    4.40 o
  -1   6   6   33.39   30.07    1.44 o
  -1  -6   6   26.87   26.11    0.78 o
   0   6   6  273.56  245.41    3.80 o
   0  -6   6  288.39  296.85    3.75 o
   1   6   6   15.69   16.30    0.64 o
   1  -6   6   15.88   17.64    0.74 o
   2   6   6  105.53  110.49    1.61 o
   2  -6   6  104.70  114.87    1.87 o
   3   6   6   98.19   99.54    1.67 o
   3  -6   6   97.68  102.89    2.04 o
   4   6   6  112.38  107.70    2.62 o
   4  -6   6  108.45  108.80    1.85 o
  -3   7   6   66.01   61.14    1.19 o
  -3  -7   6   77.76   80.40    2.41 o
  -2   7   6   69.89   68.03    1.63 o
  -2  -7   6   74.30   81.52    1.88 o
  -1   7   6   27.17   24.27    1.28 o
  -1  -7   6   28.81   30.39    0.96 o
   0   7   6  121.82  117.05    3.25 o
   0  -7   6  123.32  135.27    1.87 o
   1   7   6   26.61   26.69    0.79 o
   1  -7   6   36.44   43.02    1.92 o
   2   7   6    8.68   11.11    0.51 o
   2  -7   6    6.74    8.39    0.58 o
   3   7   6   58.18   54.96    1.25 o
   3  -7   6   57.99   60.80    1.98 o
  -2   8   6   32.79   28.05    1.26 o
  -2  -8   6   23.37   23.51    1.17 o
  -1   8   6    1.61    1.60    0.33 o
  -1  -8   6    0.54    1.18    0.30 o
   0   8   6   62.03   56.63    1.83 o
   0  -8   6   57.70   58.25    2.06 o
   1   8   6    5.49    6.65    0.67 o
   1  -8   6    6.16    7.83    0.50 o
   2   8   6    1.65    1.05    0.35 o
   2  -8   6    1.64    2.14    0.40 o
  -6   0   7    0.15    0.53    0.37 <
  -5   0   7   11.11    9.79    0.58 o
  -4   0   7   76.77   76.98    1.65 o
  -3   0   7  975.90  930.86   11.17 o
  -2   0   7  187.49  201.30    3.14 o
  -1   0   7  243.31  275.70    7.68 o
   0   0   7    1.28    0.01    0.83 <
   1   0   7  905.33 1020.72   21.12 o
   2   0   7    1.90    1.78    0.22 o
   3   0   7  121.55  112.27    1.82 o
   4   0   7   16.54   17.95    0.69 o
   5   0   7  290.44  272.76    3.89 o
  -6   1   7  251.07  236.04    3.43 o
  -6  -1   7  246.71  221.76    4.65 o
  -5   1   7   33.57   34.44    1.04 o
  -5  -1   7   41.19   42.00    1.45 o
  -4   1   7   11.80   13.07    0.82 o
  -4  -1   7   12.73   13.90    0.69 o
  -3   1   7   29.72   25.52    0.92 o
  -3  -1   7   36.23   31.81    1.14 o
  -2   1   7 1050.44 1095.05    9.45 o
  -2  -1   7  976.31 1026.16   11.89 o
  -1   1   7   80.48   89.01    4.34 o
  -1  -1   7  103.90  110.11    3.88 o
   0   1   7  894.11  926.39   18.69 o
   0  -1   7  912.10  990.74   19.91 o
   1   1   7  283.86  283.61    3.91 o
   1  -1   7  280.28  283.68    3.22 o
   2   1   7  373.92  384.46    4.13 o
   2  -1   7  391.54  410.23    3.76 o
   3   1   7   94.04   99.53    1.45 o
   3  -1   7   95.45  106.47    2.09 o
   4   1   7  337.27  345.27    4.09 o
   4  -1   7  354.72  373.58    4.26 o
   5   1   7  156.85  148.12    2.51 o
   5  -1   7  173.09  172.12    2.77 o
  -6   2   7    6.84    6.75    0.63 o
  -6  -2   7    4.29    4.69    0.58 o
  -5   2   7  104.64  107.17    1.60 o
  -5  -2   7  102.67  110.34    2.41 o
  -4   2   7   20.89   20.24    0.95 o
  -4  -2   7    8.99   10.28    0.59 o
  -3   2   7  713.39  709.03    6.62 o
  -3  -2   7  767.58  785.72    7.86 o
  -2   2   7   52.08   54.39    1.08 o
  -2  -2   7   59.50   65.79    1.28 o
  -1   2   7  388.01  383.92    4.88 o
  -1  -2   7  394.18  401.97    4.20 o
   0   2   7  426.89  425.14    6.47 o
   0  -2   7  375.52  375.06    3.91 o
   1   2   7  323.37  350.06    3.80 o
   1  -2   7  300.00  318.81    3.07 o
   2   2   7  213.28  214.04    2.06 o
   2  -2   7  251.52  255.90    2.64 o
   3   2   7  253.82  258.84    2.77 o
   3  -2   7  263.46  278.91    3.67 o
   4   2   7   75.71   82.24    1.55 o
   4  -2   7   76.62   86.59    1.96 o
   5   2   7   14.64   15.15    0.66 o
   5  -2   7   10.17   11.89    0.60 o
  -5   3   7   15.01   14.79    0.74 o
  -5  -3   7   21.31   21.47    1.32 o
  -4   3   7  209.47  198.16    2.44 o
  -4  -3   7  208.86  200.38    2.83 o
  -3   3   7  764.14  752.58    7.10 o
  -3  -3   7  741.76  753.59    7.55 o
  -2   3   7  325.72  331.17    3.37 o
  -2  -3   7  289.85  313.86    3.69 o
  -1   3   7  288.83  305.92    4.36 o
  -1  -3   7  294.96  314.75    3.06 o
   0   3   7  114.11  102.65    1.91 o
   0  -3   7  112.11  102.63    1.54 o
   1   3   7   74.11   76.02    1.46 o
   1  -3   7   72.43   76.60    1.15 o
   2   3   7  325.81  324.35    3.75 o
   2  -3   7  318.14  326.52    3.80 o
   3   3   7    2.69    4.29    0.42 o
   3  -3   7    1.38    2.80    0.34 o
   4   3   7  130.94  129.77    2.38 o
   4  -3   7  117.79  123.54    2.38 o
   5   3   7    6.23    5.96    0.62 o
   5  -3   7    3.06    2.62    0.47 o
  -5   4   7  100.70  103.48    2.89 o
  -5  -4   7   95.32  102.40    2.85 o
  -4   4   7  128.19  127.39    2.15 o
  -4  -4   7  139.49  142.52    3.82 o
  -3   4   7  412.03  380.46    5.63 o
  -3  -4   7  386.96  374.70    7.70 o
  -2   4   7   64.27   68.78    1.95 o
  -2  -4   7   56.06   65.96    1.69 o
  -1   4   7  170.74  182.76    4.51 o
  -1  -4   7  183.81  205.36    3.37 o
   0   4   7  237.81  228.41    3.78 o
   0  -4   7  270.49  271.56    3.22 o
   1   4   7  292.84  303.60    3.21 o
   1  -4   7  276.84  293.21    3.50 o
   2   4   7   27.75   30.13    0.91 o
   2  -4   7   30.74   35.66    1.20 o
   3   4   7   24.49   23.63    0.82 o
   3  -4   7   20.83   21.01    0.73 o
   4   4   7    4.74    4.87    0.43 o
   4  -4   7    5.49    7.33    0.54 o
   5   4   7   41.98   41.44    1.40 o
   5  -4   7   49.29   52.48    1.58 o
  -5   5   7   48.71   46.50    1.14 o
  -5  -5   7   43.94   45.44    1.58 o
  -4   5   7   17.30   19.17    0.87 o
  -4  -5   7   16.81   20.09    1.22 o
  -3   5   7   34.40   33.35    1.85 o
  -3  -5   7   33.65   29.89    1.67 o
  -2   5   7  430.86  420.25    8.21 o
  -2  -5   7  452.62  479.68    5.35 o
  -1   5   7  283.64  282.97    5.42 o
  -1  -5   7  275.17  293.94    3.66 o
   0   5   7   39.37   38.94    1.55 o
   0  -5   7   48.80   51.33    1.15 o
   1   5   7  154.88  137.41    2.06 o
   1  -5   7  156.85  150.36    1.95 o
   2   5   7   28.78   27.35    0.76 o
   2  -5   7   25.62   26.41    0.84 o
   3   5   7  176.15  174.29    2.47 o
   3  -5   7  168.58  174.76    3.02 o
   4   5   7  208.09  198.25    3.01 o
   4  -5   7  192.19  190.75    2.90 o
  -4   6   7   69.63   72.31    1.57 o
  -4  -6   7   81.73   96.17    2.58 o
  -3   6   7   13.54   13.95    1.11 o
  -3  -6   7   17.54   20.21    0.90 o
  -2   6   7  188.03  170.62    3.11 o
  -2  -6   7  195.41  195.70    2.79 o
  -1   6   7    0.45    0.16    0.27 <
  -1  -6   7    0.13    0.36    0.25 <
   0   6   7   66.14   60.65    1.56 o
   0  -6   7   67.15   66.14    1.46 o
   1   6   7   92.46   95.95    1.44 o
   1  -6   7  100.70  109.63    1.91 o
   2   6   7   35.08   34.85    0.96 o
   2  -6   7   35.20   36.42    0.95 o
   3   6   7    5.59    4.92    0.45 o
   3  -6   7    7.03    6.48    0.47 o
  -3   7   7   42.20   38.04    0.88 o
  -3  -7   7   38.78   38.96    1.53 o
  -2   7   7   14.36   14.49    0.72 o
  -2  -7   7    7.27    8.23    0.58 o
  -1   7   7   93.70   89.70    2.57 o
  -1  -7   7   96.01  101.40    1.52 o
   0   7   7   76.65   77.30    2.46 o
   0  -7   7   65.64   72.22    1.46 o
   1   7   7    8.77    8.38    0.57 o
   1  -7   7    9.85    9.60    0.63 o
   2   7   7   12.02   12.67    0.64 o
   2  -7   7    9.78   10.24    0.80 o
   3   7   7   61.26   58.72    1.74 o
   3  -7   7   61.83   65.48    1.90 o
  -2   8   7    2.01    2.86    0.44 o
  -2  -8   7    0.95    2.09    0.39 o
  -1   8   7   14.46   14.22    0.62 o
  -1  -8   7   12.64   15.56    0.65 o
   0   8   7   38.53   32.16    0.90 o
   0  -8   7   41.02   39.55    1.56 o
   1   8   7   87.94   79.91    2.16 o
   1  -8   7   91.80   89.19    1.67 o
  -6   0   8  127.06  122.92    2.90 o
  -5   0   8   33.54   33.60    0.99 o
  -4   0   8    1.17    1.62    0.29 o
  -3   0   8  141.62  138.62    2.73 o
  -2   0   8    8.83    5.69    0.70 o
  -1   0   8  443.03  447.57    4.40 o
   0   0   8  252.43  276.30    2.65 o
   1   0   8   20.60   23.10    0.79 o
   2   0   8   15.71   14.75    0.62 o
   3   0   8  354.30  384.17    3.72 o
   4   0   8    9.54    8.64    0.64 o
   5   0   8  133.66  132.33    2.21 o
  -6   1   8   31.06   29.86    1.28 o
  -6  -1   8   29.26   28.69    1.24 o
  -5   1   8   19.11   19.10    0.75 o
  -5  -1   8   17.16   17.90    0.93 o
  -4   1   8  187.50  189.06    3.49 o
  -4  -1   8  178.47  185.01    2.83 o
  -3   1   8    5.54    6.32    0.56 o
  -3  -1   8    9.06    9.59    0.69 o
  -2   1   8   82.17   86.27    1.42 o
  -2  -1   8   87.67   91.10    1.99 o
  -1   1   8  129.88  136.30    1.55 o
  -1  -1   8  122.22  129.40    1.82 o
   0   1   8  526.89  545.39    4.57 o
   0  -1   8  522.71  532.79    4.10 o
   1   1   8  108.82  109.05    1.37 o
   1  -1   8   79.35   81.21    1.16 o
   2   1   8  173.96  167.39    2.28 o
   2  -1   8  169.67  162.46    1.92 o
   3   1   8   46.54   52.64    1.18 o
   3  -1   8   49.49   56.93    1.24 o
   4   1   8   42.35   45.04    1.36 o
   4  -1   8   38.17   40.25    1.01 o
   5   1   8   15.13   14.63    0.62 o
   5  -1   8    9.92    9.34    0.78 o
  -6  -2   8  102.23  107.00    2.62 o
  -5   2   8   83.13   86.43    1.61 o
  -5  -2   8   73.77   79.43    1.94 o
  -4   2   8   20.10   19.57    0.94 o
  -4  -2   8   20.48   22.00    0.85 o
  -3   2   8  447.08  442.12    4.82 o
  -3  -2   8  459.55  459.67    5.17 o
  -2   2   8  161.42  153.74    2.08 o
  -2  -2   8  177.22  178.41    2.50 o
  -1   2   8  977.02 1004.29    7.68 o
  -1  -2   8  925.43  968.09    7.07 o
   0   2   8  125.27  133.10    1.43 o
   0  -2   8  131.07  140.12    1.49 o
   1   2   8   86.84   92.49    1.15 o
   1  -2   8   86.01   95.11    1.16 o
   2   2   8  110.33  105.95    1.74 o
   2  -2   8  126.04  123.99    1.60 o
   3   2   8  392.69  381.58    3.74 o
   3  -2   8  391.90  392.67    4.64 o
   4   2   8   71.78   65.73    1.61 o
   4  -2   8   72.61   68.21    1.67 o
   5   2   8    8.00    8.34    0.47 o
   5  -2   8    6.55    7.17    0.61 o
  -5   3   8   11.91   12.27    0.54 o
  -5  -3   8   10.79   11.25    0.95 o
  -4   3   8  199.89  201.54    2.86 o
  -4  -3   8  188.95  197.34    3.43 o
  -3   3   8   30.15   30.05    1.13 o
  -3  -3   8   33.45   35.79    0.99 o
  -2   3   8   78.93   75.56    1.45 o
  -2  -3   8   74.05   79.27    1.89 o
  -1   3   8   13.83   14.09    0.59 o
  -1  -3   8   15.30   15.93    0.60 o
   0   3   8  466.12  475.58    6.09 o
   0  -3   8  513.47  531.61    4.72 o
   1   3   8   57.55   48.33    1.48 o
   1  -3   8   59.26   50.01    0.93 o
   2   3   8   31.32   32.51    1.11 o
   2  -3   8   21.99   23.30    0.75 o
   3   3   8   21.22   18.63    0.84 o
   3  -3   8   25.79   27.15    1.03 o
   4   3   8   29.21   29.90    1.01 o
   4  -3   8   27.14   28.63    1.45 o
   5   3   8   55.38   58.36    1.73 o
   5  -3   8   61.08   65.55    1.80 o
  -5   4   8   47.45   45.91    1.20 o
  -5  -4   8   47.58   48.67    1.72 o
  -4   4   8   26.47   26.82    0.87 o
  -4  -4   8   23.94   26.22    1.45 o
  -3   4   8   31.84   32.64    1.20 o
  -3  -4   8   38.26   38.50    1.91 o
  -2   4   8  540.72  513.48    6.42 o
  -2  -4   8  524.94  526.79    5.68 o
  -1   4   8  193.92  188.82    3.52 o
  -1  -4   8  175.65  174.50    3.09 o
   0   4   8  234.32  247.50    4.10 o
   0  -4   8  247.10  263.88    3.31 o
   1   4   8    2.50    3.81    0.47 o
   1  -4   8    2.50    2.07    0.31 o
   2   4   8   10.78   13.25    0.63 o
   2  -4   8   10.20   12.56    0.58 o
   3   4   8  256.31  257.62    3.94 o
   3  -4   8  247.15  256.55    3.15 o
   4   4   8  122.62  117.84    2.14 o
   4  -4   8  110.31  112.95    2.97 o
  -4   5   8   96.42   99.78    2.01 o
  -4  -5   8   95.50  102.96    2.95 o
  -3   5   8  279.11  289.13    4.36 o
  -3  -5   8  310.95  339.79    7.15 o
  -2   5   8   69.19   67.69    1.67 o
  -2  -5   8   72.14   76.56    1.57 o
  -1   5   8   30.00   34.62    1.14 o
  -1  -5   8   32.76   38.08    1.07 o
   0   5   8   61.24   57.99    1.90 o
   0  -5   8   44.11   41.95    1.07 o
   1   5   8  226.74  210.60    3.52 o
   1  -5   8  254.66  248.99    3.15 o
   2   5   8   30.39   27.97    1.10 o
   2  -5   8   34.22   31.38    0.90 o
   3   5   8    7.57    7.21    0.44 o
   3  -5   8    7.67    7.59    0.55 o
   4   5   8   38.39   36.76    0.95 o
   4  -5   8   40.01   41.30    1.44 o
  -4   6   8    9.52    9.06    0.49 o
  -4  -6   8    8.64    7.87    0.65 o
  -3   6   8   99.43   96.19    2.92 o
  -3  -6   8   92.50   93.93    2.00 o
  -2   6   8   51.42   46.71    1.42 o
  -2  -6   8   45.01   44.13    1.13 o
  -1   6   8   29.89   28.09    1.00 o
  -1  -6   8   35.90   35.49    0.89 o
   0   6   8   53.38   52.84    1.41 o
   0  -6   8   49.11   52.48    1.27 o
   1   6   8   84.52   86.13    1.94 o
   1  -6   8   81.14   86.54    2.01 o
   2   6   8    6.77    6.11    0.53 o
   2  -6   8    3.57    3.90    0.38 o
   3   6   8   10.44    9.61    0.42 o
   3  -6   8    9.89    8.75    0.65 o
  -3   7   8    2.05    2.23    0.30 o
  -3  -7   8    5.63    5.65    0.57 o
  -2   7   8   64.05   59.01    1.40 o
  -2  -7   8   61.50   64.49    2.24 o
  -1   7   8  178.33  165.23    2.73 o
  -1  -7   8  168.65  174.49    2.40 o
   0   7   8   14.12   12.54    0.65 o
   0  -7   8   12.68   12.42    0.69 o
   1   7   8  262.43  247.89    3.61 o
   1  -7   8  259.35  261.60    3.87 o
   2   7   8   11.05   10.17    0.43 o
   2  -7   8    9.36   10.16    0.79 o
  -1   8   8   86.99   82.96    2.14 o
  -1  -8   8   74.56   79.61    2.14 o
   0   8   8   22.69   21.19    1.03 o
   0  -8   8   20.01   21.19    1.03 o
  -5   0   9   87.93   93.61    2.17 o
  -4   0   9  155.92  152.16    2.53 o
  -3   0   9  355.50  377.04    5.60 o
  -2   0   9   17.45   17.68    0.86 o
  -1   0   9  136.30  146.27    2.12 o
   0   0   9  296.57  294.56    2.56 o
   1   0   9   43.03   42.80    0.84 o
   2   0   9  121.44  111.61    2.07 o
   3   0   9    1.55    1.66    0.27 o
   4   0   9    0.06    0.58    0.32 <
   5   0   9   51.76   55.78    1.72 o
  -5   1   9   86.16   88.80    1.63 o
  -5  -1   9   85.83   89.15    2.08 o
  -4   1   9   74.49   76.06    2.03 o
  -4  -1   9   75.63   78.62    1.70 o
  -3   1   9   96.02   89.24    1.72 o
  -3  -1   9  108.39  106.52    2.43 o
  -2   1   9  231.61  238.32    3.16 o
  -2  -1   9  221.46  233.53    3.80 o
  -1   1   9  443.81  426.92    3.54 o
  -1  -1   9  486.35  479.74    4.38 o
   0   1   9  100.13   94.31    1.14 o
   0  -1   9   97.19   90.95    1.27 o
   1   1   9   93.07  102.66    1.24 o
   1  -1   9   91.94  103.74    1.40 o
   2   1   9  318.98  322.17    4.62 o
   2  -1   9  309.36  320.26    3.96 o
   3   1   9   69.90   71.83    1.41 o
   3  -1   9   81.00   83.32    1.55 o
   4   1   9   59.79   59.21    2.16 o
   4  -1   9   58.40   58.29    1.18 o
   5   1   9   13.83   12.45    0.52 o
   5  -1   9   13.77   13.07    0.78 o
  -5   2   9   92.74   91.22    1.60 o
  -5  -2   9   79.70   84.62    1.91 o
  -4   2   9   70.53   75.26    1.87 o
  -4  -2   9   94.61  105.36    1.94 o
  -3   2   9   31.62   31.22    1.15 o
  -3  -2   9   27.84   31.36    1.26 o
  -2   2   9   28.65   25.64    0.96 o
  -2  -2   9   28.19   30.25    1.38 o
  -1   2   9  300.26  282.49    2.56 o
  -1  -2   9  295.38  286.50    3.51 o
   0   2   9  137.73  137.05    1.70 o
   0  -2   9  139.07  140.77    1.55 o
   1   2   9   72.95   71.43    1.13 o
   1  -2   9   72.27   69.78    1.12 o
   2   2   9   75.65   71.94    1.38 o
   2  -2   9   65.39   63.92    1.13 o
   3   2   9   36.52   39.05    1.26 o
   3  -2   9   34.56   36.14    1.20 o
   4   2   9    3.82    4.01    0.43 o
   4  -2   9    3.77    3.38    0.56 o
   5  -2   9   69.20   69.45    1.83 o
  -5   3   9   10.10   10.37    0.59 o
  -5  -3   9    9.65    9.32    0.55 o
  -4   3   9   41.24   45.19    1.37 o
  -4  -3   9   46.07   55.63    1.24 o
  -3   3   9   87.69   85.41    1.65 o
  -3  -3   9   96.30  100.69    2.26 o
  -2   3   9  324.22  329.54    3.55 o
  -2  -3   9  320.77  347.92    5.11 o
  -1   3   9  220.73  214.87    3.03 o
  -1  -3   9  234.22  237.45    3.04 o
   0   3   9  120.40  116.84    1.59 o
   0  -3   9  116.37  115.80    1.58 o
   1   3   9   14.72   17.51    0.66 o
   1  -3   9   15.95   18.22    0.56 o
   2   3   9   65.61   63.52    1.15 o
   2  -3   9   61.90   59.45    1.52 o
   3   3   9  124.98  124.80    2.44 o
   3  -3   9  132.46  133.95    2.49 o
   4   3   9  101.22  101.27    1.92 o
   4  -3   9   92.48   93.68    1.82 o
  -5   4   9   52.01   50.70    1.68 o
  -5  -4   9   44.93   46.70    1.53 o
  -4   4   9  116.80  113.08    2.31 o
  -4  -4   9  124.68  128.01    3.49 o
  -3   4   9    5.12    6.50    0.58 o
  -3  -4   9    1.88    1.82    0.63 <
  -2   4   9   11.83   10.55    0.65 o
  -2  -4   9   12.79   13.72    0.80 o
  -1   4   9   16.70   15.12    0.96 o
  -1  -4   9   21.41   25.18    1.06 o
   0   4   9  193.48  186.96    2.90 o
   0  -4   9  213.63  207.79    2.80 o
   1   4   9   22.19   21.02    0.94 o
   1  -4   9   15.81   15.38    0.54 o
   2   4   9  124.48  126.28    2.03 o
   2  -4   9  137.70  142.96    2.53 o
   3   4   9   10.92   11.12    0.66 o
   3  -4   9   11.00   11.22    0.51 o
   4   4   9    3.88    4.45    0.38 o
   4  -4   9    2.99    3.82    0.52 o
  -4   5   9    5.74    5.32    0.35 o
  -4  -5   9    4.76    4.80    0.62 o
  -3   5   9    1.58    1.17    0.34 o
  -3  -5   9    5.57    5.80    0.78 o
  -2   5   9  438.27  426.35    5.77 o
  -2  -5   9  391.06  413.60    5.83 o
  -1   5   9  100.93   94.27    1.67 o
  -1  -5   9   98.73   98.18    1.54 o
   0   5   9   35.81   35.82    0.98 o
   0  -5   9   29.55   30.64    0.92 o
   1   5   9   37.62   38.14    1.26 o
   1  -5   9   37.25   39.24    1.02 o
   2   5   9   11.61   12.43    0.48 o
   2  -5   9   12.30   12.05    0.92 o
   3   5   9   67.20   68.28    1.22 o
   3  -5   9   65.83   70.88    1.55 o
  -3   6   9  131.32  127.72    2.31 o
  -3  -6   9  130.50  137.60    2.45 o
  -2   6   9  144.26  141.63    2.61 o
  -2  -6   9  147.60  159.05    2.88 o
  -1   6   9   12.13   11.69    0.69 o
  -1  -6   9    8.31    8.55    0.44 o
   0   6   9  170.65  180.51    2.15 o
   0  -6   9  170.03  192.34    2.69 o
   1   6   9  191.09  185.23    2.51 o
   1  -6   9  173.31  174.66    2.38 o
   2   6   9   71.09   68.36    1.08 o
   2  -6   9   73.92   74.42    1.59 o
   3   6   9   14.58   12.84    0.78 o
   3  -6   9   15.89   14.33    0.56 o
  -2   7   9  137.79  130.47    2.18 o
  -2  -7   9  146.62  160.74    2.57 o
  -1   7   9  157.98  146.68    2.42 o
  -1  -7   9  152.54  152.11    2.57 o
   0   7   9   16.21   17.33    0.59 o
   0  -7   9   17.03   19.40    0.64 o
   1   7   9   16.30   15.20    0.46 o
   1  -7   9   17.93   17.75    0.72 o
   2   7   9   44.45   36.55    0.90 o
   2  -7   9   49.14   43.80    1.49 o
  -5   0  10   37.06   35.92    1.21 o
  -4   0  10   19.47   19.62    0.83 o
  -3   0  10  146.21  155.38    3.10 o
  -2   0  10  178.31  167.07    3.11 o
  -1   0  10   53.01   55.28    1.18 o
   0   0  10   60.35   62.42    1.04 o
   1   0  10    1.92    1.77    0.37 o
   2   0  10   35.11   32.42    0.94 o
   3   0  10  188.90  188.82    2.49 o
   4   0  10   61.79   63.58    1.49 o
  -5   1  10  197.19  201.75    3.34 o
  -5  -1  10  202.87  202.95    3.34 o
  -4   1  10  259.72  282.56    4.57 o
  -4  -1  10  233.49  248.77    3.41 o
  -3   1  10   83.56   78.43    2.06 o
  -3  -1  10   97.50   96.86    2.32 o
  -2   1  10  130.49  131.83    2.23 o
  -2  -1  10  129.51  133.70    2.70 o
  -1   1  10   17.62   17.85    0.64 o
  -1  -1  10   19.45   19.11    0.60 o
   0   1  10  540.35  527.23    4.19 o
   0  -1  10  496.87  481.71    4.39 o
   1   1  10  155.58  161.43    1.89 o
   1  -1  10  154.13  158.65    1.90 o
   2   1  10   24.11   21.43    0.95 o
   2  -1  10   18.13   16.02    0.69 o
   3   1  10   13.85   13.66    0.60 o
   3  -1  10   13.45   12.23    0.57 o
   4   1  10   26.59   26.90    0.92 o
   4  -1  10   26.52   27.03    0.88 o
  -5   2  10  132.89  123.41    1.81 o
  -5  -2  10  136.84  134.46    1.90 o
  -4   2  10   19.79   17.79    1.31 o
  -4  -2  10   19.51   18.75    0.75 o
  -3   2  10  239.44  234.01    3.19 o
  -3  -2  10  243.22  251.31    3.36 o
  -2   2  10  110.07  106.71    2.06 o
  -2  -2  10   97.68  100.44    2.25 o
  -1   2  10  630.85  625.28    4.94 o
  -1  -2  10  628.11  643.32    6.63 o
   0   2  10   30.17   28.86    0.71 o
   0  -2  10   35.50   33.57    0.78 o
   1   2  10   42.04   42.39    0.90 o
   1  -2  10   38.48   38.29    0.83 o
   2   2  10   30.61   33.76    0.78 o
   2  -2  10   35.40   39.86    1.24 o
   3   2  10   85.49   84.36    1.50 o
   3  -2  10   80.14   78.29    1.77 o
   4   2  10   70.05   65.47    1.42 o
   4  -2  10   75.18   72.46    1.52 o
  -5   3  10  106.93  105.53    1.88 o
  -5  -3  10  117.88  116.79    2.87 o
  -4   3  10   39.94   40.88    1.23 o
  -4  -3  10   26.81   28.37    1.03 o
  -3   3  10    3.97    5.53    0.56 o
  -3  -3  10    4.71    7.91    0.63 o
  -2   3  10  411.25  423.40    4.81 o
  -2  -3  10  411.68  445.38    8.88 o
  -1   3  10  665.34  663.79    6.76 o
  -1  -3  10  678.15  682.78    8.60 o
   0   3  10  184.91  175.05    2.75 o
   0  -3  10  182.19  176.81    2.13 o
   1   3  10  284.59  274.73    2.89 o
   1  -3  10  288.81  273.00    3.34 o
   2   3  10   13.47   13.27    0.60 o
   2  -3  10   15.90   14.30    0.60 o
   3   3  10    2.83    3.13    0.41 o
   3  -3  10    2.45    2.03    0.36 o
   4   3  10   86.50   85.75    2.38 o
   4  -3  10   83.54   84.89    1.58 o
  -4   4  10   47.48   48.34    1.81 o
  -4  -4  10   56.08   59.32    2.08 o
  -3   4  10   50.65   48.24    2.07 o
  -3  -4  10   50.82   54.66    2.20 o
  -2   4  10  276.66  289.11    3.52 o
  -2  -4  10  323.45  361.77    7.42 o
  -1   4  10  283.41  294.01    3.61 o
  -1  -4  10  257.10  274.14    4.31 o
   0   4  10   30.72   31.47    0.92 o
   0  -4  10   28.32   30.00    0.77 o
   1   4  10   21.36   23.84    0.70 o
   1  -4  10   19.07   22.07    0.64 o
   2   4  10  142.22  143.19    2.11 o
   2  -4  10  156.72  160.34    2.24 o
   3   4  10    6.13    6.40    0.49 o
   3  -4  10    9.78   10.19    0.45 o
   4   4  10   38.09   36.87    1.28 o
   4  -4  10   32.91   31.70    1.16 o
  -4   5  10  156.71  158.21    3.50 o
  -4  -5  10  153.48  156.15    3.52 o
  -3   5  10   20.71   19.81    1.26 o
  -3  -5  10   17.65   17.88    1.16 o
  -2   5  10    9.69    9.38    0.89 o
  -2  -5  10   10.05   10.15    0.95 o
  -1   5  10   48.35   48.93    1.43 o
  -1  -5  10   43.04   44.18    0.96 o
   0   5  10   10.01    9.09    0.45 o
   0  -5  10    8.19    7.87    0.63 o
   1   5  10   64.53   63.94    1.14 o
   1  -5  10   75.26   74.86    1.42 o
   2   5  10   61.47   62.07    1.50 o
   2  -5  10   56.82   58.69    1.45 o
   3   5  10    0.98    1.30    0.27 o
   3  -5  10    1.39    1.50    0.28 o
  -3   6  10   27.66   26.42    0.84 o
  -3  -6  10   18.57   20.92    1.08 o
  -2   6  10   86.90   84.58    1.80 o
  -2  -6  10   83.63   86.01    1.85 o
  -1   6  10  145.18  146.93    2.57 o
  -1  -6  10  142.22  149.06    2.21 o
   0   6  10   91.56   79.81    1.78 o
   0  -6  10   85.17   76.80    1.44 o
   1   6  10    1.14    1.21    0.26 o
   1  -6  10    0.78    0.74    0.21 o
   2   6  10   90.10   86.29    1.65 o
   2  -6  10   94.66   93.74    1.72 o
  -2   7  10    7.35    7.54    0.63 o
  -2  -7  10    7.08    7.33    0.61 o
  -1   7  10   34.11   37.07    0.80 o
  -1  -7  10   36.45   44.26    1.59 o
   0   7  10   58.06   56.08    1.25 o
   0  -7  10   45.91   46.02    1.62 o
   1   7  10   82.68   74.67    1.41 o
   1  -7  10   84.03   80.50    2.19 o
  -5   0  11  152.74  157.03    2.67 o
  -4   0  11   41.43   56.14    1.34 o
  -3   0  11   16.94   20.97    1.04 o
  -2   0  11    2.92    4.40    0.53 o
  -1   0  11  247.01  244.35    3.13 o
   0   0  11   76.34   72.61    1.71 o
   1   0  11  147.95  135.51    1.76 o
   2   0  11   10.98   11.31    0.47 o
   3   0  11  131.58  122.13    1.86 o
   4   0  11   10.41   11.47    0.56 o
  -5   1  11    7.41    8.19    0.53 o
  -5  -1  11    7.21    7.84    0.51 o
  -4   1  11   65.67   67.00    1.80 o
  -4  -1  11   55.54   55.74    1.31 o
  -3   1  11   68.68   55.79    1.69 o
  -3  -1  11   49.19   40.65    1.44 o
  -2   1  11  293.36  289.95    3.61 o
  -2  -1  11  295.95  302.25    4.72 o
  -1   1  11  261.07  253.60    3.31 o
  -1  -1  11  226.25  229.31    2.63 o
   0   1  11  168.13  171.89    2.04 o
   0  -1  11  162.65  168.92    2.05 o
   1   1  11  100.62   96.30    1.62 o
   1  -1  11   94.15   89.00    1.57 o
   2   1  11   18.72   21.29    0.74 o
   2  -1  11   25.56   28.94    0.74 o
   3   1  11   72.20   74.08    1.36 o
   3  -1  11   69.90   71.03    1.33 o
   4   1  11   36.86   36.26    0.98 o
   4  -1  11   34.79   33.98    1.35 o
  -5   2  11  229.40  225.36    3.25 o
  -5  -2  11  239.35  246.49    4.91 o
  -4   2  11   99.68   96.80    3.04 o
  -4  -2  11   97.40   98.96    1.73 o
  -3   2  11   48.94   44.72    1.15 o
  -3  -2  11   43.04   40.57    1.40 o
  -2   2  11   79.05   73.50    1.50 o
  -2  -2  11   81.77   79.22    1.99 o
  -1   2  11  385.95  370.41    3.38 o
  -1  -2  11  348.84  346.14    4.11 o
   0   2  11  580.15  573.90    5.14 o
   0  -2  11  600.40  595.01    5.35 o
   1   2  11  345.94  355.16    3.09 o
   1  -2  11  336.88  342.21    3.41 o
   2   2  11  119.65  118.50    2.31 o
   2  -2  11  110.68  107.72    2.16 o
   3   2  11    1.90    2.16    0.28 o
   3  -2  11    1.61    1.82    0.34 o
   4   2  11   25.70   22.47    1.07 o
   4  -2  11   25.59   22.70    0.71 o
  -4   3  11   54.49   49.26    1.86 o
  -4  -3  11   46.87   47.05    1.04 o
  -3   3  11   87.90   85.36    1.98 o
  -3  -3  11  109.64  118.28    3.47 o
  -2   3  11  455.17  433.49    4.90 o
  -2  -3  11  458.70  451.88    8.98 o
  -1   3  11   65.00   65.06    1.17 o
  -1  -3  11   65.79   66.11    1.73 o
   0   3  11  146.75  156.49    2.28 o
   0  -3  11  149.64  154.54    2.28 o
   1   3  11  102.13  102.35    1.47 o
   1  -3  11  112.95  113.04    1.84 o
   2   3  11   70.34   66.24    1.29 o
   2  -3  11   57.84   54.94    1.16 o
   3   3  11   33.57   34.68    1.05 o
   3  -3  11   41.77   42.73    1.14 o
   4   3  11   16.03   16.94    0.84 o
   4  -3  11   21.94   22.57    0.93 o
  -4   4  11   39.81   36.64    1.38 o
  -4  -4  11   38.02   36.07    1.47 o
  -3   4  11   22.86   24.13    1.35 o
  -3  -4  11   25.69   27.33    1.00 o
  -2   4  11    3.46    4.03    0.38 o
  -2  -4  11    2.76    3.03    0.60 o
  -1   4  11  408.79  415.47    4.67 o
  -1  -4  11  404.49  429.69    4.85 o
   0   4  11   96.25   98.04    1.70 o
   0  -4  11   88.48   91.36    1.62 o
   1   4  11  136.43  133.57    2.02 o
   1  -4  11  150.30  149.54    2.17 o
   2   4  11   28.28   25.94    0.75 o
   2  -4  11   29.72   27.18    0.76 o
   3   4  11    3.92    3.63    0.35 o
   3  -4  11    3.70    3.65    0.50 o
  -3   5  11  154.68  155.50    3.70 o
  -3  -5  11  172.38  186.93    2.97 o
  -2   5  11   16.68   17.51    0.81 o
  -2  -5  11   27.92   31.42    1.50 o
  -1   5  11   15.76   18.28    0.83 o
  -1  -5  11   23.27   26.83    0.81 o
   0   5  11   44.72   44.97    1.04 o
   0  -5  11   46.59   49.50    1.41 o
   1   5  11  178.48  161.42    2.21 o
   1  -5  11  177.02  161.52    2.74 o
   2   5  11   35.58   36.80    1.03 o
   2  -5  11   34.70   36.81    1.03 o
   3   5  11   43.88   39.96    1.30 o
   3  -5  11   47.55   45.07    1.38 o
  -3   6  11   10.22    9.49    0.47 o
  -2   6  11   48.32   44.06    1.13 o
  -2  -6  11   51.92   52.99    1.86 o
  -1   6  11   45.62   48.47    1.22 o
  -1  -6  11   38.38   41.28    1.17 o
   0   6  11   22.70   24.04    0.85 o
   0  -6  11   24.65   28.42    0.94 o
   1   6  11   17.85   16.74    0.53 o
   1  -6  11   12.46   13.39    0.91 o
   2   6  11   15.38   16.30    0.81 o
   2  -6  11   12.01   14.65    0.81 o
  -5   0  12    2.32    3.47    0.32 o
  -4   0  12    3.72    3.04    0.35 o
  -3   0  12  438.21  461.94    6.47 o
  -2   0  12    0.43    1.21    0.38 o
  -1   0  12   87.58   93.57    1.49 o
   0   0  12  110.16  112.15    2.26 o
   1   0  12  243.80  248.63    2.68 o
   2   0  12   78.19   77.72    1.23 o
   3   0  12  136.93  133.40    1.88 o
   4   0  12   33.62   35.83    1.24 o
  -5   1  12  112.75  124.54    2.06 o
  -5  -1  12  126.89  140.09    3.17 o
  -4   1  12   62.76   68.97    1.39 o
  -4  -1  12   68.14   74.63    1.43 o
  -3   1  12   56.54   60.41    1.71 o
  -3  -1  12   52.93   56.01    1.30 o
  -2   1  12  167.81  157.45    3.01 o
  -2  -1  12  169.74  159.56    3.06 o
  -1   1  12   44.57   43.21    0.95 o
  -1  -1  12   57.07   59.50    1.35 o
   0   1  12  472.36  477.45    5.14 o
   0  -1  12  498.86  511.72    6.71 o
   1   1  12  130.33  132.87    2.02 o
   1  -1  12  123.70  124.63    1.95 o
   2   1  12   41.57   40.41    0.99 o
   2  -1  12   46.90   45.27    1.03 o
   3   1  12   23.36   22.43    0.66 o
   3  -1  12   24.74   25.43    0.85 o
   4   1  12   59.46   57.73    1.65 o
   4  -1  12   61.61   59.71    1.67 o
  -4   2  12    0.33    0.60    0.39 <
  -4  -2  12    1.35    0.99    0.29 o
  -3   2  12  133.54  129.61    2.57 o
  -3  -2  12  122.20  121.47    2.50 o
  -2   2  12   62.27   59.30    1.63 o
  -2  -2  12   59.33   60.05    1.67 o
  -1   2  12    1.62    2.33    0.31 o
  -1  -2  12    0.31    0.59    0.27 <
   0   2  12  251.45  248.31    2.68 o
   0  -2  12  252.81  251.20    3.92 o
   1   2  12   67.44   67.37    1.13 o
   1  -2  12   79.62   80.80    1.48 o
   2   2  12   16.36   16.11    0.61 o
   2  -2  12   22.21   21.28    0.85 o
   3   2  12    5.50    4.75    0.32 o
   3  -2  12   11.58   10.87    0.56 o
  -4   3  12  156.22  149.15    3.45 o
  -4  -3  12  157.02  150.27    2.45 o
  -3   3  12   68.20   65.62    1.59 o
  -3  -3  12   66.06   67.05    2.38 o
  -2   3  12   12.32   13.36    0.75 o
  -2  -3  12   12.86   14.83    1.16 o
  -1   3  12    9.99   10.17    0.52 o
  -1  -3  12    6.85    7.35    0.62 o
   0   3  12  334.20  332.38    3.86 o
   0  -3  12  315.72  314.32    4.61 o
   1   3  12   42.72   45.65    1.04 o
   1  -3  12   52.82   55.13    1.18 o
   2   3  12   90.67   86.62    1.43 o
   2  -3  12   91.23   87.84    1.79 o
   3   3  12   13.49   12.91    0.57 o
   3  -3  12   15.08   13.57    0.58 o
  -4   4  12   58.94   57.11    1.72 o
  -4  -4  12   56.73   62.43    1.81 o
  -3   4  12   26.88   26.77    1.28 o
  -3  -4  12   33.03   34.79    1.05 o
  -2   4  12   59.10   60.89    1.24 o
  -2  -4  12   67.06   70.22    1.67 o
  -1   4  12  199.34  201.37    2.67 o
  -1  -4  12  219.96  230.34    2.98 o
   0   4  12   13.72   14.06    0.58 o
   0  -4  12   12.59   14.31    0.73 o
   1   4  12  109.56  109.92    1.70 o
   1  -4  12   96.47   98.10    1.59 o
   2   4  12   26.36   23.85    0.64 o
   2  -4  12   17.94   15.86    0.54 o
   3   4  12   49.97   48.66    1.48 o
   3  -4  12   54.01   57.56    1.64 o
  -3   5  12   40.73   37.80    1.39 o
  -3  -5  12   39.00   40.25    1.03 o
  -2   5  12   94.15   88.54    1.77 o
  -2  -5  12   90.90   89.88    2.50 o
  -1   5  12   47.55   47.60    1.25 o
  -1  -5  12   42.37   41.94    1.21 o
   0   5  12  101.45   98.27    1.53 o
   0  -5  12   99.07   98.47    1.60 o
   1   5  12  192.04  183.60    2.27 o
   1  -5  12  175.19  170.13    3.92 o
   2   5  12    8.69    7.85    0.43 o
   2  -5  12    7.76    7.49    0.41 o
  -2   6  12   41.84   40.29    1.39 o
  -2  -6  12   45.88   52.25    1.64 o
  -1   6  12   42.60   40.19    1.03 o
  -1  -6  12   36.90   37.90    1.41 o
   0   6  12    2.25    2.80    0.31 o
   0  -6  12    1.93    2.33    0.42 o
   1   6  12   11.75   13.03    0.73 o
   1  -6  12   13.87   16.01    0.86 o
  -4   0  13  280.38  275.87    3.25 o
  -3   0  13  128.18  123.11    2.49 o
  -2   0  13    0.30    1.59    0.39 o
  -1   0  13  131.75  130.07    1.81 o
   0   0  13  391.28  394.58    4.46 o
   1   0  13  185.06  189.39    3.13 o
   2   0  13   59.73   63.61    1.49 o
   3   0  13    1.70    0.71    0.36 <
  -4   1  13   32.52   31.05    1.00 o
  -4  -1  13   34.02   34.02    0.83 o
  -3   1  13   44.41   43.90    1.36 o
  -3  -1  13   48.30   48.06    1.43 o
  -2   1  13  113.34  114.48    2.41 o
  -2  -1  13  111.72  110.27    2.37 o
  -1   1  13  143.60  147.56    2.22 o
  -1  -1  13  144.96  148.74    2.30 o
   0   1  13  136.10  130.91    2.00 o
   0  -1  13  134.28  130.06    2.05 o
   1   1  13  113.50  119.86    2.29 o
   1  -1  13  128.49  138.42    2.53 o
   2   1  13   71.99   68.42    1.26 o
   2  -1  13   73.48   70.75    1.57 o
   3   1  13   51.69   49.63    0.92 o
   3  -1  13   57.26   56.46    1.77 o
  -4   2  13   91.47   90.73    1.78 o
  -4  -2  13   97.94   95.43    1.78 o
  -3   2  13    1.93    1.31    0.32 o
  -3  -2  13    2.34    1.83    0.34 o
  -2   2  13   13.84   12.28    0.71 o
  -2  -2  13   13.81   12.11    0.71 o
  -1   2  13  170.31  168.22    2.94 o
  -1  -2  13  180.05  178.12    3.11 o
   0   2  13   17.83   20.00    0.84 o
   0  -2  13    9.60   10.41    0.93 o
   1   2  13   87.90   83.69    1.43 o
   1  -2  13  101.10   92.61    1.92 o
   2   2  13   90.27   90.01    1.43 o
   2  -2  13   95.00   92.81    1.82 o
   3   2  13   25.22   24.28    0.73 o
   3  -2  13   24.14   22.99    0.71 o
  -4   3  13  137.68  150.73    3.30 o
  -4  -3  13  130.62  155.06    3.30 o
  -3   3  13   98.80  100.94    2.80 o
  -3  -3  13   94.43   98.29    2.78 o
  -2   3  13   15.30   14.89    1.07 o
  -2  -3  13   24.77   23.74    1.37 o
  -1   3  13   42.64   43.62    1.24 o
  -1  -3  13   47.21   51.48    2.11 o
   0   3  13   71.10   73.56    2.32 o
   0  -3  13   70.10   72.27    1.70 o
   1   3  13  105.19  107.44    2.93 o
   1  -3  13   96.95   95.79    1.55 o
   2   3  13    4.97    6.38    0.43 o
   2  -3  13    5.83    6.83    0.45 o
  -3   4  13   55.15   57.36    1.69 o
  -3  -4  13   52.07   58.25    1.82 o
  -2   4  13   44.82   42.79    1.13 o
  -2  -4  13   52.35   54.23    1.33 o
  -1   4  13  125.56  126.71    2.28 o
  -1  -4  13  115.61  114.85    3.15 o
   0   4  13   53.79   51.60    0.91 o
   0  -4  13   47.76   47.61    1.33 o
   1   4  13   64.68   67.55    1.46 o
   1  -4  13   56.55   56.94    1.30 o
   2   4  13   54.67   51.61    1.64 o
   2  -4  13   48.98   47.28    1.52 o
  -2   5  13   17.09   15.18    0.83 o
  -2  -5  13   22.06   20.96    0.70 o
  -1   5  13    7.94    7.72    0.47 o
  -1  -5  13    6.98    6.88    0.44 o
   0   5  13    1.34    1.01    0.26 o
   0  -5  13    1.05    1.22    0.28 o
   1   5  13   12.29   13.96    0.75 o
   1  -5  13   14.30   16.39    0.89 o
  -4   0  14   86.59   99.71    2.56 o
  -3   0  14    0.47    0.61    0.21 <
  -2   0  14   98.34  100.97    2.14 o
  -1   0  14    0.36    0.38    0.29 <
   0   0  14   30.72   28.86    0.73 o
   1   0  14  121.07  114.27    1.74 o
   2   0  14   58.91   62.36    1.36 o
  -4   1  14   51.33   52.49    1.70 o
  -4  -1  14   55.40   56.12    1.73 o
  -3   1  14   68.85   66.12    1.57 o
  -3  -1  14   70.36   67.62    1.58 o
  -2   1  14   75.30   75.72    1.77 o
  -2  -1  14   73.80   74.10    1.75 o
  -1   1  14  130.88  125.53    1.94 o
  -1  -1  14  121.34  117.76    2.33 o
   0   1  14    0.96    1.59    0.33 o
   0  -1  14    0.13    0.36    0.23 <
   1   1  14   98.64   98.94    1.94 o
   1  -1  14   99.51   96.14    1.57 o
   2   1  14   18.73   18.53    0.69 o
   2  -1  14   19.04   18.93    1.02 o
  -3   2  14   51.97   56.67    1.97 o
  -3  -2  14   44.04   51.63    1.26 o
  -2   2  14  185.37  187.28    3.02 o
  -2  -2  14  188.10  194.04    3.12 o
  -1   2  14   12.59   12.56    0.66 o
  -1  -2  14   14.43   14.60    1.07 o
   0   2  14    0.71    0.79    0.37 <
   0  -2  14    0.94    1.02    0.33 o
   1   2  14  121.12  122.60    2.15 o
   1  -2  14  114.70  113.76    2.97 o
   2   2  14   78.35   75.38    2.10 o
   2  -2  14   78.75   72.45    2.06 o
  -3   3  14    7.18    6.87    0.61 o
  -3  -3  14    6.91    6.05    0.41 o
  -2   3  14    2.05    1.94    0.45 o
  -2  -3  14    4.16    4.36    0.59 o
  -1   3  14   32.21   32.37    0.98 o
  -1  -3  14   34.29   36.30    1.62 o
   0   3  14   70.58   70.05    1.56 o
   0  -3  14   67.08   69.31    2.32 o
   1   3  14   72.66   72.21    2.12 o
   1  -3  14   64.40   60.91    1.91 o
   2   3  14    6.32    6.48    0.55 o
   2  -3  14    5.78    5.43    0.49 o
  -2   4  14  131.48  125.56    2.86 o
  -2  -4  14  126.14  120.38    1.97 o
  -1   4  14   31.18   31.00    1.30 o
  -1  -4  14   35.06   34.51    1.42 o
   0   4  14   25.18   25.32    0.79 o
   0  -4  14   23.09   23.92    1.18 o
   1   4  14   32.45   28.99    0.82 o
   1  -4  14   35.21   33.14    1.33 o
  -3   0  15   39.40   40.38    1.06 o
  -2   0  15   16.36   14.63    0.69 o
  -1   0  15   36.60   35.43    1.09 o
   0   0  15  182.89  179.14    2.33 o
   1   0  15    0.08    0.68    0.25 <
   2   0  15    1.05    0.74    0.31 <
  -3   1  15  178.45  186.06    2.76 o
  -3  -1  15  171.17  178.87    2.69 o
  -2   1  15    0.80    1.38    0.29 o
  -2  -1  15    2.95    3.64    0.37 o
  -1   1  15    8.46   10.64    0.58 o
  -1  -1  15    8.49    8.97    0.55 o
   0   1  15   23.91   23.51    0.85 o
   0  -1  15   22.77   23.11    0.69 o
   1   1  15  105.69  103.41    1.86 o
   1  -1  15  112.18  110.32    1.96 o
   2   1  15   79.74   78.67    1.96 o
   2  -1  15   81.14   84.09    2.13 o
  -3   2  15   15.76   15.54    0.85 o
  -3  -2  15   14.80   15.32    0.83 o
  -2   2  15   61.29   60.19    1.99 o
  -2  -2  15   64.65   59.63    1.97 o
  -1   2  15    6.58    6.69    0.69 o
  -1  -2  15   10.20    9.91    0.81 o
   0   2  15   47.71   45.50    1.17 o
   0  -2  15   41.61   40.88    1.63 o
   1   2  15    9.12    9.64    0.70 o
   1  -2  15    5.87    5.66    0.41 o
  -2   3  15  116.61  115.24    2.75 o
  -2  -3  15  112.60  117.92    2.81 o
  -1   3  15   44.79   45.29    1.62 o
  -1  -3  15   44.04   41.87    1.56 o
   0   3  15    4.11    3.95    0.35 o
   0  -3  15    2.74    2.17    0.45 o
   1   3  15   44.46   41.17    0.97 o
   1  -3  15   43.21   39.55    1.39 o
  -2   0  16    7.28    6.14    0.38 o
  -1   0  16    0.04    0.32    0.20 <
   0   0  16   23.61   21.59    1.02 o
   1   0  16   33.83   34.72    1.22 o
  -2   1  16   11.40   12.24    0.77 o
  -2  -1  16    8.16    7.63    0.60 o
  -1   1  16   76.03   75.89    2.16 o
  -1  -1  16   80.39   78.22    2.14 o
   0   1  16   24.67   24.98    1.13 o
   0  -1  16   27.64   26.77    1.11 o
   1  -1  16   17.95   20.51    0.92 o
  -1   2  16   12.52   14.74    0.84 o
  -1  -2  16   12.91   12.72    0.77 o
   0   2  16   16.83   16.70    0.87 o
   0  -2  16   14.84   14.80    0.80 o

loop_
 _twin_refln_datum_id
 _twin_refln_individual_id
 _twin_refln_index_h
 _twin_refln_index_k
 _twin_refln_index_l
 _twin_refln_F_squared_calc
 _twin_refln_F_squared_meas
 _twin_refln_F_squared_sigma
 _twin_refln_include_status
 ? ? ? ? ? ? ? ? ?


#=======================================================================
data_3BF4_11A
#=======================================================================


_database_code_depnum_ccdc_archive 'CCDC 2383962'

# 5. CHEMICAL DATA

_chemical_name_systematic
; ?
;
_chemical_name_common                    ?
_chemical_formula_moiety                 'C12 H13 N2 S, B F4'
_chemical_formula_structural             ?
_chemical_formula_analytical             ?
_chemical_formula_iupac                  ?
_chemical_formula_sum                    'C12 H13 B1 F4 N2 S1'
_chemical_formula_weight                 304.1
_chemical_melting_point                  ?
_chemical_compound_source                ?
_chemical_absolute_configuration         ?

#=======================================================================

# 6. CRYSTAL DATA

_symmetry_cell_setting                   monoclinic
_symmetry_space_group_name_H-M           'P 1 21 1'
_symmetry_space_group_name_Hall          'P 2yb'
_symmetry_Int_Tables_number              4

loop_
 _space_group_symop_id
 _space_group_symop_operation_xyz
 1   x,y,z
 2   -x,y+1/2,-z

_cell_length_a                           5.8011(3)
_cell_length_b                           7.4127(6)
_cell_length_c                           15.2291(9)
_cell_angle_alpha                        90
_cell_angle_beta                         90.776(5)
_cell_angle_gamma                        90
_cell_volume                             654.82(7)

loop_
 _twin_individual_id
 _twin_individual_mass_fraction_refined
 _twin_individual_twin_matrix_11
 _twin_individual_twin_matrix_12
 _twin_individual_twin_matrix_13
 _twin_individual_twin_matrix_21
 _twin_individual_twin_matrix_22
 _twin_individual_twin_matrix_23
 _twin_individual_twin_matrix_31
 _twin_individual_twin_matrix_32
 _twin_individual_twin_matrix_33
1 1.034(18)
1 0 0
0 1 0
0 0 1
2 -0.034(18)
-1 0 0
0 -1 0
0 0 -1

_cell_formula_units_Z                    2

_cell_measurement_reflns_used            5850
_cell_measurement_theta_min              5.85
_cell_measurement_theta_max              74.35
_cell_measurement_temperature            94.9(4)
_cell_special_details
; ?
;

_exptl_crystal_density_diffrn            1.5424
_exptl_crystal_density_meas              ?
_exptl_crystal_density_method            ?
_exptl_crystal_F_000                     312

_exptl_absorpt_coefficient_mu            2.571
_exptl_crystal_description               'platelet'
_exptl_crystal_size_max                  0.426
_exptl_crystal_size_mid                  0.25
_exptl_crystal_size_min                  0.029
_exptl_crystal_size_rad                  ?
_exptl_crystal_colour                    'colorless'
_exptl_absorpt_correction_type           'analytical'
_exptl_absorpt_process_details
;
  CrysAlisPro 1.171.41.93a (Rigaku Oxford Diffraction, 2020)
  Analytical numeric absorption correction based on crystal shape
;
_exptl_absorpt_correction_T_min          0.527
_exptl_absorpt_correction_T_max          0.928
loop_
 _exptl_crystal_face_index_h
 _exptl_crystal_face_index_k
 _exptl_crystal_face_index_l
 _exptl_crystal_face_perp_dist
 ? ? ? ?

#=======================================================================

# 7. EXPERIMENTAL DATA

_exptl_special_details                   ?

_diffrn_ambient_temperature              94.9
_diffrn_source                           'micro-focus sealed X-ray tube'
_diffrn_source_power                     ?
_diffrn_source_voltage                   ?
_diffrn_source_current                   ?
_diffrn_radiation_type                   'Cu K\a'
_diffrn_radiation_source                 'X-ray tube'
_diffrn_radiation_wavelength             1.54184
_diffrn_radiation_monochromator          'mirror'
_diffrn_measurement_device               'four-circle diffractometer'
_diffrn_measurement_device_type          'SuperNova, Dual, Cu at home/near, AtlasS2'
_diffrn_detector                         'CCD plate'
_diffrn_detector_area_resol_mean         5.2027
_diffrn_measurement_method               '\w scans'
_diffrn_measurement_specimen_support     ?

_diffrn_reflns_number                    8858
_diffrn_reflns_theta_min                 2.9
_diffrn_reflns_theta_max                 74.75
_diffrn_reflns_theta_full                74.75
_diffrn_measured_fraction_theta_max      0.99
_diffrn_measured_fraction_theta_full     0.99
_diffrn_reflns_av_R_equivalents          0.0346
_diffrn_reflns_av_unetI/netI             0.0185
_diffrn_reflns_limit_h_min               -7
_diffrn_reflns_limit_h_max               7
_diffrn_reflns_limit_k_min               -9
_diffrn_reflns_limit_k_max               9
_diffrn_reflns_limit_l_min               -18
_diffrn_reflns_limit_l_max               18
_diffrn_reflns_reduction_process         ?

_diffrn_standards_number                 ?
_diffrn_standards_interval_count         ?
_diffrn_standards_interval_time          ?
_diffrn_standards_decay_%                ?
loop_
_diffrn_standard_refln_index_h
_diffrn_standard_refln_index_k
_diffrn_standard_refln_index_l
  ? ? ?

_diffrn_radiation_probe                  X-ray

#=======================================================================

# 8. REFINEMENT DATA

_refine_special_details
; ?
;

_reflns_number_total                     2640
_reflns_number_gt                        2595
_reflns_threshold_expression             'I>3\s(I)'

_refine_ls_structure_factor_coef         Fsqd
_refine_ls_R_factor_gt                   0.0337
_refine_ls_wR_factor_gt                  0.0960
_refine_ls_R_factor_all                  0.0341
_refine_ls_wR_factor_ref                 0.0964
_refine_ls_goodness_of_fit_ref           1.86
_refine_ls_goodness_of_fit_gt            1.87
_refine_ls_restrained_S_gt               ?
_refine_ls_restrained_S_all              ?
_refine_ls_number_reflns                 2640
_refine_ls_number_parameters             194
_refine_ls_number_restraints             4
_refine_ls_number_constraints            41
_refine_ls_weighting_scheme              sigma
_refine_ls_weighting_details             'w=1/(\s^2^(I)+0.0016I^2^)'
_refine_ls_hydrogen_treatment            'mixed'
_refine_ls_shift/su_max                  0.0108
_refine_ls_shift/su_mean                 0.0008
_refine_diff_density_max                 0.17
_refine_diff_density_min                 -0.38
_refine_ls_extinction_method             'none'
_refine_ls_extinction_coef               ?
_refine_ls_extinction_expression         ?
_refine_ls_abs_structure_details
;  1192 of Friedel pairs used in the refinement
;
_refine_ls_abs_structure_Flack           -0.034(18)
_refine_ls_abs_structure_Rogers          ?

loop_
 _atom_type_symbol
 _atom_type_scat_dispersion_real
 _atom_type_scat_dispersion_imag
 _atom_type_scat_source
 C    0.0181  0.0091
 'International Tables Vol C tables 4.2.6.8 and 6.1.1.1'
 H    0.0000  0.0000
 'International Tables Vol C tables 4.2.6.8 and 6.1.1.1'
 B    0.0090  0.0039
 'International Tables Vol C tables 4.2.6.8 and 6.1.1.1'
 F    0.0727  0.0534
 'International Tables Vol C tables 4.2.6.8 and 6.1.1.1'
 N    0.0311  0.0180
 'International Tables Vol C tables 4.2.6.8 and 6.1.1.1'
 S    0.3331  0.5567
 'International Tables Vol C tables 4.2.6.8 and 6.1.1.1'

_computing_data_collection
 'CrysAlisPro 1.171.41.93a (Rigaku OD, 2020)'
_computing_cell_refinement
 'CrysAlisPro 1.171.41.93a (Rigaku OD, 2020)'
_computing_data_reduction
 'CrysAlisPro 1.171.41.93a (Rigaku OD, 2020)'
_computing_structure_solution            ?
_computing_structure_refinement          ?
_computing_molecular_graphics            ?
_computing_publication_material          ?

loop_
 _restr_distance_atom_site_label_1
 _restr_distance_site_symmetry_1
 _restr_distance_atom_site_label_2
 _restr_distance_site_symmetry_2
 _restr_distance_target
 _restr_distance_target_weight_param
H1n1 . N1 . 0.86 0.001
H2n1 . N1 . 0.86 0.001
H1n2 . N2 . 0.86 0.001
H2n2 . N2 . 0.86 0.001

loop_
 _restr_angle_atom_site_label_1
 _restr_angle_site_symmetry_1
 _restr_angle_atom_site_label_2
 _restr_angle_site_symmetry_2
 _restr_angle_atom_site_label_3
 _restr_angle_site_symmetry_3
 _restr_angle_target
 _restr_angle_target_weight_param
 ? ? ? ? ? ? ? ?

loop_
 _restr_torsion_atom_site_label_1
 _restr_torsion_site_symmetry_1
 _restr_torsion_atom_site_label_2
 _restr_torsion_site_symmetry_2
 _restr_torsion_atom_site_label_3
 _restr_torsion_site_symmetry_3
 _restr_torsion_atom_site_label_4
 _restr_torsion_site_symmetry_4
 _restr_torsion_angle_target
 _restr_torsion_weight_param
 ? ? ? ? ? ? ? ? ? ?

loop_
 _restr_equal_distance_atom_site_label_1
 _restr_equal_distance_site_symmetry_1
 _restr_equal_distance_atom_site_label_2
 _restr_equal_distance_site_symmetry_2
 _restr_equal_distance_class_class_id
 _restr_equal_distance_class_target_weight_param
 ? ? ? ? ? ?

loop_
 _restr_equal_angle_atom_site_label_1
 _restr_equal_angle_site_symmetry_1
 _restr_equal_angle_atom_site_label_2
 _restr_equal_angle_site_symmetry_2
 _restr_equal_angle_atom_site_label_3
 _restr_equal_angle_site_symmetry_3
 _restr_equal_angle_class_class_id
 _restr_equal_angle_class_target_weight_param
 ? ? ? ? ? ? ? ?

loop_
 _restr_equal_torsion_atom_site_label_1
 _restr_equal_torsion_site_symmetry_1
 _restr_equal_torsion_atom_site_label_2
 _restr_equal_torsion_site_symmetry_2
 _restr_equal_torsion_atom_site_label_3
 _restr_equal_torsion_site_symmetry_3
 _restr_equal_torsion_atom_site_label_4
 _restr_equal_torsion_site_symmetry_4
 _restr_equal_torsion_class_class_id
 _restr_equal_torsion_class_target_weight_param
 ? ? ? ? ? ? ? ? ? ?


#=======================================================================

# 9. ATOMIC COORDINATES AND DISPLACEMENT PARAMETERS

loop_
 _atom_site_label
 _atom_site_type_symbol
 _atom_site_fract_x
 _atom_site_fract_y
 _atom_site_fract_z
 _atom_site_adp_type
 _atom_site_U_iso_or_equiv
 _atom_site_site_symmetry_multiplicity
 _atom_site_occupancy
 _atom_site_calc_flag
 _atom_site_refinement_flags
 _atom_site_disorder_assembly
 _atom_site_disorder_group
  S1 S 0.64373(7) 0.55072(8) 0.79917(3) Uani 0.02051(13) 2 1 d . . .
  F1 F -0.1257(2) 0.65112(19) 0.15523(9) Uani 0.0293(4) 2 1 d . . .
  F2 F -0.1147(2) 0.5423(3) 0.01564(8) Uani 0.0326(4) 2 1 d . . .
  F3 F 0.2133(3) 0.6481(2) 0.07976(10) Uani 0.0392(5) 2 1 d . . .
  F4 F 0.0562(3) 0.3866(2) 0.12628(11) Uani 0.0378(5) 2 1 d . . .
  N1 N 0.2474(3) 0.5186(3) 0.88656(12) Uani 0.0258(5) 2 1 d . . .
  N2 N 0.4715(3) 0.7665(3) 0.91697(13) Uani 0.0236(5) 2 1 d . . .
  C1 C 0.5316(4) 0.3961(3) 0.57384(14) Uani 0.0188(5) 2 1 d . . .
  C2 C 0.6267(3) 0.3443(3) 0.65278(13) Uani 0.0197(5) 2 1 d . . .
  C3 C 0.8466(4) 0.2583(3) 0.65498(13) Uani 0.0205(5) 2 1 d . . .
  C4 C 0.9603(3) 0.2248(3) 0.57853(14) Uani 0.0205(5) 2 1 d . . .
  C5 C 0.9753(4) 0.2371(3) 0.41518(15) Uani 0.0215(6) 2 1 d . . .
  C6 C 0.8771(4) 0.2882(3) 0.33690(15) Uani 0.0231(6) 2 1 d . . .
  C7 C 0.6608(4) 0.3760(3) 0.33491(15) Uani 0.0239(6) 2 1 d . . .
  C8 C 0.5457(4) 0.4103(3) 0.41084(14) Uani 0.0209(6) 2 1 d . . .
  C9 C 0.6441(3) 0.3607(3) 0.49367(14) Uani 0.0181(5) 2 1 d . . .
  C10 C 0.8637(3) 0.2735(3) 0.49592(14) Uani 0.0180(5) 2 1 d . . .
  C11 C 0.4964(4) 0.3731(3) 0.73647(14) Uani 0.0234(6) 2 1 d . . .
  C12 C 0.4347(3) 0.6138(3) 0.87425(13) Uani 0.0196(5) 2 1 d . . .
  B1 B 0.0074(4) 0.5586(4) 0.09478(14) Uani 0.0205(6) 2 1 d . . .
  H1c1 H 0.385867 0.457544 0.572847 Uiso 0.0225 2 1 d . . .
  H1c3 H 0.914992 0.223749 0.710213 Uiso 0.0246 2 1 d . . .
  H1c4 H 1.108459 0.167289 0.580916 Uiso 0.0246 2 1 d . . .
  H1c5 H 1.121218 0.176021 0.415661 Uiso 0.0258 2 1 d . . .
  H1c6 H 0.955483 0.264322 0.283021 Uiso 0.0278 2 1 d . . .
  H1c7 H 0.593953 0.41199 0.279616 Uiso 0.0287 2 1 d . . .
  H1c8 H 0.397719 0.468127 0.408388 Uiso 0.0251 2 1 d . . .
  H1c11 H 0.496793 0.263425 0.770038 Uiso 0.0281 2 1 d . . .
  H2c11 H 0.341783 0.410724 0.722631 Uiso 0.0281 2 1 d . . .
  H1n1 H 0.227(5) 0.4130(18) 0.8644(19) Uiso 0.031 2 1 d . . .
  H2n1 H 0.140(4) 0.543(5) 0.9230(15) Uiso 0.031 2 1 d . . .
  H1n2 H 0.375(4) 0.791(5) 0.9576(14) Uiso 0.0283 2 1 d . . .
  H2n2 H 0.594(3) 0.828(4) 0.9069(19) Uiso 0.0283 2 1 d . . .

loop_
 _atom_site_aniso_label
 _atom_site_aniso_type_symbol
 _atom_site_aniso_U_11
 _atom_site_aniso_U_22
 _atom_site_aniso_U_33
 _atom_site_aniso_U_12
 _atom_site_aniso_U_13
 _atom_site_aniso_U_23
 S1 S 0.0160(2) 0.0244(2) 0.0212(2) -0.00162(19) 0.00390(15) -0.00288(19)
 F1 F 0.0331(7) 0.0315(7) 0.0234(6) 0.0111(6) 0.0063(5) -0.0023(5)
 F2 F 0.0254(6) 0.0511(9) 0.0215(5) 0.0010(7) 0.0015(4) -0.0032(7)
 F3 F 0.0313(7) 0.0503(10) 0.0362(8) -0.0164(7) 0.0093(6) -0.0083(7)
 F4 F 0.0424(8) 0.0301(8) 0.0412(8) 0.0171(7) 0.0111(7) 0.0094(6)
 N1 N 0.0222(8) 0.0310(11) 0.0244(8) -0.0049(8) 0.0070(6) -0.0044(7)
 N2 N 0.0201(8) 0.0257(9) 0.0251(9) -0.0040(7) 0.0038(7) -0.0055(7)
 C1 C 0.0152(9) 0.0157(9) 0.0255(10) 0.0000(7) 0.0033(8) -0.0002(7)
 C2 C 0.0163(9) 0.0177(9) 0.0252(10) -0.0034(8) 0.0033(8) -0.0002(8)
 C3 C 0.0174(9) 0.0232(10) 0.0207(9) -0.0036(8) -0.0032(7) 0.0015(8)
 C4 C 0.0141(9) 0.0189(9) 0.0284(10) -0.0003(8) 0.0010(8) 0.0005(8)
 C5 C 0.0174(9) 0.0161(9) 0.0310(11) 0.0002(8) 0.0037(8) -0.0021(8)
 C6 C 0.0229(10) 0.0225(10) 0.0241(10) -0.0043(8) 0.0065(8) -0.0034(8)
 C7 C 0.0257(10) 0.0214(10) 0.0246(10) -0.0030(8) -0.0022(8) 0.0010(8)
 C8 C 0.0190(10) 0.0173(9) 0.0265(10) -0.0019(8) 0.0004(8) 0.0009(8)
 C9 C 0.0153(8) 0.0145(9) 0.0246(10) -0.0005(7) 0.0014(7) -0.0002(7)
 C10 C 0.0140(9) 0.0149(9) 0.0251(10) -0.0033(7) 0.0026(7) -0.0012(7)
 C11 C 0.0240(10) 0.0201(10) 0.0262(11) -0.0045(9) 0.0054(8) -0.0016(8)
 C12 C 0.0169(8) 0.0210(9) 0.0210(9) -0.0006(7) 0.0003(7) 0.0023(7)
 B1 B 0.0187(9) 0.0227(11) 0.0203(9) 0.0045(10) 0.0044(7) 0.0025(10)


#=======================================================================

# 10. MOLECULAR GEOMETRY


loop_
 _geom_bond_atom_site_label_1
 _geom_bond_atom_site_label_2
 _geom_bond_site_symmetry_1
 _geom_bond_site_symmetry_2
 _geom_bond_distance
 _geom_bond_publ_flag
  S1 C11 . . 1.832(2) ?
  S1 C12 . . 1.742(2) ?
  F1 B1 . . 1.390(3) ?
  F2 B1 . . 1.395(2) ?
  F3 B1 . . 1.388(3) ?
  F4 B1 . . 1.390(3) ?
  N1 C12 . . 1.311(3) ?
  N1 H1n1 . . 0.860(17) ?
  N1 H2n1 . . 0.86(2) ?
  N2 C12 . . 1.322(3) ?
  N2 H1n2 . . 0.86(2) ?
  N2 H2n2 . . 0.86(2) ?
  C1 C2 . . 1.371(3) ?
  C1 C9 . . 1.417(3) ?
  C1 H1c1 . . 0.96 ?
  C2 C3 . . 1.426(3) ?
  C2 C11 . . 1.506(3) ?
  C3 C4 . . 1.368(3) ?
  C3 H1c3 . . 0.96 ?
  C4 C10 . . 1.417(3) ?
  C4 H1c4 . . 0.96 ?
  C5 C6 . . 1.368(3) ?
  C5 C10 . . 1.423(3) ?
  C5 H1c5 . . 0.96 ?
  C6 C7 . . 1.414(3) ?
  C6 H1c6 . . 0.96 ?
  C7 C8 . . 1.367(3) ?
  C7 H1c7 . . 0.96 ?
  C8 C9 . . 1.426(3) ?
  C8 H1c8 . . 0.96 ?
  C9 C10 . . 1.428(3) ?
  C11 H1c11 . . 0.96 ?
  C11 H2c11 . . 0.96 ?

loop_
 _geom_angle_atom_site_label_1
 _geom_angle_atom_site_label_2
 _geom_angle_atom_site_label_3
 _geom_angle_site_symmetry_1
 _geom_angle_site_symmetry_2
 _geom_angle_site_symmetry_3
 _geom_angle
 _geom_angle_publ_flag
  C11 S1 C12 . . . 102.18(10) ?
  C12 N1 H1n1 . . . 123(2) ?
  C12 N1 H2n1 . . . 126(2) ?
  H1n1 N1 H2n1 . . . 110(3) ?
  C12 N2 H1n2 . . . 116(2) ?
  C12 N2 H2n2 . . . 119.5(18) ?
  H1n2 N2 H2n2 . . . 125(3) ?
  C2 C1 C9 . . . 121.27(19) ?
  C2 C1 H1c1 . . . 119.37 ?
  C9 C1 H1c1 . . . 119.37 ?
  C1 C2 C3 . . . 119.68(19) ?
  C1 C2 C11 . . . 120.14(18) ?
  C3 C2 C11 . . . 120.16(18) ?
  C2 C3 C4 . . . 120.15(19) ?
  C2 C3 H1c3 . . . 119.93 ?
  C4 C3 H1c3 . . . 119.93 ?
  C3 C4 C10 . . . 121.33(19) ?
  C3 C4 H1c4 . . . 119.34 ?
  C10 C4 H1c4 . . . 119.33 ?
  C6 C5 C10 . . . 120.8(2) ?
  C6 C5 H1c5 . . . 119.62 ?
  C10 C5 H1c5 . . . 119.62 ?
  C5 C6 C7 . . . 120.4(2) ?
  C5 C6 H1c6 . . . 119.82 ?
  C7 C6 H1c6 . . . 119.82 ?
  C6 C7 C8 . . . 120.7(2) ?
  C6 C7 H1c7 . . . 119.64 ?
  C8 C7 H1c7 . . . 119.64 ?
  C7 C8 C9 . . . 120.4(2) ?
  C7 C8 H1c8 . . . 119.79 ?
  C9 C8 H1c8 . . . 119.79 ?
  C1 C9 C8 . . . 122.06(19) ?
  C1 C9 C10 . . . 118.98(19) ?
  C8 C9 C10 . . . 118.96(19) ?
  C4 C10 C5 . . . 122.68(18) ?
  C4 C10 C9 . . . 118.57(19) ?
  C5 C10 C9 . . . 118.75(19) ?
  S1 C11 C2 . . . 107.87(15) ?
  S1 C11 H1c11 . . . 109.47 ?
  S1 C11 H2c11 . . . 109.47 ?
  C2 C11 H1c11 . . . 109.47 ?
  C2 C11 H2c11 . . . 109.47 ?
  H1c11 C11 H2c11 . . . 111.02 ?
  S1 C12 N1 . . . 122.36(17) ?
  S1 C12 N2 . . . 116.34(16) ?
  N1 C12 N2 . . . 121.3(2) ?
  F1 B1 F2 . . . 109.59(17) ?
  F1 B1 F3 . . . 111.1(2) ?
  F1 B1 F4 . . . 109.63(17) ?
  F2 B1 F3 . . . 109.10(17) ?
  F2 B1 F4 . . . 108.5(2) ?
  F3 B1 F4 . . . 108.87(18) ?

loop_
 _geom_torsion_atom_site_label_1
 _geom_torsion_atom_site_label_2
 _geom_torsion_atom_site_label_3
 _geom_torsion_atom_site_label_4
 _geom_torsion_site_symmetry_1
 _geom_torsion_site_symmetry_2
 _geom_torsion_site_symmetry_3
 _geom_torsion_site_symmetry_4
 _geom_torsion
 _geom_torsion_publ_flag
 ? ? ? ? ? ? ? ? ? ?

loop_
 _geom_hbond_atom_site_label_D
 _geom_hbond_atom_site_label_H
 _geom_hbond_atom_site_label_A
 _geom_hbond_site_symmetry_D
 _geom_hbond_site_symmetry_H
 _geom_hbond_site_symmetry_A
 _geom_hbond_distance_DH
 _geom_hbond_distance_HA
 _geom_hbond_distance_DA
 _geom_hbond_angle_DHA
 _geom_hbond_publ_flag
  C3 H1c3 F1 . . 2_646   0.96   2.43   3.388(2)   173.93 ?
  N1 H1n1 F1 . . 2_546   0.860(17)   2.048(16)   2.883(3)   163(3) ?
  N1 H2n1 F2 . . 1_556   0.86(2)   2.06(2)   2.901(2)   167(3) ?
  N2 H1n2 F2 . . 2_556   0.86(2)   2.43(3)   3.094(3)   134(3) ?
  N2 H1n2 F3 . . 1_556   0.86(2)   2.35(3)   3.043(3)   138(3) ?
  N2 H2n2 F4 . . 2_656   0.86(2)   2.14(2)   2.964(3)   160(2) ?


_iucr_refine_instructions_details
;
#
# .m40
#
commands
maxsc  7
end
   33    0    0    1    0
 13.02035 0.000000 0.000000 0.000000 0.000000 0.000000      100000
-0.033974                                                   1
 0.000000 0.000000 0.000000                                 000
 0.000000 0.000000 0.000000 0.000000 0.000000 0.000000      000000
 0.000000 0.000000 0.000000 0.000000 0.000000 0.000000      000000
S1        6  2     1.000000 0.643734 0.550719 0.799168
 0.016032 0.024377 0.021221-0.001620 0.003902-0.002877      0111111111
F1        4  2     1.000000-0.125703 0.651116 0.155232
 0.033118 0.031462 0.023437 0.011147 0.006348-0.002263      0111111111
F2        4  2     1.000000-0.114660 0.542273 0.015636
 0.025393 0.051065 0.021502 0.000959 0.001496-0.003220      0111111111
F3        4  2     1.000000 0.213328 0.648141 0.079761
 0.031342 0.050282 0.036177-0.016365 0.009326-0.008283      0111111111
F4        4  2     1.000000 0.056182 0.386645 0.126284
 0.042416 0.030050 0.041154 0.017071 0.011073 0.009381      0111111111
N1        5  2     1.000000 0.247351 0.518560 0.886559
 0.022236 0.030954 0.024371-0.004872 0.007017-0.004406      0111111111
N2        5  2     1.000000 0.471467 0.766497 0.916971
 0.020146 0.025693 0.025096-0.003964 0.003788-0.005523      0111111111
C1        1  2     1.000000 0.531552 0.396098 0.573836
 0.015222 0.015671 0.025470 0.000012 0.003261-0.000184      0111111111
C2        1  2     1.000000 0.626660 0.344324 0.652776
 0.016271 0.017747 0.025183-0.003420 0.003303-0.000238      0111111111
C3        1  2     1.000000 0.846575 0.258283 0.654978
 0.017436 0.023199 0.020661-0.003557-0.003161 0.001511      0111111111
C4        1  2     1.000000 0.960264 0.224850 0.578528
 0.014096 0.018898 0.028447-0.000295 0.001030 0.000456      0111111111
C5        1  2     1.000000 0.975294 0.237119 0.415178
 0.017396 0.016148 0.031041 0.000189 0.003689-0.002141      0111111111
C6        1  2     1.000000 0.877086 0.288219 0.336901
 0.022895 0.022542 0.024114-0.004339 0.006464-0.003423      0111111111
C7        1  2     1.000000 0.660780 0.376025 0.334909
 0.025715 0.021405 0.024637-0.003009-0.002246 0.001003      0111111111
C8        1  2     1.000000 0.545730 0.410286 0.410840
 0.019000 0.017342 0.026493-0.001935 0.000393 0.000923      0111111111
C9        1  2     1.000000 0.644141 0.360666 0.493670
 0.015256 0.014489 0.024646-0.000510 0.001408-0.000153      0111111111
C10       1  2     1.000000 0.863670 0.273471 0.495923
 0.014034 0.014931 0.025108-0.003338 0.002641-0.001196      0111111111
C11       1  2     1.000000 0.496379 0.373051 0.736475
 0.024007 0.020116 0.026223-0.004469 0.005411-0.001612      0111111111
C12       1  2     1.000000 0.434696 0.613753 0.874252
 0.016874 0.021000 0.020976-0.000580 0.000334 0.002310      0111111111
B1        3  2     1.000000 0.007380 0.558648 0.094776
 0.018651 0.022704 0.020305 0.004526 0.004430 0.002523      0111111111
H1c1      2  1     1.000000 0.385867 0.457544 0.572847
 0.022513 0.000000 0.000000 0.000000 0.000000 0.000000      0000000000
H1c3      2  1     1.000000 0.914992 0.223749 0.710213
 0.024556 0.000000 0.000000 0.000000 0.000000 0.000000      0000000000
H1c4      2  1     1.000000 1.108459 0.167289 0.580916
 0.024569 0.000000 0.000000 0.000000 0.000000 0.000000      0000000000
H1c5      2  1     1.000000 1.121218 0.176021 0.415661
 0.025798 0.000000 0.000000 0.000000 0.000000 0.000000      0000000000
H1c6      2  1     1.000000 0.955483 0.264322 0.283021
 0.027754 0.000000 0.000000 0.000000 0.000000 0.000000      0000000000
H1c7      2  1     1.000000 0.593953 0.411990 0.279616
 0.028731 0.000000 0.000000 0.000000 0.000000 0.000000      0000000000
H1c8      2  1     1.000000 0.397719 0.468127 0.408388
 0.025133 0.000000 0.000000 0.000000 0.000000 0.000000      0000000000
H1c11     2  1     1.000000 0.496793 0.263425 0.770038
 0.028083 0.000000 0.000000 0.000000 0.000000 0.000000      0000000000
H2c11     2  1     1.000000 0.341783 0.410724 0.722631
 0.028083 0.000000 0.000000 0.000000 0.000000 0.000000      0000000000
H1n1      2  1     1.000000 0.226516 0.412990 0.864409
 0.030952 0.000000 0.000000 0.000000 0.000000 0.000000      0111000000
H2n1      2  1     1.000000 0.139749 0.543179 0.922956
 0.030952 0.000000 0.000000 0.000000 0.000000 0.000000      0111000000
H1n2      2  1     1.000000 0.374657 0.790994 0.957565
 0.028336 0.000000 0.000000 0.000000 0.000000 0.000000      0111000000
H2n2      2  1     1.000000 0.594340 0.827600 0.906950
 0.028336 0.000000 0.000000 0.000000 0.000000 0.000000      0111000000
----------------------------   s.u. block   ----------------------------
 0.029918 0.000000 0.000000 0.000000 0.000000 0.000000
 0.018114
 0.000000 0.000000 0.000000
 0.000000 0.000000 0.000000 0.000000 0.000000 0.000000
 0.000000 0.000000 0.000000 0.000000 0.000000 0.000000
S1                 0.000000 0.000071 0.000079 0.000028
 0.000207 0.000235 0.000211 0.000192 0.000146 0.000193
F1                 0.000000 0.000246 0.000194 0.000087
 0.000704 0.000735 0.000622 0.000591 0.000523 0.000519
F2                 0.000000 0.000216 0.000261 0.000078
 0.000588 0.000865 0.000545 0.000742 0.000434 0.000679
F3                 0.000000 0.000258 0.000239 0.000104
 0.000742 0.001002 0.000763 0.000712 0.000603 0.000679
F4                 0.000000 0.000281 0.000213 0.000105
 0.000848 0.000811 0.000846 0.000662 0.000663 0.000631
N1                 0.000000 0.000328 0.000281 0.000119
 0.000808 0.001136 0.000821 0.000768 0.000640 0.000732
N2                 0.000000 0.000323 0.000276 0.000126
 0.000825 0.000942 0.000861 0.000746 0.000660 0.000703
C1                 0.000000 0.000351 0.000271 0.000143
 0.000895 0.000901 0.000996 0.000718 0.000770 0.000727
C2                 0.000000 0.000344 0.000281 0.000134
 0.000880 0.000918 0.001012 0.000770 0.000755 0.000778
C3                 0.000000 0.000362 0.000295 0.000134
 0.000874 0.001012 0.000910 0.000795 0.000735 0.000762
C4                 0.000000 0.000345 0.000281 0.000144
 0.000877 0.000926 0.001014 0.000762 0.000771 0.000792
C5                 0.000000 0.000365 0.000285 0.000150
 0.000892 0.000936 0.001050 0.000757 0.000788 0.000789
C6                 0.000000 0.000386 0.000314 0.000146
 0.001004 0.000954 0.000967 0.000829 0.000763 0.000765
C7                 0.000000 0.000396 0.000293 0.000146
 0.001041 0.001035 0.001040 0.000847 0.000816 0.000770
C8                 0.000000 0.000375 0.000287 0.000143
 0.000963 0.000931 0.001045 0.000762 0.000819 0.000792
C9                 0.000000 0.000345 0.000283 0.000137
 0.000841 0.000906 0.000993 0.000714 0.000726 0.000697
C10                0.000000 0.000331 0.000277 0.000138
 0.000872 0.000914 0.000984 0.000741 0.000743 0.000742
C11                0.000000 0.000378 0.000291 0.000143
 0.001018 0.001008 0.001078 0.000851 0.000833 0.000795
C12                0.000000 0.000349 0.000298 0.000135
 0.000811 0.000922 0.000933 0.000724 0.000688 0.000705
B1                 0.000000 0.000361 0.000388 0.000136
 0.000891 0.001069 0.000900 0.001007 0.000696 0.000992
H1c1               0.000000-0.100000-0.100000-0.100000
 0.000000 0.000000 0.000000 0.000000 0.000000 0.000000
H1c3               0.000000-0.100000-0.100000-0.100000
 0.000000 0.000000 0.000000 0.000000 0.000000 0.000000
H1c4               0.000000-0.100000-0.100000-0.100000
 0.000000 0.000000 0.000000 0.000000 0.000000 0.000000
H1c5               0.000000-0.100000-0.100000-0.100000
 0.000000 0.000000 0.000000 0.000000 0.000000 0.000000
H1c6               0.000000-0.100000-0.100000-0.100000
 0.000000 0.000000 0.000000 0.000000 0.000000 0.000000
H1c7               0.000000-0.100000-0.100000-0.100000
 0.000000 0.000000 0.000000 0.000000 0.000000 0.000000
H1c8               0.000000-0.100000-0.100000-0.100000
 0.000000 0.000000 0.000000 0.000000 0.000000 0.000000
H1c11              0.000000-0.100000-0.100000-0.100000
 0.000000 0.000000 0.000000 0.000000 0.000000 0.000000
H2c11              0.000000-0.100000-0.100000-0.100000
 0.000000 0.000000 0.000000 0.000000 0.000000 0.000000
H1n1               0.000000 0.005413 0.001805 0.001883
 0.000000 0.000000 0.000000 0.000000 0.000000 0.000000
H2n1               0.000000 0.003509 0.005003 0.001464
 0.000000 0.000000 0.000000 0.000000 0.000000 0.000000
H1n2               0.000000 0.004092 0.004537 0.001426
 0.000000 0.000000 0.000000 0.000000 0.000000 0.000000
H2n2               0.000000 0.003125 0.003700 0.001895
 0.000000 0.000000 0.000000 0.000000 0.000000 0.000000
--------------------------   Saved points   ----------------------------
    0
--------------------------   Fourier maxima   --------------------------
    1    1    1
max1      1  1     1.000000 0.961307 0.561093 0.196794      000  0  0  0
     0.11     0.10
max2      1  1     1.000000 0.964167 0.478223 0.243310      000  0  0  0
     0.11     0.09
max3      1  1     1.000000 0.557824 0.394574 0.409496      000  0  0  0
     0.16     0.09
max4      1  1     1.000000 0.360520 0.629728 0.209655      000  0  0  0
     0.12     0.08
max5      1  1     1.000000 0.568409 0.375159 0.441144      000  0  0  0
     0.16     0.08
max6      1  1     1.000000 0.800548 0.266256 0.208762      000  0  0  0
     0.15     0.08
max7      1  1     1.000000 0.357298 0.037591 0.357923      000  0  0  0
     0.15     0.08
max8      1  1     1.000000 0.201449 0.664910 0.224453      000  0  0  0
     0.11     0.08
max9      1  1     1.000000 0.274996 0.042650 0.081900      000  0  0  0
     0.15     0.08
max10     1  1     1.000000 0.342584 0.892746 0.032317      000  0  0  0
     0.10     0.07
--------------------------   Fourier minima   --------------------------
    1    1    1
min1      1  1     1.000000 0.565751 0.042217 0.148809      000  0  0  0
     0.20     0.14
min2      1  1     1.000000 0.351861 0.142928 0.174210      000  0  0  0
     0.39     0.13
min3      1  1     1.000000 0.490801 0.051462 0.212558      000  0  0  0
     0.22     0.11
min4      1  1     1.000000 0.865486 0.550551 0.109922      000  0  0  0
     0.13     0.10
min5      1  1     1.000000 0.644459 0.177676 0.150627      000  0  0  0
     0.16     0.10
min6      1  1     1.000000 0.696882 0.135355 0.099085      000  0  0  0
     0.15     0.10
min7      1  1     1.000000 0.560791 0.935094 0.198951      000  0  0  0
     0.12     0.09
min8      1  1     1.000000 0.173358 0.552159 0.060288      000  0  0  0
     0.13     0.09
min9      1  1     1.000000-0.013698 0.325841 0.095229      000  0  0  0
     0.18     0.09
min10     1  1     1.000000 0.562836 0.041283 0.088782      000  0  0  0
     0.14     0.09
------------------------------------------------------------------------
#
# .m50
#
Version Jana2006
title
cell 5.8011 7.4127 15.2291 90 90.776 90
esdcell 0.0003 0.0006 0.0009 0 0.005 0
spgroup P21 4 22
lattice P
symmetry x y z
symmetry -x y+1/2 -z
unitsnumb 2
atlist C12 H13 B F4 N2 S
formtab -62
atom C atradius 0.77 color 128073041
atom H atradius 0.46 color 255204204
atom B atradius 0.81 color 31162015
atom F atradius 0.72 color 176185230
atom N atradius 0.74 color 176185230
atom S atradius 1.04 color 255250000
typdist S C 1.85
typdist F C 2
twin 2
    -1.0000     0.0000     0.0000
     0.0000    -1.0000     0.0000
     0.0000     0.0000    -1.0000
roundmethod 1
end
*******************************************************************************
contour
end contour
dist
  angles 1 dhamin 120
end dist
fourier
  addbord 0 maptype 6 step 0.25
end fourier
refine
  fsquare 1 skipbad 1 badref 10 unstab 0.02
  distfix 0.86 0.001 H1n1 N1; H2n1 N1; H1n2 N2; H2n2 N2;
  keep hydro triang C1 2 1 C2 C9 0.96 H1c1
  keep ADP riding C1 1.2 H1c1
  keep hydro triang C3 2 1 C4 C2 0.96 H1c3
  keep ADP riding C3 1.2 H1c3
  keep hydro triang C4 2 1 C3 C10 0.96 H1c4
  keep ADP riding C4 1.2 H1c4
  keep hydro triang C5 2 1 C6 C10 0.96 H1c5
  keep ADP riding C5 1.2 H1c5
  keep hydro triang C6 2 1 C5 C7 0.96 H1c6
  keep ADP riding C6 1.2 H1c6
  keep hydro triang C7 2 1 C8 C6 0.96 H1c7
  keep ADP riding C7 1.2 H1c7
  keep hydro triang C8 2 1 C7 C9 0.96 H1c8
  keep ADP riding C8 1.2 H1c8
  keep hydro tetrahed C11 2 2 C2 S1 0.96 H1c11 H2c11
  keep ADP riding C11 1.2 H1c11 H2c11
  keep ADP riding N1 1.2 H1n1 H2n1
  keep ADP riding N2 1.2 H1n2 H2n2
end refine
;

#=======================================================================

# 11. STRUCTURE-FACTOR LIST

loop_
 _refln_index_h
 _refln_index_k
 _refln_index_l
 _refln_F_squared_calc
 _refln_F_squared_meas
 _refln_F_squared_sigma
 _refln_observed_status
   1   0   0    0.43    2.17    0.57 o
   2   0   0 1116.33 1140.31    7.97 o
   3   0   0   23.51   30.29    1.68 o
   4   0   0  403.79  404.26    8.73 o
   5   0   0    5.15    6.95    1.19 o
   6   0   0  169.91  142.73    4.25 o
   7   0   0   51.97   49.83    1.38 o
   1   1   0 2269.65 2242.47   12.69 o
   1  -1   0 2436.29 2531.02   22.63 o
   2   1   0  490.11  526.21    5.97 o
   2  -1   0  536.04  588.26    7.62 o
   3   1   0  870.21  978.38   11.60 o
   3  -1   0  914.22 1056.46   13.27 o
   4   1   0  216.22  216.71    7.48 o
   4  -1   0  200.20  201.66    5.53 o
   5   1   0  739.73  684.09    8.45 o
   5  -1   0  751.66  699.71   10.06 o
   6   1   0    7.41    5.85    1.15 o
   6  -1   0    4.54    5.25    0.85 o
   7   1   0   60.88   56.19    1.50 o
   7  -1   0   60.28   45.53    1.18 o
   0   2   0  199.72  189.11    3.03 o
   0  -2   0  199.83  193.91    4.65 o
   1   2   0 2042.83 2136.85   11.34 o
   1  -2   0 2157.98 2251.51    8.56 o
   2   2   0  923.78  949.87    9.60 o
   2  -2   0  922.10  935.40   12.24 o
   3   2   0  338.21  376.01    8.75 o
   3  -2   0  381.03  428.46    7.15 o
   4   2   0   65.30   63.06    1.72 o
   4  -2   0   57.82   52.66    2.31 o
   5   2   0   63.04   57.39    2.53 o
   5  -2   0   61.04   56.75    3.03 o
   6   2   0   20.36   19.31    1.31 o
   6  -2   0   22.27   24.04    1.47 o
   7   2   0   57.72   62.10    1.46 o
   1   3   0  686.81  736.85    7.09 o
   1  -3   0  613.67  639.26    5.26 o
   2   3   0  713.37  832.98    8.29 o
   2  -3   0  769.07  864.29   13.02 o
   3   3   0  485.72  505.38   10.77 o
   3  -3   0  464.79  429.97   10.23 o
   4   3   0  231.37  250.51    3.43 o
   4  -3   0  221.27  226.70    5.51 o
   5   3   0  226.30  224.85    3.62 o
   5  -3   0  191.05  186.38    4.23 o
   6   3   0   84.01   84.04    2.00 o
   6  -3   0   91.63   89.76    3.75 o
   0   4   0  607.66  628.40   13.90 o
   0  -4   0  551.68  550.92    8.97 o
   1   4   0  501.35  569.94   13.68 o
   1  -4   0  444.81  503.88    7.17 o
   2   4   0   50.81   65.86    3.34 o
   2  -4   0   51.73   62.58    2.82 o
   3   4   0  194.57  213.15    2.79 o
   3  -4   0  183.52  190.93    4.75 o
   4   4   0  267.36  271.51    3.39 o
   4  -4   0  255.88  238.85    7.18 o
   5   4   0    4.52    9.48    1.11 o
   5  -4   0    4.24   12.49    1.86 o
   6   4   0   54.76   57.29    1.47 o
   6  -4   0   53.37   58.06    2.68 o
   1   5   0  149.31  151.49    8.20 o
   1  -5   0  155.10  153.98    4.37 o
   2   5   0 1116.17 1230.99    8.61 o
   2  -5   0 1082.63 1065.74   16.44 o
   3   5   0   44.42   39.29    1.35 o
   3  -5   0   52.89   42.38    2.38 o
   4   5   0   16.13   15.23    1.09 o
   4  -5   0   16.24   14.22    1.82 o
   5   5   0  216.46  249.45    4.32 o
   5  -5   0  227.99  249.78    6.20 o
   6   5   0  131.57  137.88    2.88 o
   6  -5   0  125.82  125.85    3.17 o
   0   6   0  758.63  787.70   17.30 o
   0  -6   0  738.17  832.66   18.24 o
   1   6   0   21.80   26.08    2.47 o
   1  -6   0   23.13   27.44    1.93 o
   2   6   0  320.05  347.45    5.81 o
   2  -6   0  327.77  303.50    8.78 o
   3   6   0  476.53  555.79    6.04 o
   3  -6   0  500.73  535.48    7.40 o
   4   6   0    8.24    8.49    0.82 o
   4  -6   0   17.18   16.19    1.76 o
   5   6   0    2.89    4.60    0.72 o
   5  -6   0    3.49    3.88    0.82 o
   1   7   0  157.86  182.36    4.49 o
   1  -7   0  163.22  190.87    8.96 o
   2   7   0   46.23   56.11    2.02 o
   2  -7   0   58.23   55.17    2.37 o
   3   7   0  141.84  164.95    3.58 o
   3  -7   0  149.43  143.21    3.53 o
   4   7   0   43.40   52.92    1.95 o
   4  -7   0   48.95   39.10    2.13 o
   0   8   0  308.80  334.18    7.88 o
   1   8   0    0.32    4.11    1.06 o
   1  -8   0    0.04    9.76    1.66 o
   2   8   0   26.17   40.77    1.98 o
   2  -8   0   25.18   47.62    2.99 o
   3   8   0  163.12  158.48    3.89 o
   3  -8   0  139.32  138.84    3.54 o
   1   9   0   34.88   41.41    1.45 o
   1  -9   0   27.07   39.69    1.95 o
  -7   0   1    0.10    1.26    0.37 o
  -6   0   1  114.30  103.36    3.07 o
  -5   0   1  126.65  123.14    3.82 o
  -4   0   1  206.23  199.66    6.16 o
  -3   0   1   76.88   80.69    3.29 o
  -2   0   1 1006.59  997.82    8.89 o
  -1   0   1  467.98  523.05    6.48 o
   0   0   1  147.03  128.43    2.56 o
   1   0   1  101.66   97.78    2.46 o
   2   0   1    7.87    7.42    0.87 o
   3   0   1  163.44  173.53    4.29 o
   4   0   1   25.81   13.61    1.74 o
   5   0   1  112.83  101.98    3.76 o
   6   0   1  634.78  600.18    7.75 o
   7   0   1   17.55   17.24    0.85 o
  -7   1   1   30.60   29.32    1.05 o
  -7  -1   1   29.17   24.09    1.15 o
  -6   1   1   37.21   35.72    2.10 o
  -6  -1   1   42.61   45.38    2.00 o
  -5   1   1  300.40  275.89    5.30 o
  -5  -1   1  293.77  285.68    6.19 o
  -4   1   1  397.60  379.40    9.86 o
  -4  -1   1  364.06  362.78    8.22 o
  -3   1   1   85.31   98.55    3.70 o
  -3  -1   1  112.88  125.87    4.06 o
  -2   1   1  544.35  552.69    7.00 o
  -2  -1   1  542.02  567.02    7.51 o
  -1   1   1 2061.07 2056.31   20.33 o
  -1  -1   1 1957.36 2000.80   11.41 o
   0   1   1  234.32  182.35    2.41 o
   0  -1   1  249.22  212.45    4.88 o
   1   1   1 4245.61 4107.42   14.40 o
   2   1   1  553.11  553.70    6.11 o
   2  -1   1  596.53  601.39    8.29 o
   3   1   1 2095.75 2123.86   17.12 o
   3  -1   1 1952.54 1968.03   18.14 o
   4   1   1  129.77  138.76    4.29 o
   4  -1   1  157.23  159.97    4.47 o
   5   1   1  165.72  156.88    4.21 o
   5  -1   1  162.79  154.07    4.81 o
   6   1   1    6.95    6.42    1.02 o
   6  -1   1   10.42    9.06    1.15 o
   7   1   1  142.82  135.24    2.34 o
   7  -1   1  156.13  121.15    2.91 o
  -7   2   1   13.48   12.92    0.69 o
  -6   2   1  106.73  108.46    2.98 o
  -6  -2   1   97.32  103.49    4.30 o
  -5   2   1  106.42   98.32    3.18 o
  -5  -2   1  104.16  101.79    5.62 o
  -4   2   1   53.29   50.87    1.68 o
  -4  -2   1   55.88   52.80    2.96 o
  -3   2   1  810.06  822.94   13.00 o
  -3  -2   1  872.85  927.84   12.80 o
  -2   2   1 1027.26  975.89   11.58 o
  -2  -2   1  978.55  909.02   11.41 o
  -1   2   1 2672.50 2648.24   13.32 o
  -1  -2   1 2772.61 2850.74   14.65 o
   0   2   1 6205.03 5828.87   14.31 o
   0  -2   1 6181.67 5484.10   16.42 o
   1   2   1 2775.31 2809.40   19.57 o
   1  -2   1 2588.27 2574.21   10.58 o
   2   2   1  248.73  262.99    5.14 o
   2  -2   1  231.97  250.54    6.43 o
   3   2   1    9.34    8.24    1.32 o
   3  -2   1   10.47    9.79    1.38 o
   4   2   1  469.04  453.73    4.98 o
   4  -2   1  467.79  433.08    9.44 o
   5   2   1  161.73  163.22    4.28 o
   5  -2   1  156.90  150.88    4.67 o
   6   2   1    3.33    6.47    0.83 o
   6  -2   1    2.31    4.87    0.81 o
   7   2   1   22.01   22.97    0.95 o
  -6   3   1   27.33   31.75    1.25 o
  -6  -3   1   23.41   30.39    2.20 o
  -5   3   1   72.13   71.77    1.72 o
  -5  -3   1   76.52   72.66    4.57 o
  -4   3   1  262.64  255.11    3.52 o
  -4  -3   1  255.55  236.58    7.07 o
  -3   3   1   58.26   58.71    3.20 o
  -3  -3   1   40.66   41.64    2.98 o
  -2   3   1  129.42  143.74    3.92 o
  -2  -3   1  129.18  143.20    5.37 o
  -1   3   1  177.63  174.92    4.95 o
  -1  -3   1  179.23  174.88    3.40 o
   0   3   1 1211.14 1205.93    8.38 o
   0  -3   1 1264.11 1169.06    7.07 o
   1   3   1 1299.01 1333.49   11.66 o
   1  -3   1 1264.95 1280.77    7.96 o
   2   3   1  704.83  820.74    9.80 o
   2  -3   1  703.90  825.79   10.78 o
   3   3   1  889.26  968.41   12.62 o
   3  -3   1  891.20  878.86   16.28 o
   4   3   1  273.31  321.71    3.99 o
   4  -3   1  273.15  295.31    6.46 o
   5   3   1   83.02   82.75    2.24 o
   5  -3   1   85.81   79.67    4.04 o
   6   3   1   12.91   12.89    0.81 o
   6  -3   1   22.64   23.31    1.36 o
  -6   4   1   63.33   70.77    1.58 o
  -6  -4   1   57.94   65.45    2.81 o
  -5   4   1  328.12  349.03    3.82 o
  -5  -4   1  355.07  360.03    8.12 o
  -4   4   1  116.10  106.08    1.90 o
  -4  -4   1  114.64  106.43    4.73 o
  -3   4   1  193.96  211.11    2.98 o
  -3  -4   1  200.82  226.06    6.86 o
  -2   4   1   68.38   77.74    4.34 o
  -2  -4   1   86.59   90.48    3.94 o
  -1   4   1  854.11  947.56   17.41 o
  -1  -4   1  795.74  837.01    8.43 o
   0   4   1  254.87  253.17    5.94 o
   0  -4   1  248.59  224.24    3.88 o
   1   4   1 1498.29 1714.64   22.87 o
   1  -4   1 1602.21 1703.71    9.96 o
   2   4   1 1025.78 1127.42   15.56 o
   2  -4   1 1007.89 1007.15   11.48 o
   3   4   1    7.02    7.68    0.63 o
   3  -4   1    8.07    6.75    0.93 o
   4   4   1    2.63    2.44    0.57 o
   4  -4   1    0.55    0.54    0.88 <
   5   4   1  157.88  178.40    2.33 o
   5  -4   1  158.38  179.74    5.80 o
   6   4   1   56.33   55.70    1.45 o
   6  -4   1   49.63   49.95    2.53 o
  -6  -5   1   13.62   18.39    1.23 o
  -5   5   1   56.34   53.69    2.05 o
  -5  -5   1   46.55   42.36    2.58 o
  -4   5   1   59.62   66.91    2.03 o
  -4  -5   1   60.30   62.99    3.57 o
  -3   5   1   19.76   20.12    1.20 o
  -3  -5   1   11.02   10.53    1.35 o
  -2   5   1  233.72  264.14    4.47 o
  -2  -5   1  231.64  264.02    8.81 o
  -1   5   1  360.61  388.83   10.66 o
  -1  -5   1  352.98  353.54    8.34 o
   0   5   1  541.31  660.69   17.97 o
   0  -5   1  541.08  563.11    7.57 o
   1   5   1   99.26   98.97    6.46 o
   1  -5   1   93.09   92.69    3.09 o
   2   5   1  223.28  257.21    3.90 o
   2  -5   1  244.21  264.57    6.17 o
   3   5   1  322.00  345.26    3.97 o
   3  -5   1  373.79  382.08    7.19 o
   4   5   1   91.22  101.00    2.28 o
   4  -5   1   90.19  100.56    4.53 o
   5   5   1  137.54  150.30    3.45 o
   5  -5   1  133.08  145.82    4.83 o
   6   5   1    8.03   10.92    0.90 o
   6  -5   1    8.40   15.45    1.23 o
  -5   6   1   63.88   74.50    1.95 o
  -5  -6   1   61.87   64.42    2.58 o
  -4   6   1    6.92    7.91    0.93 o
  -4  -6   1    6.18    5.66    1.15 o
  -3   6   1  220.88  268.23    4.39 o
  -3  -6   1  215.27  236.60    4.89 o
  -2   6   1   93.79  109.28    2.43 o
  -2  -6   1  116.60  115.19    3.56 o
  -1   6   1  464.45  497.69    9.45 o
  -1  -6   1  482.01  534.76   12.16 o
   0   6   1   66.85   68.41    2.66 o
   0  -6   1   75.64   78.87    3.59 o
   1   6   1  175.41  173.03    4.07 o
   1  -6   1  139.18  145.35    5.43 o
   2   6   1   24.50   22.09    1.39 o
   2  -6   1   39.59   38.85    3.02 o
   3   6   1  189.80  223.97    3.90 o
   3  -6   1  195.89  222.86    4.89 o
   4   6   1  129.72  159.63    2.87 o
   4  -6   1  121.36  137.28    4.86 o
   5   6   1   26.41   27.99    1.80 o
   5  -6   1   19.95   23.11    1.63 o
  -4   7   1  118.04  139.13    2.64 o
  -4  -7   1  103.78   99.73    3.14 o
  -3   7   1   38.11   51.47    2.10 o
  -3  -7   1   30.09   41.20    2.01 o
  -2   7   1    8.86   12.73    1.28 o
  -2  -7   1    8.67   11.77    1.22 o
  -1   7   1   34.77   41.12    2.24 o
  -1  -7   1   31.25   38.08    4.37 o
   0   7   1   10.06   11.34    1.11 o
   0  -7   1    9.43    9.45    1.86 o
   1   7   1   96.38   84.06    3.30 o
   1  -7   1  104.90   94.54    5.11 o
   2   7   1  340.13  359.37    5.82 o
   2  -7   1  330.05  326.10    5.74 o
   3   7   1   30.03   38.32    1.97 o
   3  -7   1   19.30   28.70    1.77 o
   4   7   1   11.11   16.48    1.47 o
   4  -7   1   12.29   14.62    1.48 o
  -3   8   1   85.62   72.06    2.46 o
  -3  -8   1   88.39  100.61    3.12 o
  -2   8   1  108.50  130.50    3.30 o
  -2  -8   1  106.76  119.18    4.33 o
  -1   8   1   77.26   83.19    2.82 o
  -1  -8   1   74.49   62.17    3.55 o
   0   8   1   86.27  102.24    3.21 o
   1   8   1   39.84   43.11    2.03 o
   1  -8   1   27.00   21.43    1.39 o
   2   8   1  132.57  155.52    3.49 o
   2  -8   1  124.64  117.07    2.88 o
   3   8   1   88.12   88.53    3.06 o
   3  -8   1   86.15   72.00    1.75 o
  -1   9   1   67.90   65.31    1.78 o
  -1  -9   1   68.99   54.68    1.48 o
   0   9   1   39.18   37.98    1.46 o
   0  -9   1   33.57   22.62    1.00 o
   1   9   1    9.07   10.25    0.79 o
   1  -9   1    8.50    9.73    1.08 o
  -7   0   2  123.76  111.26    2.61 o
  -6   0   2   47.09   44.23    2.07 o
  -5   0   2   26.75   27.70    1.41 o
  -4   0   2  689.00  653.03   12.73 o
  -3   0   2  328.94  305.98    5.66 o
  -2   0   2    0.91    0.31    0.57 <
  -1   0   2  935.78  967.31    9.29 o
   0   0   2  421.82  354.48    4.30 o
   1   0   2  912.21  786.29    7.17 o
   2   0   2  361.43  354.94    5.39 o
   3   0   2  196.74  180.56    5.56 o
   4   0   2   26.47   28.81    2.24 o
   5   0   2   28.26   29.05    2.24 o
   6   0   2  314.02  325.33    5.41 o
   7   0   2   27.37   23.99    1.03 o
  -7   1   2    5.79    5.70    0.49 o
  -6   1   2  130.59  122.01    3.09 o
  -6  -1   2  132.42  131.60    5.08 o
  -5   1   2   54.05   50.96    2.17 o
  -5  -1   2   62.25   61.15    3.03 o
  -4   1   2    0.12   -0.06    0.67 <
  -4  -1   2    0.20    0.87    0.65 <
  -3   1   2  133.80  133.92    5.01 o
  -3  -1   2  105.78  107.50    3.43 o
  -2   1   2 1606.15 1586.44   17.26 o
  -2  -1   2 1698.01 1731.68   11.94 o
  -1   1   2  688.57  673.15    5.42 o
  -1  -1   2  683.80  695.06    7.75 o
   0   1   2  133.51  100.72    2.18 o
   0  -1   2  113.44   87.84    2.26 o
   1   1   2 4637.89 4378.85   16.07 o
   1  -1   2 4512.27 4237.29   18.68 o
   2   1   2  680.40  640.73    7.61 o
   2  -1   2  616.17  554.36    5.35 o
   3   1   2  231.33  239.23    5.76 o
   3  -1   2  239.92  261.27    6.87 o
   4   1   2   88.72   84.99    2.60 o
   4  -1   2  105.36   99.71    3.05 o
   5   1   2   73.18   73.30    2.96 o
   5  -1   2   81.47   78.49    3.61 o
   6   1   2  132.96  124.31    4.16 o
   6  -1   2  134.62  132.93    3.51 o
   7   1   2   63.79   56.43    1.55 o
   7  -1   2   53.91   41.76    1.79 o
  -7   2   2  109.55   99.91    1.74 o
  -6   2   2   52.40   51.60    1.43 o
  -6  -2   2   55.17   60.60    3.33 o
  -5   2   2  198.92  188.36    3.72 o
  -5  -2   2  203.37  205.77    7.72 o
  -4   2   2   48.87   45.36    1.70 o
  -4  -2   2   43.83   40.41    2.96 o
  -3   2   2  836.81  829.23    9.50 o
  -3  -2   2  793.30  812.95   12.59 o
  -2   2   2  424.03  415.74    4.89 o
  -2  -2   2  417.80  446.54    7.82 o
  -1   2   2  413.67  409.05    6.20 o
  -1  -2   2  424.78  412.84    6.16 o
   0   2   2  135.13  130.43    3.31 o
   0  -2   2  160.65  160.87    2.60 o
   1   2   2  598.51  592.64    7.42 o
   1  -2   2  593.16  556.25    5.31 o
   2   2   2  485.10  496.30    6.87 o
   2  -2   2  466.62  475.30    8.93 o
   3   2   2  892.45  887.64   10.31 o
   3  -2   2  976.51  965.67   16.53 o
   4   2   2  236.94  240.95    3.62 o
   4  -2   2  221.25  226.67    4.57 o
   5   2   2   15.19   14.93    1.76 o
   5  -2   2   13.20   11.56    1.40 o
   6   2   2  208.32  197.93    4.18 o
   6  -2   2  199.98  188.11    4.10 o
   7   2   2   11.31   11.25    1.01 o
  -6   3   2   11.69   14.19    0.86 o
  -6  -3   2   16.89   20.94    1.82 o
  -5   3   2   37.48   40.37    1.29 o
  -5  -3   2   34.50   39.23    3.26 o
  -4   3   2   40.92   44.13    1.50 o
  -4  -3   2   39.28   43.13    3.15 o
  -3   3   2  112.11  106.98    4.31 o
  -3  -3   2   91.00   87.21    3.77 o
  -2   3   2 1129.36 1181.00   16.71 o
  -2  -3   2 1183.12 1278.09   12.30 o
  -1   3   2   72.81   77.64    2.71 o
  -1  -3   2   67.03   70.20    1.99 o
   0   3   2 1288.87 1311.02   12.88 o
   0  -3   2 1350.83 1241.82    9.31 o
   1   3   2   81.12   77.81    2.75 o
   1  -3   2   60.48   58.19    1.83 o
   2   3   2  668.80  705.26   10.91 o
   2  -3   2  660.70  684.96    7.85 o
   3   3   2  160.19  167.84    5.39 o
   3  -3   2  152.40  142.49    5.62 o
   4   3   2   39.09   37.76    1.57 o
   4  -3   2   37.81   34.84    2.15 o
   5   3   2   78.66   83.35    2.29 o
   5  -3   2   85.65   70.32    4.26 o
   6   3   2   69.97   72.31    1.92 o
   6  -3   2   68.72   68.21    2.27 o
  -6   4   2   13.95   13.76    0.74 o
  -6  -4   2   13.67   13.74    1.35 o
  -5   4   2  296.98  320.36    3.64 o
  -5  -4   2  310.89  324.54    7.65 o
  -4   4   2  101.84  109.90    1.96 o
  -4  -4   2   93.46  103.87    4.62 o
  -3   4   2   34.89   36.36    1.17 o
  -3  -4   2   29.19   28.42    1.68 o
  -2   4   2   14.15   17.79    2.14 o
  -2  -4   2   10.42   13.20    1.62 o
  -1   4   2  257.08  251.29    8.78 o
  -1  -4   2  233.33  215.34    4.44 o
   0   4   2  130.03  149.93    5.38 o
   0  -4   2  101.97  105.25    2.77 o
   1   4   2  445.37  486.12    9.19 o
   1  -4   2  449.28  453.81    4.99 o
   2   4   2  202.95  201.37    6.67 o
   2  -4   2  240.25  229.74    5.02 o
   3   4   2  353.45  392.50    3.70 o
   3  -4   2  380.00  382.51    5.43 o
   4   4   2   51.67   55.37    1.75 o
   4  -4   2   58.74   47.23    2.55 o
   5   4   2   13.77   14.83    0.77 o
   5  -4   2   13.91   14.24    1.89 o
   6   4   2   44.66   51.98    1.77 o
   6  -4   2   34.51   41.62    2.35 o
  -6   5   2   68.39   74.41    2.45 o
  -6  -5   2   65.74   74.66    2.30 o
  -5   5   2   44.03   46.98    1.29 o
  -5  -5   2   42.30   41.30    2.49 o
  -4   5   2   22.98   27.92    1.17 o
  -4  -5   2   21.78   22.46    1.48 o
  -3   5   2   11.23   10.85    0.96 o
  -3  -5   2   17.84   17.56    1.52 o
  -2   5   2  904.78  920.24    8.23 o
  -2  -5   2  917.26 1002.88   12.46 o
  -1   5   2  205.94  234.78   10.05 o
  -1  -5   2  217.31  228.02    6.52 o
   0   5   2  235.40  276.36    8.71 o
   0  -5   2  244.04  263.25    5.70 o
   1   5   2  265.79  284.90    6.94 o
   1  -5   2  221.72  237.50    5.51 o
   2   5   2    0.52    2.07    0.54 o
   2  -5   2    3.60    4.65    0.93 o
   3   5   2   88.71   97.85    2.16 o
   3  -5   2   90.08   89.51    3.34 o
   4   5   2  169.40  195.23    3.24 o
   4  -5   2  158.58  175.11    5.96 o
   5   5   2   51.11   52.09    1.67 o
   5  -5   2   35.28   34.69    2.46 o
   6   5   2    6.77    9.21    0.85 o
   6  -5   2    8.16    9.56    0.93 o
  -5   6   2   33.47   39.95    1.43 o
  -5  -6   2   30.71   31.15    1.74 o
  -4   6   2  155.23  173.93    3.53 o
  -4  -6   2  134.34  130.07    3.07 o
  -3   6   2   20.48   20.25    1.09 o
  -3  -6   2   20.02   16.90    1.34 o
  -2   6   2   63.90   61.11    1.91 o
  -2  -6   2   70.51   62.47    2.72 o
  -1   6   2  367.17  355.30    4.88 o
  -1  -6   2  364.78  370.90    8.78 o
   0   6   2   22.79   21.27    1.49 o
   0  -6   2   31.43   31.27    2.57 o
   1   6   2   67.84   66.33    2.44 o
   1  -6   2   68.66   68.27    4.28 o
   2   6   2  249.12  283.66    5.51 o
   2  -6   2  236.79  244.00    7.55 o
   3   6   2  223.06  266.22    4.30 o
   3  -6   2  210.23  219.66    4.83 o
   4   6   2    4.11    3.87    0.57 o
   4  -6   2    5.89    5.78    1.31 o
   5   6   2   19.13   20.37    1.60 o
   5  -6   2   21.27   24.67    1.72 o
  -4   7   2    2.62    6.24    0.75 o
  -4  -7   2    2.29    1.63    0.39 o
  -3   7   2   51.32   46.64    1.87 o
  -3  -7   2   58.92   67.25    2.44 o
  -2   7   2  288.11  321.52    5.93 o
  -2  -7   2  297.21  304.16    8.10 o
  -1   7   2   20.15   17.57    1.41 o
  -1  -7   2   17.21   17.15    1.58 o
   0   7   2   82.41   74.51    3.19 o
   0  -7   2   70.02   69.38    4.48 o
   1   7   2   64.38   61.25    2.90 o
   1  -7   2   77.21   76.85    4.35 o
   2   7   2   51.80   52.79    1.74 o
   2  -7   2   40.96   40.82    2.24 o
   3   7   2  169.51  182.14    3.84 o
   3  -7   2  173.18  153.48    3.69 o
   4  -7   2  165.70  180.77    4.64 o
  -3  -8   2   28.41   30.04    1.76 o
  -2   8   2    8.26    9.82    0.83 o
  -2  -8   2   10.12   13.42    1.12 o
  -1   8   2   63.31   76.29    2.71 o
  -1  -8   2   59.18   50.21    2.95 o
   0   8   2   34.89   42.29    2.10 o
   0  -8   2   30.33   25.06    1.43 o
   1   8   2   17.80   18.08    1.13 o
   1  -8   2   17.01   15.82    1.60 o
   2   8   2   50.37   61.89    2.29 o
   2  -8   2   53.83   57.57    2.10 o
   3   8   2  245.88  258.00    5.36 o
   3  -8   2  258.86  213.29    4.40 o
  -1   9   2    4.32    4.43    0.86 o
  -1  -9   2    3.78    4.09    0.51 o
   0   9   2   12.30   11.91    0.83 o
   0  -9   2   17.12   12.99    0.76 o
   1   9   2   83.34   68.38    2.64 o
  -7   0   3   56.27   48.91    1.63 o
  -6   0   3   11.00    9.55    0.80 o
  -5   0   3    8.34    5.61    0.80 o
  -4   0   3    9.63    9.87    1.20 o
  -3   0   3  543.59  509.28    8.46 o
  -2   0   3  431.36  470.50    9.30 o
  -1   0   3   27.22   19.85    1.19 o
   0   0   3  659.26  605.37    5.69 o
   1   0   3  341.84  284.66    4.34 o
   2   0   3  564.63  600.98    9.10 o
   3   0   3   27.07   19.30    1.81 o
   4   0   3    1.04    1.20    0.64 <
   5   0   3  113.86  103.77    4.16 o
   6   0   3   46.81   44.40    3.52 o
   7   0   3    8.55    7.68    0.65 o
  -7   1   3   65.88   59.06    1.87 o
  -6   1   3    8.12    9.03    0.94 o
  -6  -1   3    6.15    8.27    1.53 o
  -5   1   3  410.68  391.02    5.96 o
  -5  -1   3  386.03  372.43    6.14 o
  -4   1   3  202.49  204.12    3.74 o
  -4  -1   3  174.39  178.78    5.42 o
  -3   1   3  160.91  152.30    4.07 o
  -3  -1   3  165.42  150.67    5.39 o
  -2   1   3 2019.57 2012.93   11.97 o
  -2  -1   3 2124.24 2212.23   17.12 o
  -1   1   3  140.70  146.75    3.22 o
  -1  -1   3  107.24  117.17    2.55 o
   0   1   3 1508.30 1238.77    9.39 o
   0  -1   3 1569.19 1450.51    8.67 o
   1   1   3 1917.25 1838.95   11.39 o
   1  -1   3 1866.99 1800.31    8.65 o
   2   1   3  377.70  353.94    4.71 o
   2  -1   3  324.23  294.55    4.04 o
   3   1   3  228.37  235.28    5.30 o
   3  -1   3  193.07  206.77    6.27 o
   4   1   3   23.14   23.99    1.31 o
   4  -1   3   22.32   23.41    1.72 o
   5   1   3  118.04  117.61    6.53 o
   5  -1   3  120.08  112.55    4.26 o
   6   1   3  172.21  154.08    4.74 o
   6  -1   3  177.27  164.45    3.77 o
   7   1   3   20.76   19.25    0.93 o
   7  -1   3   18.16   15.10    1.16 o
  -7   2   3   66.97   63.72    1.84 o
  -6   2   3  114.68  114.60    2.04 o
  -6  -2   3  124.85  129.43    3.42 o
  -5   2   3    4.52    4.69    0.63 o
  -5  -2   3    2.28    2.62    0.77 o
  -4   2   3   17.74   16.79    1.08 o
  -4  -2   3   13.11   12.34    1.23 o
  -3   2   3  492.74  455.78    7.02 o
  -3  -2   3  453.31  447.62    9.75 o
  -2   2   3  269.83  256.39    3.94 o
  -2  -2   3  258.91  269.82    4.51 o
  -1   2   3  280.27  266.71    4.29 o
  -1  -2   3  275.39  264.20    3.09 o
   0   2   3  978.32  936.14    6.80 o
   0  -2   3  950.29  954.30    7.41 o
   1   2   3 1769.35 1683.58   16.30 o
   1  -2   3 1763.97 1623.76   10.47 o
   2   2   3   31.92   35.60    1.75 o
   2  -2   3   26.18   29.53    1.72 o
   3   2   3  368.08  358.55    6.72 o
   3  -2   3  397.76  385.05   11.04 o
   4   2   3  326.28  321.17    4.79 o
   4  -2   3  294.46  294.33    5.42 o
   5   2   3  147.71  161.16    3.74 o
   5  -2   3  152.65  137.26    5.35 o
   6   2   3   18.50   17.56    1.34 o
   6  -2   3   17.57   17.05    1.29 o
  -6   3   3   19.88   20.27    0.94 o
  -6  -3   3   22.63   22.48    1.35 o
  -5   3   3   93.27   94.55    1.90 o
  -5  -3   3   88.76   91.81    4.95 o
  -4   3   3  300.17  285.69    3.93 o
  -4  -3   3  318.28  321.13    8.37 o
  -3   3   3   80.59   78.78    5.00 o
  -3  -3   3   81.76   83.34    3.80 o
  -2   3   3  991.54 1082.85   16.27 o
  -2  -3   3 1024.38 1118.06   11.28 o
  -1   3   3  180.79  181.18    4.17 o
  -1  -3   3  169.82  170.41    3.44 o
   0   3   3  443.54  434.79    6.52 o
   0  -3   3  397.97  370.90    6.42 o
   1   3   3   69.68   64.93    3.79 o
   1  -3   3   64.26   62.98    2.55 o
   2   3   3  507.07  513.60    9.66 o
   2  -3   3  527.30  531.19    7.06 o
   3   3   3  211.02  223.10    6.42 o
   3  -3   3  231.74  230.22    6.17 o
   4   3   3   94.90   96.04    2.46 o
   4  -3   3  100.98   95.93    3.12 o
   5   3   3   18.54   18.85    1.26 o
   5  -3   3   16.90   13.22    1.46 o
   6   3   3  301.39  312.37    4.00 o
   6  -3   3  298.65  301.05    4.58 o
  -6   4   3  116.04  121.86    1.99 o
  -6  -4   3  118.83  115.05    2.54 o
  -5   4   3   55.98   60.53    1.47 o
  -5  -4   3   49.94   50.56    3.18 o
  -4   4   3   33.74   35.52    1.24 o
  -4  -4   3   28.21   27.79    1.83 o
  -3   4   3  324.95  325.34    3.61 o
  -3  -4   3  331.95  325.68    4.85 o
  -2   4   3  118.73  126.68    4.47 o
  -2  -4   3  129.84  134.50    5.35 o
  -1   4   3   20.01   25.22    2.62 o
  -1  -4   3   20.18   23.44    1.79 o
   0   4   3  159.92  151.68    5.21 o
   0  -4   3  130.02  113.96    3.44 o
   1   4   3 1938.12 1981.22   19.16 o
   1  -4   3 2001.58 1965.86   12.75 o
   2   4   3   91.78   90.35    5.53 o
   2  -4   3   80.92   76.00    2.95 o
   3   4   3  236.86  275.18    3.67 o
   3  -4   3  248.91  262.40    4.63 o
   4   4   3   13.19   15.91    1.02 o
   4  -4   3    5.18    4.36    0.81 o
   5   4   3  104.79  117.36    2.48 o
   5  -4   3   95.46   99.60    4.52 o
   6   4   3    2.86    3.21    0.53 o
   6  -4   3    2.76    2.25    0.46 o
  -6   5   3    2.49    2.63    0.55 o
  -5   5   3   38.17   41.52    1.32 o
  -5  -5   3   33.35   35.18    2.23 o
  -4   5   3   79.02   91.55    2.07 o
  -4  -5   3   90.31   92.38    2.88 o
  -3   5   3  251.19  256.14    3.69 o
  -3  -5   3  245.99  238.82    3.75 o
  -2   5   3  554.88  521.30    5.38 o
  -2  -5   3  567.66  600.49    8.68 o
  -1   5   3   14.15   13.03    1.20 o
  -1  -5   3   28.47   24.91    2.08 o
   0   5   3   29.80   28.73    2.95 o
   0  -5   3   22.47   22.84    2.90 o
   1   5   3   28.37   27.31    1.46 o
   1  -5   3   25.13   25.34    1.89 o
   2   5   3  146.65  144.40    3.22 o
   2  -5   3  142.27  130.63    3.97 o
   3   5   3  117.68  127.78    2.77 o
   3  -5   3  119.90  107.39    3.08 o
   4   5   3   39.49   44.59    1.84 o
   4  -5   3   41.48   40.38    2.19 o
   5   5   3   28.70   33.09    1.18 o
   5  -5   3   24.97   28.85    2.25 o
  -5   6   3   21.14   27.11    1.16 o
  -5  -6   3   23.47   23.74    1.41 o
  -4   6   3   32.88   34.87    1.76 o
  -4  -6   3   27.04   24.47    1.38 o
  -3   6   3   80.65   95.43    2.20 o
  -3  -6   3   67.05   75.22    2.18 o
  -2   6   3   45.89   50.31    1.97 o
  -2  -6   3   43.70   38.62    3.02 o
  -1   6   3   24.66   26.19    1.39 o
  -1  -6   3   24.44   26.49    2.22 o
   0   6   3   23.76   22.30    1.48 o
   0  -6   3   25.52   27.54    2.48 o
   1   6   3  135.84  138.74    3.48 o
   1  -6   3  124.54  133.54    5.92 o
   2   6   3   70.96   79.38    2.28 o
   2  -6   3   63.41   72.40    3.95 o
   3   6   3  288.73  344.00    5.03 o
   3  -6   3  293.06  272.39    8.14 o
   4   6   3   16.89   16.01    1.03 o
   4  -6   3   25.51   23.62    2.22 o
   5   6   3  111.13  119.09    3.61 o
   5  -6   3  113.53  131.74    3.82 o
  -4   7   3   15.66   18.62    0.98 o
  -4  -7   3   12.27   12.49    1.15 o
  -3   7   3   31.47   30.58    1.49 o
  -3  -7   3   28.92   30.09    1.33 o
  -2   7   3  426.22  444.35    4.49 o
  -2  -7   3  428.50  463.56    9.65 o
  -1   7   3   45.91   46.76    2.12 o
  -1  -7   3   43.25   38.33    2.63 o
   0   7   3  203.73  213.95    4.65 o
   0  -7   3  207.18  220.05    7.87 o
   1   7   3    2.53    2.17    0.58 o
   1  -7   3    3.69    2.08    0.90 <
   2   7   3   58.12   60.67    2.23 o
   2  -7   3   49.10   44.62    2.24 o
   3   7   3   59.20   66.10    2.54 o
   3  -7   3   61.29   65.28    2.38 o
   4   7   3    4.88    4.62    0.61 o
   4  -7   3    5.47    5.52    0.97 o
  -3   8   3   55.50   50.13    1.51 o
  -3  -8   3   56.06   60.23    2.42 o
  -2   8   3   34.34   33.55    1.78 o
  -2  -8   3   35.96   38.04    1.33 o
  -1   8   3    6.90    6.16    0.76 o
  -1  -8   3    6.60    4.16    0.99 o
   0   8   3   32.59   31.21    1.83 o
   0  -8   3   38.60   31.43    1.57 o
   1   8   3   64.69   70.73    2.49 o
   1  -8   3   63.96   65.33    3.19 o
   2   8   3    1.48    1.56    0.56 <
   2  -8   3    2.57    3.01    0.64 o
   3   8   3    8.49    9.76    1.11 o
   3  -8   3    6.96    7.17    0.98 o
  -1   9   3   49.54   47.46    2.02 o
  -1  -9   3   48.17   38.75    1.23 o
   0   9   3   22.18   21.17    1.46 o
   0  -9   3   18.90   10.43    1.06 o
   1   9   3   15.08   13.42    1.12 o
   1  -9   3   14.57   10.04    1.03 o
  -6   0   4   22.63   20.16    1.20 o
  -5   0   4    1.35    1.96    0.58 o
  -4   0   4  799.98  777.99    8.16 o
  -3   0   4  152.46  131.73    4.54 o
  -2   0   4  344.95  358.04    5.80 o
  -1   0   4  754.59  675.52    6.12 o
   0   0   4 2803.99 2518.06   13.08 o
   1   0   4   62.23   57.33    3.11 o
   2   0   4 1375.21 1386.54   18.06 o
   3   0   4  212.38  217.97    7.07 o
   4   0   4    2.12    3.89    0.90 o
   5   0   4  221.34  209.29    7.72 o
   6   0   4   46.22   47.81    2.67 o
   7   0   4   12.24   10.33    0.72 o
  -7   1   4  106.27   99.59    2.28 o
  -6   1   4  178.44  172.92    2.96 o
  -6  -1   4  180.44  176.92    3.75 o
  -5   1   4  270.49  259.24    4.83 o
  -5  -1   4  274.69  266.35    5.17 o
  -4   1   4   82.57   84.59    2.50 o
  -4  -1   4   65.35   68.70    2.81 o
  -3   1   4  450.80  441.77    7.79 o
  -3  -1   4  444.66  448.60    9.49 o
  -2   1   4  777.05  770.45    8.44 o
  -2  -1   4  721.94  758.52    7.74 o
  -1   1   4  412.34  410.48    4.91 o
  -1  -1   4  413.86  425.73    3.75 o
   0   1   4 1037.46  860.07    7.04 o
   0  -1   4 1077.84  983.18    5.17 o
   1   1   4 1328.42 1196.27   14.30 o
   1  -1   4 1354.17 1275.75    8.06 o
   2   1   4  110.92  103.04    3.05 o
   2  -1   4  109.65  105.34    3.33 o
   3   1   4  123.41  121.38    4.47 o
   3  -1   4  116.51  120.59    6.55 o
   4   1   4  207.61  205.03    4.11 o
   4  -1   4  239.85  243.03    6.02 o
   5   1   4   38.21   33.51    2.46 o
   5  -1   4   30.79   25.68    2.06 o
   6   1   4   15.08   13.30    1.61 o
   6  -1   4   14.13   12.55    2.02 o
   7   1   4   47.99   41.42    1.25 o
   7  -1   4   39.69   28.80    1.59 o
  -6   2   4   75.01   75.92    1.96 o
  -6  -2   4   68.69   71.78    2.52 o
  -5   2   4  140.54  135.06    2.59 o
  -5  -2   4  150.55  150.75    3.90 o
  -4   2   4  371.24  360.31    3.93 o
  -4  -2   4  370.12  372.74    6.65 o
  -3   2   4   33.17   35.00    2.74 o
  -3  -2   4   35.85   38.40    2.96 o
  -2   2   4  765.16  779.48   12.36 o
  -2  -2   4  732.84  770.70    8.08 o
  -1   2   4  402.67  410.01    5.71 o
  -1  -2   4  476.28  482.91    6.19 o
   0   2   4  197.62  182.63    3.20 o
   0  -2   4  214.88  201.16    3.32 o
   1   2   4  896.21  811.53   12.06 o
   1  -2   4  932.57  917.64    9.80 o
   2   2   4  199.42  207.56    4.30 o
   2  -2   4  157.84  175.74    3.84 o
   3   2   4  265.38  286.71    6.77 o
   3  -2   4  236.54  244.76    9.22 o
   4   2   4   51.47   51.69    2.20 o
   4  -2   4   48.61   47.37    2.31 o
   5   2   4  286.10  303.75    5.30 o
   5  -2   4  292.77  316.37    6.31 o
   6   2   4  115.12  111.55    2.62 o
   6  -2   4  120.05  109.11    2.94 o
  -6   3   4    4.56    5.45    0.50 o
  -6  -3   4    6.39    7.41    0.86 o
  -5   3   4   36.35   37.69    1.21 o
  -5  -3   4   38.19   41.09    3.36 o
  -4   3   4  252.77  242.26    3.67 o
  -4  -3   4  260.51  248.34    4.75 o
  -3   3   4  245.38  239.75    9.03 o
  -3  -3   4  262.74  273.72    7.97 o
  -2   3   4  171.56  174.88    5.35 o
  -2  -3   4  146.69  150.73    5.28 o
  -1   3   4  190.65  196.58    5.04 o
  -1  -3   4  175.56  183.01    3.84 o
   0   3   4  622.73  587.24    8.95 o
   0  -3   4  592.04  581.19    8.49 o
   1   3   4  518.96  542.07    8.16 o
   1  -3   4  518.30  531.62    8.60 o
   2   3   4  245.31  255.55    8.88 o
   2  -3   4  243.62  263.80    5.44 o
   3   3   4  101.91  111.11    3.67 o
   3  -3   4  107.38  106.32    4.45 o
   4   3   4  160.65  163.25    3.06 o
   4  -3   4  197.42  182.92    4.28 o
   5   3   4   22.41   28.10    1.45 o
   5  -3   4   26.29   29.15    1.96 o
   6   3   4   75.43   79.70    1.97 o
   6  -3   4   76.09   73.80    2.22 o
  -6   4   4   32.66   35.74    1.85 o
  -6  -4   4   40.88   40.86    1.49 o
  -5   4   4   20.34   25.08    0.99 o
  -5  -4   4   16.84   19.71    2.00 o
  -4   4   4  185.02  191.04    2.79 o
  -4  -4   4  197.66  194.12    4.38 o
  -3   4   4  103.18  104.30    2.10 o
  -3  -4   4  104.25  107.96    2.46 o
  -2   4   4   23.38   25.52    2.79 o
  -2  -4   4   23.69   25.74    3.07 o
  -1   4   4  188.97  190.22    6.03 o
  -1  -4   4  191.94  192.44    4.46 o
   0   4   4  402.74  395.62    8.58 o
   0  -4   4  410.59  384.89    7.81 o
   1   4   4  983.08  961.75   14.03 o
   1  -4   4 1000.43  967.61   10.27 o
   2   4   4   40.46   40.00    5.25 o
   2  -4   4   23.02   23.22    2.15 o
   3   4   4   16.19   16.74    0.98 o
   3  -4   4   18.16   17.15    1.38 o
   4   4   4  163.63  176.30    2.91 o
   4  -4   4  163.01  142.62    4.63 o
   5   4   4  186.27  205.93    3.21 o
   5  -4   4  173.62  184.82    4.45 o
   6   4   4   11.64   13.08    0.85 o
   6  -4   4    6.23    6.54    0.63 o
  -5   5   4    6.69    8.26    0.64 o
  -5  -5   4    7.64    7.76    1.11 o
  -4   5   4   67.82   78.82    1.94 o
  -4  -5   4   76.51   82.37    2.99 o
  -3   5   4  515.64  533.06    5.07 o
  -3  -5   4  483.30  494.36    7.04 o
  -2   5   4   42.32   37.46    1.69 o
  -2  -5   4   40.47   40.89    2.53 o
  -1   5   4  163.32  166.76    3.33 o
  -1  -5   4  162.76  166.73    5.26 o
   0   5   4  194.37  205.49    4.00 o
   0  -5   4  193.64  192.08    5.68 o
   1   5   4   66.28   65.02    2.02 o
   1  -5   4   67.64   66.65    3.40 o
   2   5   4   43.99   45.42    1.72 o
   2  -5   4   44.34   44.76    2.35 o
   3   5   4   16.08   16.77    1.07 o
   3  -5   4   17.57   14.35    1.18 o
   4   5   4  292.97  349.22    5.11 o
   4  -5   4  296.43  302.82    5.94 o
   5   5   4    4.93    7.77    0.73 o
   5  -5   4    4.47    6.05    1.11 o
  -5   6   4   15.35   18.08    0.93 o
  -4   6   4  147.99  169.58    3.67 o
  -4  -6   4  144.07  151.68    4.81 o
  -3   6   4   85.81   99.69    2.63 o
  -3  -6   4   85.73   99.11    2.62 o
  -2   6   4   60.10   68.05    2.22 o
  -2  -6   4   75.55   71.32    4.23 o
  -1   6   4  576.84  566.99    5.67 o
  -1  -6   4  586.02  572.81   10.80 o
   0   6   4   33.85   29.83    1.67 o
   0  -6   4   38.21   34.57    2.49 o
   1   6   4   61.96   61.88    2.40 o
   1  -6   4   51.33   50.72    3.27 o
   2   6   4  237.49  265.14    4.72 o
   2  -6   4  211.42  242.54    8.29 o
   3   6   4   33.29   40.38    2.04 o
   3  -6   4   24.54   23.97    1.78 o
   4   6   4   22.98   26.39    1.41 o
   4  -6   4   24.02   23.44    2.28 o
   5   6   4   86.38  100.31    3.08 o
   5  -6   4   86.65   82.99    1.97 o
  -4   7   4   16.72   17.58    0.94 o
  -4  -7   4   10.84    9.15    0.99 o
  -3   7   4   75.10   82.04    2.39 o
  -3  -7   4   69.28   75.29    2.38 o
  -2   7   4   36.12   35.84    1.51 o
  -2  -7   4   39.02   37.31    1.94 o
  -1   7   4   25.77   27.92    2.10 o
  -1  -7   4   27.11   23.63    2.39 o
   0   7   4  175.40  192.82    4.28 o
   0  -7   4  171.30  163.15    4.94 o
   1   7   4  149.93  158.78    3.88 o
   1  -7   4  160.20  136.78    6.01 o
   2   7   4    9.26    8.21    0.98 o
   2  -7   4    8.58    6.40    1.03 o
   3   7   4   45.04   53.61    2.32 o
   3  -7   4   51.22   56.35    2.17 o
   4   7   4  151.85  156.91    2.95 o
   4  -7   4  149.71  164.44    4.31 o
  -3   8   4    0.11    0.38    0.51 <
  -3  -8   4    0.07   -0.08    0.45 <
  -2   8   4   49.92   46.87    2.00 o
  -2  -8   4   62.10   67.54    2.10 o
  -1   8   4   24.66   30.22    1.81 o
  -1  -8   4   25.29   26.29    1.36 o
   0   8   4   50.23   54.90    2.47 o
   0  -8   4   46.57   50.66    2.96 o
   1   8   4   54.35   49.72    2.25 o
   1  -8   4   55.10   54.31    3.04 o
   2   8   4   40.19   42.56    1.82 o
   2  -8   4   48.91   43.44    1.74 o
   3   8   4   52.29   50.55    2.14 o
   3  -8   4   58.09   50.86    2.21 o
   0   9   4   15.19   18.02    1.23 o
   0  -9   4   18.54   13.19    0.79 o
  -6   0   5    1.04    0.51    0.46 <
  -5   0   5    0.67    0.68    0.59 <
  -4   0   5  475.12  457.67    6.15 o
  -3   0   5   42.28   48.29    2.52 o
  -2   0   5  271.86  304.14    4.93 o
  -1   0   5   26.66   26.20    1.43 o
   0   0   5  190.06  155.98    3.50 o
   1   0   5  272.52  235.67    5.18 o
   2   0   5   37.83   47.30    2.90 o
   3   0   5  456.75  441.59   10.50 o
   4   0   5  147.49  157.13    3.82 o
   5   0   5   20.34   19.71    1.99 o
   6   0   5   41.01   37.63    2.45 o
  -6   1   5   24.14   25.53    1.16 o
  -6  -1   5   33.78   34.33    1.76 o
  -5   1   5  309.56  308.97    5.03 o
  -5  -1   5  255.79  277.04    5.30 o
  -4   1   5   19.09   17.57    1.08 o
  -4  -1   5   14.27   13.63    1.25 o
  -3   1   5  166.40  173.93    5.09 o
  -3  -1   5  166.40  181.25    5.17 o
  -2   1   5  140.89  126.42    3.18 o
  -2  -1   5  168.74  160.18    3.75 o
  -1   1   5 2025.72 1988.48   11.55 o
  -1  -1   5 1970.44 1891.87   10.64 o
   0   1   5   33.85   27.72    1.21 o
   0  -1   5   34.75   33.31    1.10 o
   1   1   5 2574.01 2370.95   22.46 o
   1  -1   5 2514.43 2433.38   13.06 o
   2   1   5  116.79  111.80    4.00 o
   2  -1   5   87.84   86.28    3.25 o
   3   1   5  107.41  112.36    5.53 o
   3  -1   5  110.95  118.45    6.71 o
   4   1   5  217.13  212.46    3.81 o
   4  -1   5  238.76  241.31    6.24 o
   5   1   5  177.47  176.29    5.91 o
   5  -1   5  152.68  152.06    5.59 o
   6   1   5   35.22   37.37    2.45 o
   6  -1   5   40.51   45.67    3.11 o
  -6   2   5  176.09  171.60    2.87 o
  -6  -2   5  167.06  161.13    3.62 o
  -5   2   5   50.04   54.62    2.01 o
  -5  -2   5   50.44   56.77    2.39 o
  -4   2   5 1307.60 1233.83    9.41 o
  -4  -2   5 1303.23 1255.93   10.70 o
  -3   2   5  953.51  971.05   13.76 o
  -3  -2   5  852.65  957.91   17.90 o
  -2   2   5  274.39  276.16    6.18 o
  -2  -2   5  281.39  297.55    5.33 o
  -1   2   5 1019.47 1017.70    9.50 o
  -1  -2   5 1087.71 1146.91   13.44 o
   0   2   5 1158.85 1107.09    8.18 o
   0  -2   5 1151.60 1143.72    7.98 o
   1   2   5  466.12  444.58   10.26 o
   1  -2   5  481.60  469.58    5.29 o
   2   2   5  121.16  117.22    4.74 o
   2  -2   5  114.79  116.28    3.15 o
   3   2   5   81.13   85.92    6.03 o
   3  -2   5   55.76   57.46    3.73 o
   4   2   5  554.17  550.91    6.24 o
   4  -2   5  547.52  544.83    9.25 o
   5   2   5   96.07  104.85    3.12 o
   5  -2   5   97.26   92.98    3.91 o
   6   2   5   33.11   32.50    1.36 o
   6  -2   5   33.38   36.87    2.66 o
  -6   3   5  316.39  345.84    3.89 o
  -6  -3   5  306.09  320.60    4.61 o
  -5   3   5  537.62  563.62    4.52 o
  -5  -3   5  570.27  557.68    7.27 o
  -4   3   5  318.27  326.57    4.34 o
  -4  -3   5  316.37  335.52    6.42 o
  -3   3   5   10.45   13.61    0.98 o
  -3  -3   5   12.44   15.20    1.38 o
  -2   3   5   43.82   43.74    3.49 o
  -2  -3   5   41.11   41.86    2.52 o
  -1   3   5  811.24  821.24   10.66 o
  -1  -3   5  862.61  878.18    8.74 o
   0   3   5  678.24  691.17    9.11 o
   0  -3   5  672.88  683.93    8.58 o
   1   3   5  400.80  400.24    8.48 o
   1  -3   5  378.37  392.97    6.77 o
   2   3   5  631.52  642.39   14.96 o
   2  -3   5  624.65  640.13    8.09 o
   3   3   5  129.35  126.05    2.75 o
   3  -3   5  137.35  132.71    3.73 o
   4   3   5  147.58  161.41    3.84 o
   4  -3   5  149.13  148.52    4.00 o
   5   3   5   46.73   55.45    1.90 o
   5  -3   5   38.42   44.84    2.35 o
   6   3   5  126.22  131.92    2.32 o
   6  -3   5  117.95  119.69    2.66 o
  -6   4   5   71.22   82.34    2.58 o
  -6  -4   5   87.11   85.28    1.98 o
  -5   4   5   90.87   93.83    1.81 o
  -5  -4   5   95.53   95.77    3.88 o
  -4   4   5  223.10  231.27    3.10 o
  -4  -4   5  202.78  203.18    4.75 o
  -3   4   5  270.53  280.52    3.81 o
  -3  -4   5  310.35  333.00    5.10 o
  -2   4   5  247.78  242.37    5.03 o
  -2  -4   5  243.57  255.81    6.89 o
  -1   4   5  141.26  148.42    5.63 o
  -1  -4   5  142.57  150.15    4.13 o
   0   4   5  189.02  196.02    5.48 o
   0  -4   5  242.67  241.56    5.62 o
   1   4   5  217.73  219.26    7.20 o
   1  -4   5  191.44  199.14    4.57 o
   2   4   5  107.85  106.65    3.77 o
   2  -4   5  103.95  106.01    2.93 o
   3   4   5  395.58  428.55    5.14 o
   3  -4   5  434.84  439.52    6.84 o
   4   4   5  339.88  374.03    5.13 o
   4  -4   5  357.70  362.09    6.81 o
   5   4   5   13.12   14.06    0.89 o
   5  -4   5   14.01   13.72    1.26 o
   6   4   5   22.27   21.94    1.00 o
   6  -4   5   16.69   15.04    0.83 o
  -5   5   5  152.42  178.00    3.20 o
  -5  -5   5  176.29  182.40    4.43 o
  -4   5   5   65.85   73.43    2.07 o
  -4  -5   5   73.08   77.51    2.79 o
  -3   5   5  216.29  223.55    3.29 o
  -3  -5   5  203.90  218.19    4.14 o
  -2   5   5   43.37   40.56    1.54 o
  -2  -5   5   42.86   40.56    2.49 o
  -1   5   5  250.94  242.89    4.09 o
  -1  -5   5  242.18  240.45    5.62 o
   0   5   5   98.33   97.77    2.89 o
   0  -5   5   99.03   89.73    3.65 o
   1   5   5   14.66   16.74    1.18 o
   1  -5   5    9.94   10.20    1.18 o
   2   5   5   20.60   21.08    1.41 o
   2  -5   5   35.09   34.78    1.90 o
   3   5   5  157.50  182.52    3.88 o
   3  -5   5  138.76  142.54    4.44 o
   4   5   5  115.91  133.25    3.19 o
   4  -5   5  117.16   93.39    5.08 o
   5   5   5   70.65   84.34    2.00 o
   5  -5   5   80.62   95.89    3.41 o
  -5   6   5   14.04   13.76    0.79 o
  -5  -6   5   12.66   10.46    1.12 o
  -4   6   5   66.86   77.94    2.48 o
  -4  -6   5   80.80   84.55    3.55 o
  -3   6   5   72.60   76.12    2.80 o
  -3  -6   5   56.80   59.18    2.41 o
  -2   6   5  178.93  195.02    3.24 o
  -2  -6   5  170.27  170.43    4.44 o
  -1   6   5  180.98  192.10    3.28 o
  -1  -6   5  168.29  170.54    6.09 o
   0   6   5  286.67  311.76    5.36 o
   0  -6   5  277.84  293.69    7.21 o
   1   6   5    2.02    2.24    0.60 o
   1  -6   5    2.58    2.27    0.94 <
   2   6   5  101.84  102.78    3.50 o
   2  -6   5  105.94  106.28    4.93 o
   3   6   5   45.64   51.80    2.30 o
   3  -6   5   36.38   26.31    1.70 o
   4   6   5   73.31   88.17    2.31 o
   4  -6   5   80.48   98.37    3.97 o
   5   6   5   12.89   14.16    1.16 o
   5  -6   5   11.13   10.71    0.70 o
  -4   7   5   50.19   50.90    1.55 o
  -4  -7   5   47.40   40.31    1.86 o
  -3   7   5    2.87    2.21    0.56 o
  -3  -7   5    3.85    3.17    0.68 o
  -2   7   5  134.28  154.22    2.97 o
  -2  -7   5  128.54  159.42    3.74 o
  -1   7   5  159.68  184.84    4.47 o
  -1  -7   5  172.63  155.93    6.47 o
   0   7   5   23.58   23.09    1.26 o
   0  -7   5   23.75   19.84    2.91 o
   1   7   5   11.77   13.55    1.00 o
   1  -7   5   16.29   18.63    2.09 o
   2   7   5  274.13  307.05    6.11 o
   2  -7   5  243.72  238.68    4.95 o
   3   7   5   81.73   90.79    2.91 o
   3  -7   5   83.55   78.00    2.39 o
   4   7   5   17.89   19.95    1.05 o
   4  -7   5   19.96   23.24    1.52 o
  -3  -8   5   24.90   24.45    1.45 o
  -2   8   5    0.13   -0.01    0.70 <
  -2  -8   5    0.07    0.41    0.45 <
  -1   8   5  135.77  129.24    3.39 o
  -1  -8   5  136.72  107.88    2.55 o
   0   8   5  153.69  155.47    3.80 o
   0  -8   5  140.63  129.11    3.07 o
   1   8   5  236.04  241.94    4.56 o
   1  -8   5  244.41  262.02    6.51 o
   2   8   5   48.65   54.31    1.97 o
   2  -8   5   45.78   42.77    1.61 o
   3   8   5   12.70   14.05    1.06 o
   3  -8   5   16.34   16.91    1.19 o
  -6   0   6   64.15   58.44    2.09 o
  -5   0   6  541.28  521.80    6.02 o
  -4   0   6 2790.52 2685.09   14.09 o
  -3   0   6    3.44    2.99    0.77 o
  -2   0   6 3264.45 3514.13   17.66 o
  -1   0   6 2292.84 2241.21   15.60 o
   0   0   6    1.68    0.86    0.51 <
   1   0   6   57.22   55.50    2.47 o
   2   0   6    1.64    2.19    1.19 <
   3   0   6   45.76   47.86    3.22 o
   4   0   6 1674.55 1701.00   14.62 o
   5   0   6   19.59   22.23    2.35 o
   6   0   6   15.59   14.41    1.11 o
  -6   1   6   12.69   13.85    1.10 o
  -6  -1   6   11.84   12.13    1.52 o
  -5   1   6  659.59  648.31    7.18 o
  -5  -1   6  700.39  714.38    8.29 o
  -4   1   6  456.26  448.80    4.88 o
  -4  -1   6  485.79  486.97    6.66 o
  -3   1   6  323.97  299.53    6.77 o
  -3  -1   6  336.63  331.82    7.20 o
  -2   1   6  104.25  103.12    3.36 o
  -2  -1   6  104.87  107.25    3.26 o
  -1   1   6  971.81  982.14    9.20 o
  -1  -1   6 1001.81  977.86   10.05 o
   0   1   6  102.16   92.31    2.80 o
   0  -1   6  129.43  130.54    2.62 o
   1   1   6 1365.74 1327.97   17.46 o
   1  -1   6 1349.64 1325.09   11.87 o
   2   1   6  103.01   96.58    3.84 o
   2  -1   6  106.56   99.58    4.35 o
   3   1   6  656.86  688.18   13.94 o
   3  -1   6  675.07  699.30   16.99 o
   4   1   6   50.41   45.45    1.86 o
   4  -1   6   48.24   46.41    2.93 o
   5   1   6  282.73  290.87    7.43 o
   5  -1   6  288.43  312.97    6.45 o
   6   1   6  206.82  204.39    3.98 o
   6  -1   6  205.40  221.78    5.97 o
  -6   2   6   60.24   61.82    1.73 o
  -6  -2   6   72.79   67.60    1.83 o
  -5   2   6  124.63  122.02    2.99 o
  -5  -2   6  104.35  107.82    3.25 o
  -4   2   6  142.58  135.54    3.17 o
  -4  -2   6  143.12  143.15    4.27 o
  -3   2   6   55.40   50.38    3.28 o
  -3  -2   6   73.75   66.91    4.05 o
  -2   2   6  301.44  314.27    6.91 o
  -2  -2   6  371.99  390.23    7.55 o
  -1   2   6   84.48   78.25    3.37 o
  -1  -2   6   97.12   95.56    2.75 o
   0   2   6   10.12   11.65    1.17 o
   0  -2   6   14.94   17.27    1.39 o
   1   2   6  756.44  773.45   14.38 o
   1  -2   6  711.97  736.91    7.21 o
   2   2   6 1486.32 1484.71   17.92 o
   2  -2   6 1486.39 1610.79   13.88 o
   3   2   6  807.18  858.57   13.87 o
   3  -2   6  792.70  866.83   16.12 o
   4   2   6    9.98    8.08    0.97 o
   4  -2   6    5.72    4.64    1.02 o
   5   2   6  121.38  140.54    3.43 o
   5  -2   6  151.90  145.03    4.97 o
   6   2   6   53.81   52.67    1.60 o
   6  -2   6   56.46   58.75    2.96 o
  -6   3   6  475.07  464.40    4.20 o
  -6  -3   6  468.46  441.86    5.15 o
  -5   3   6   87.46   87.35    2.11 o
  -5  -3   6   74.15   74.89    2.56 o
  -4   3   6    5.30    7.73    1.07 o
  -4  -3   6   16.07   17.72    1.51 o
  -3   3   6   40.57   40.22    1.66 o
  -3  -3   6   52.53   52.98    2.42 o
  -2   3   6  484.19  497.96   11.79 o
  -2  -3   6  487.42  519.48    9.14 o
  -1   3   6  881.02  874.05   10.55 o
  -1  -3   6  830.80  846.77    8.29 o
   0   3   6   57.97   59.00    2.55 o
   0  -3   6   35.73   39.38    2.02 o
   1   3   6  985.55 1043.62   18.25 o
   1  -3   6 1024.64 1125.32   11.15 o
   2   3   6   99.65  101.88    5.10 o
   2  -3   6  118.18  134.96    3.95 o
   3   3   6  101.84  106.98    2.93 o
   3  -3   6   87.57   87.59    2.83 o
   4   3   6  205.89  236.20    4.53 o
   4  -3   6  196.35  202.42    4.88 o
   5   3   6   82.82   88.34    2.04 o
   5  -3   6   81.48   83.75    3.09 o
   6   3   6    0.06    0.17    0.30 <
   6  -3   6    0.82    2.28    0.76 o
  -6   4   6   86.55   85.09    1.72 o
  -6  -4   6   83.58   76.65    2.60 o
  -5   4   6   40.59   47.66    1.73 o
  -5  -4   6   44.95   48.88    2.65 o
  -4   4   6   51.08   46.75    1.44 o
  -4  -4   6   57.01   50.45    2.53 o
  -3   4   6  457.56  477.45    5.05 o
  -3  -4   6  413.77  459.27    7.11 o
  -2   4   6  328.50  329.20    5.91 o
  -2  -4   6  317.31  323.53    5.45 o
  -1   4   6   80.33   76.38    4.30 o
  -1  -4   6   80.35   82.21    3.18 o
   0   4   6  414.20  477.02   10.24 o
   0  -4   6  404.03  466.92    7.98 o
   1   4   6  159.46  173.74    6.60 o
   1  -4   6  160.54  176.93    4.45 o
   2   4   6  245.15  252.01    3.87 o
   2  -4   6  221.72  231.69    4.46 o
   3   4   6  264.59  297.87    4.82 o
   3  -4   6  272.08  284.41    5.90 o
   4   4   6  160.90  173.98    3.28 o
   4  -4   6  161.41  147.13    4.88 o
   5   4   6   51.68   59.79    1.93 o
   5  -4   6   37.09   38.80    1.94 o
   6   4   6   27.68   32.60    1.74 o
   6  -4   6   30.18   32.96    1.63 o
  -5   5   6   30.87   34.91    1.18 o
  -5  -5   6   26.76   28.36    2.17 o
  -4   5   6  243.98  265.09    4.87 o
  -4  -5   6  236.47  243.47    6.73 o
  -3   5   6  223.86  232.01    4.19 o
  -3  -5   6  199.13  204.43    5.06 o
  -2   5   6  338.52  350.05    5.21 o
  -2  -5   6  339.11  370.63    6.02 o
  -1   5   6  324.10  338.51    4.28 o
  -1  -5   6  359.78  374.97    6.41 o
   0   5   6  132.87  124.08    3.25 o
   0  -5   6  130.67  114.99    4.79 o
   1   5   6   70.44   65.28    2.65 o
   1  -5   6   75.82   67.27    2.61 o
   2   5   6  336.48  365.70    8.34 o
   2  -5   6  317.69  318.12    5.79 o
   3   5   6  562.37  634.71   10.69 o
   3  -5   6  571.20  555.82    9.12 o
   4   5   6   10.48   12.14    0.89 o
   4  -5   6   13.99   13.74    1.32 o
   5   5   6   63.65   63.60    1.59 o
   5  -5   6   64.66   64.25    2.53 o
  -5   6   6   69.89   70.89    1.56 o
  -5  -6   6   65.96   67.46    2.47 o
  -4   6   6   32.94   36.38    1.67 o
  -4  -6   6   34.33   34.47    2.25 o
  -3   6   6   42.13   48.48    2.23 o
  -3  -6   6   51.68   58.72    2.40 o
  -2   6   6  776.65  831.26    6.65 o
  -2  -6   6  751.92  778.33    7.89 o
  -1   6   6   39.97   45.10    1.62 o
  -1  -6   6   32.04   32.96    2.12 o
   0   6   6   80.72   90.47    2.90 o
   0  -6   6   89.02   98.55    3.99 o
   1   6   6  255.18  294.92    5.78 o
   1  -6   6  281.53  287.39    6.25 o
   2   6   6   66.79   72.07    2.91 o
   2  -6   6   90.33  100.19    4.72 o
   3   6   6  164.88  185.38    5.46 o
   3  -6   6  162.27  147.71    4.04 o
   4   6   6   98.13  108.57    2.88 o
   4  -6   6   96.33   84.87    2.51 o
   5   6   6   99.10  115.00    2.74 o
  -4   7   6   88.41   86.76    1.93 o
  -3   7   6   64.53   79.93    2.30 o
  -3  -7   6   72.34   85.79    2.46 o
  -2   7   6   98.11  105.29    2.38 o
  -2  -7   6   98.83  118.34    3.24 o
  -1   7   6   34.82   41.19    1.87 o
  -1  -7   6   42.58   40.27    1.86 o
   0   7   6   90.73  104.13    2.95 o
   0  -7   6   90.68   74.59    3.36 o
   1   7   6   79.67   97.00    3.20 o
   1  -7   6   71.69   86.72    4.48 o
   2   7   6   73.87   79.66    2.33 o
   2  -7   6   74.85   66.88    2.44 o
   3   7   6   44.62   57.94    2.11 o
   3  -7   6   43.18   59.51    2.89 o
   4   7   6   19.43   21.71    0.94 o
   4  -7   6   26.40   28.15    1.45 o
  -2   8   6    1.56    2.25    0.83 <
  -2  -8   6    4.36    5.16    0.67 o
  -1   8   6  242.19  234.97    4.26 o
  -1  -8   6  261.03  280.64    4.21 o
   0   8   6    6.89    6.02    0.81 o
   0  -8   6    7.11    6.34    0.76 o
   1   8   6  130.67  123.37    3.05 o
   1  -8   6  108.43  108.68    3.94 o
   2   8   6   71.84   71.03    2.02 o
   2  -8   6   63.69   52.20    1.59 o
  -6   0   7   78.35   77.69    2.43 o
  -5   0   7   49.13   49.33    2.15 o
  -4   0   7   83.44   82.37    2.49 o
  -3   0   7  346.44  356.37    8.84 o
  -2   0   7    8.93   11.90    1.26 o
  -1   0   7  599.92  579.74    8.38 o
   0   0   7    7.90    7.30    0.82 o
   1   0   7  691.50  673.62    8.59 o
   2   0   7 3152.72 3344.11   33.31 o
   3   0   7   40.62   39.45    3.17 o
   4   0   7  528.82  553.00    7.32 o
   5   0   7  106.83  102.91    3.57 o
   6   0   7  192.21  161.45    3.41 o
  -6   1   7  380.77  356.77    5.21 o
  -6  -1   7  370.61  337.59    7.82 o
  -5   1   7  105.98  111.60    3.73 o
  -5  -1   7  127.65  131.48    3.59 o
  -4   1   7  118.33  110.47    3.17 o
  -4  -1   7  118.88  114.03    3.40 o
  -3   1   7  385.94  338.63   10.47 o
  -3  -1   7  401.78  390.20    8.11 o
  -2   1   7 1279.07 1236.52   14.23 o
  -2  -1   7 1211.14 1253.61   13.35 o
  -1   1   7 1086.31 1164.31   12.19 o
  -1  -1   7 1111.59 1164.65   10.12 o
   0   1   7   27.16   26.30    2.34 o
   0  -1   7   36.09   36.77    1.68 o
   1   1   7  500.76  528.61   10.88 o
   1  -1   7  584.58  643.32    7.77 o
   2   1   7 1221.28 1208.12   15.96 o
   2  -1   7 1227.42 1266.49   17.21 o
   3   1   7  140.28  136.95    6.42 o
   3  -1   7  137.18  133.32    5.18 o
   4   1   7  153.07  144.88    3.35 o
   4  -1   7  148.59  134.84    4.99 o
   5   1   7  378.91  390.22    6.69 o
   5  -1   7  426.83  448.07    9.01 o
   6   1   7   48.19   48.09    1.91 o
   6  -1   7   48.66   43.71    1.73 o
  -6   2   7    3.47    3.25    0.48 o
  -6  -2   7    3.75    3.15    0.47 o
  -5   2   7  131.70  126.69    3.06 o
  -5  -2   7  136.53  137.47    3.58 o
  -4   2   7   49.08   44.29    1.65 o
  -4  -2   7   70.05   67.92    2.99 o
  -3   2   7  885.87  900.73    7.22 o
  -3  -2   7  928.24  987.43   12.97 o
  -2   2   7  339.35  367.36    6.91 o
  -2  -2   7  332.34  367.87    9.28 o
  -1   2   7  208.91  206.54    5.31 o
  -1  -2   7  183.93  189.86    3.64 o
   0   2   7  135.95  151.92    6.75 o
   0  -2   7  108.05  134.04    3.42 o
   1   2   7  221.17  239.17    6.62 o
   1  -2   7  214.09  239.65    5.57 o
   2   2   7  105.49   83.39    4.54 o
   2  -2   7   96.78   81.01    3.95 o
   3   2   7  506.98  493.38    8.69 o
   3  -2   7  547.00  565.23    9.17 o
   4   2   7  362.93  370.14    5.64 o
   4  -2   7  383.69  377.85    8.60 o
   5   2   7   22.53   23.93    1.71 o
   5  -2   7   20.99   20.69    1.65 o
   6   2   7   58.24   57.97    1.55 o
   6  -2   7   54.72   60.96    2.76 o
  -6   3   7   50.74   52.79    1.27 o
  -6  -3   7   65.17   62.84    2.74 o
  -5   3   7   24.07   24.21    1.13 o
  -5  -3   7   24.80   27.13    1.58 o
  -4   3   7  238.30  236.81    3.73 o
  -4  -3   7  236.12  231.87    4.90 o
  -3   3   7  233.97  209.28    3.79 o
  -3  -3   7  200.41  186.34    4.53 o
  -2   3   7  341.64  326.59    9.93 o
  -2  -3   7  293.02  293.85    7.30 o
  -1   3   7   29.31   30.74    3.66 o
  -1  -3   7   31.42   31.60    1.63 o
   0   3   7   20.17   24.10    2.48 o
   0  -3   7   23.39   30.31    1.89 o
   1   3   7  307.10  313.95   10.69 o
   1  -3   7  308.73  329.93    6.39 o
   2   3   7  167.51  174.18    8.67 o
   2  -3   7  160.64  176.48    5.21 o
   3   3   7  145.71  148.97    4.08 o
   3  -3   7  148.44  140.23    3.78 o
   4   3   7  161.73  169.12    3.70 o
   4  -3   7  187.17  183.12    4.82 o
   5   3   7   92.06   96.21    2.29 o
   5  -3   7   76.50   67.52    4.57 o
   6   3   7  289.22  282.85    3.61 o
   6  -3   7  290.89  311.51    5.44 o
  -5   4   7   81.03   84.74    2.15 o
  -5  -4   7   65.75   67.83    2.51 o
  -4   4   7  197.28  199.09    3.90 o
  -4  -4   7  208.08  211.02    6.56 o
  -3   4   7  302.94  311.76    5.01 o
  -3  -4   7  274.24  296.53    5.39 o
  -2   4   7  358.78  373.78    6.15 o
  -2  -4   7  362.91  382.60    5.40 o
  -1   4   7  395.94  405.31    4.49 o
  -1  -4   7  435.03  454.34    8.38 o
   0   4   7  893.09  927.56    9.67 o
   0  -4   7  900.29 1009.31   12.29 o
   1   4   7   22.51   23.81    1.45 o
   1  -4   7   21.34   21.16    1.36 o
   2   4   7  144.55  150.28    3.62 o
   2  -4   7  118.77  126.46    3.62 o
   3   4   7  487.90  554.97    6.32 o
   3  -4   7  421.55  428.90    8.07 o
   4   4   7   56.77   57.27    1.72 o
   4  -4   7   51.14   44.65    2.76 o
   5   4   7   85.13  102.14    2.56 o
   5  -4   7   92.72   92.66    2.86 o
  -5   5   7   16.80   17.17    0.80 o
  -5  -5   7   10.96   12.95    1.40 o
  -4   5   7   23.70   28.54    1.38 o
  -4  -5   7   26.37   28.01    1.74 o
  -3   5   7  154.50  159.84    3.39 o
  -3  -5   7  160.05  164.76    4.56 o
  -2   5   7  152.32  151.31    2.90 o
  -2  -5   7  141.76  154.11    4.26 o
  -1   5   7  293.76  289.01    4.55 o
  -1  -5   7  288.70  293.48    6.98 o
   0   5   7   25.91   25.25    1.27 o
   0  -5   7   18.70   18.30    1.60 o
   1   5   7  238.57  256.96    5.22 o
   1  -5   7  272.66  270.52    5.19 o
   2   5   7  232.98  269.90    4.26 o
   2  -5   7  231.30  249.71    5.21 o
   3   5   7   46.81   53.49    2.56 o
   3  -5   7   44.71   40.35    2.58 o
   4   5   7  206.32  258.22    4.22 o
   4  -5   7  200.82  207.40    4.63 o
   5   5   7   73.98   81.34    1.71 o
   5  -5   7   69.60   62.83    2.22 o
  -4   6   7  109.45  126.39    2.97 o
  -4  -6   7  112.73  125.60    4.03 o
  -3   6   7  314.51  372.06    5.93 o
  -3  -6   7  333.79  372.97    5.86 o
  -2   6   7   36.34   40.75    1.49 o
  -2  -6   7   38.12   41.13    2.15 o
  -1   6   7  260.55  277.14    3.92 o
  -1  -6   7  278.52  284.32    6.13 o
   0   6   7    7.77    7.80    0.97 o
   0  -6   7   10.40   10.53    1.17 o
   1   6   7   72.93   80.72    2.93 o
   1  -6   7   75.84   69.69    3.39 o
   2   6   7  108.99  123.05    3.61 o
   2  -6   7  103.03   95.67    3.88 o
   3   6   7  114.26  139.60    3.80 o
   3  -6   7  124.57  112.47    3.47 o
   4   6   7  175.60  206.09    3.61 o
   4  -6   7  172.15  152.65    3.18 o
  -3   7   7   19.72   23.90    1.28 o
  -3  -7   7   14.51    9.45    0.85 o
  -2   7   7   73.88   76.45    2.88 o
  -2  -7   7   89.86  101.65    2.96 o
  -1   7   7   12.20   15.03    1.16 o
  -1  -7   7   14.47   16.48    1.09 o
   0   7   7   88.07   96.03    2.76 o
   0  -7   7   82.56   65.61    2.52 o
   1   7   7  159.77  175.55    3.57 o
   1  -7   7  145.19  164.46    5.77 o
   2   7   7   71.18   80.34    2.22 o
   2  -7   7   85.82   78.16    2.40 o
   3   7   7   21.07   23.12    1.25 o
   3  -7   7   21.37   24.63    1.72 o
  -2   8   7  101.54   86.76    3.51 o
  -2  -8   7   99.55   96.86    2.16 o
  -1   8   7   23.24   21.02    1.97 o
  -1  -8   7   13.77   14.31    0.98 o
   0   8   7   34.96   32.71    1.52 o
   0  -8   7   34.03   34.28    1.53 o
   1   8   7   19.26   18.86    1.13 o
   1  -8   7   19.10   13.01    0.84 o
   2   8   7   33.29   28.83    1.15 o
   2  -8   7   40.58   38.79    1.84 o
  -6   0   8  199.56  189.12    3.49 o
  -5   0   8   26.22   25.16    1.85 o
  -4   0   8    5.13    4.14    0.78 o
  -3   0   8  420.16  420.55    6.68 o
  -2   0   8    0.59    1.27    0.81 <
  -1   0   8   60.69   58.96    2.33 o
   0   0   8    7.12   11.27    1.33 o
   1   0   8 1336.40 1299.41   14.27 o
   2   0   8   52.69   45.70    2.95 o
   3   0   8    0.10    1.02    0.94 <
   4   0   8    6.37    4.86    0.86 o
   5   0   8  195.89  180.20    4.56 o
   6   0   8    7.69    5.15    0.64 o
  -6   1   8   34.26   36.29    1.21 o
  -6  -1   8   35.85   34.88    1.46 o
  -5   1   8   19.97   18.72    1.57 o
  -5  -1   8   19.26   19.18    1.71 o
  -4   1   8  390.95  382.80    6.99 o
  -4  -1   8  394.06  403.59    7.80 o
  -3   1   8   26.81   24.06    1.42 o
  -3  -1   8   28.17   25.86    2.09 o
  -2   1   8  501.42  477.26    8.44 o
  -2  -1   8  472.70  449.25   10.33 o
  -1   1   8  123.90  128.01    4.86 o
  -1  -1   8  125.60  131.73    3.59 o
   0   1   8  423.12  431.79    9.36 o
   0  -1   8  406.30  403.13    7.27 o
   1   1   8  104.87  103.56    5.20 o
   1  -1   8  110.10  111.10    4.44 o
   2   1   8  393.07  373.40   11.53 o
   2  -1   8  396.79  414.36    8.76 o
   3   1   8   41.00   40.67    2.72 o
   3  -1   8   56.86   59.83    2.82 o
   4   1   8  193.47  196.40    3.63 o
   4  -1   8  193.23  199.23    5.92 o
   5   1   8  406.05  405.04    6.54 o
   5  -1   8  370.33  399.75    6.99 o
   6   1   8    0.70    0.43    0.37 <
   6  -1   8    0.53    0.55    0.40 <
  -6   2   8   52.44   54.98    1.35 o
  -6  -2   8   49.03   41.59    1.36 o
  -5   2   8   24.84   27.05    1.39 o
  -5  -2   8   21.40   24.51    1.53 o
  -4   2   8   67.60   60.54    1.90 o
  -4  -2   8   73.81   70.67    2.80 o
  -3   2   8  519.68  484.93    5.42 o
  -3  -2   8  515.23  496.70    9.70 o
  -2   2   8  117.31  119.11    5.19 o
  -2  -2   8  144.65  151.84    5.33 o
  -1   2   8  712.42  733.14   16.62 o
  -1  -2   8  709.80  753.15    9.11 o
   0   2   8  267.55  267.26    9.59 o
   0  -2   8  226.08  228.10    4.90 o
   1   2   8  392.01  393.40   11.98 o
   1  -2   8  396.62  425.45    6.98 o
   2   2   8  108.23  111.50    6.91 o
   2  -2   8  121.80  125.99    5.04 o
   3   2   8   55.43   58.57    2.36 o
   3  -2   8   44.96   52.52    2.92 o
   4   2   8  236.89  243.82    4.45 o
   4  -2   8  242.58  231.36    8.10 o
   5   2   8  103.11  106.66    3.27 o
   5  -2   8   90.96   98.92    2.91 o
   6   2   8   70.31   64.65    1.82 o
   6  -2   8   69.22   69.86    2.63 o
  -6   3   8   35.53   34.03    1.23 o
  -5   3   8   25.40   28.09    1.11 o
  -5  -3   8   29.89   27.44    1.64 o
  -4   3   8  164.39  158.84    2.65 o
  -4  -3   8  147.45  153.18    5.98 o
  -3   3   8   53.98   51.30    1.93 o
  -3  -3   8   55.95   56.58    2.63 o
  -2   3   8  124.28  110.36    3.35 o
  -2  -3   8  114.16  104.62    3.03 o
  -1   3   8  325.76  357.87   12.43 o
  -1  -3   8  365.48  394.61    7.14 o
   0   3   8  228.41  231.85    9.67 o
   0  -3   8  240.69  240.09    5.40 o
   1   3   8   14.07   15.31    2.86 o
   1  -3   8   14.88   17.58    1.71 o
   2   3   8  801.66  788.62    7.85 o
   2  -3   8  786.46  827.64    8.01 o
   3   3   8   78.88   91.78    3.48 o
   3  -3   8   58.08   66.21    3.06 o
   4   3   8   81.89   82.09    2.56 o
   4  -3   8   77.43   70.94    3.59 o
   5   3   8   66.23   72.75    1.70 o
   5  -3   8   74.26   66.49    4.06 o
   6   3   8  230.73  228.50    4.55 o
   6  -3   8  229.30  222.80    4.11 o
  -5   4   8   50.37   56.22    1.60 o
  -5  -4   8   52.91   55.53    2.14 o
  -4   4   8   21.17   22.58    1.32 o
  -4  -4   8   16.32   17.63    1.89 o
  -3   4   8  261.61  270.89    4.64 o
  -3  -4   8  275.24  289.09    4.74 o
  -2   4   8  255.78  254.28    4.61 o
  -2  -4   8  225.66  234.41    4.92 o
  -1   4   8   71.38   72.27    2.29 o
  -1  -4   8   71.44   71.14    2.71 o
   0   4   8   81.76   81.55    2.39 o
   0  -4   8  106.50  112.00    4.33 o
   1   4   8   99.12  102.07    2.82 o
   1  -4   8   89.65   95.92    3.02 o
   2   4   8  295.78  303.89    4.59 o
   2  -4   8  314.42  332.05    6.51 o
   3   4   8  110.40  132.93    3.15 o
   3  -4   8  118.97  124.52    4.48 o
   4   4   8  173.32  191.08    3.95 o
   4  -4   8  176.31  163.03    6.29 o
   5   4   8   89.32  109.15    2.48 o
   5  -4   8  101.16  110.20    4.65 o
  -5   5   8   55.34   51.60    1.48 o
  -5  -5   8   63.73   74.34    2.90 o
  -4   5   8   52.17   58.14    1.82 o
  -4  -5   8   49.25   49.46    2.19 o
  -3   5   8  214.25  229.61    4.05 o
  -3  -5   8  224.64  240.19    5.25 o
  -2   5   8    2.55    1.84    0.50 o
  -2  -5   8    2.66    2.95    0.90 o
  -1   5   8  301.85  318.91    4.35 o
  -1  -5   8  295.68  325.79    6.46 o
   0   5   8   17.82   16.00    1.39 o
   0  -5   8   23.96   21.72    1.68 o
   1   5   8   10.39   11.48    1.06 o
   1  -5   8    8.41    9.22    1.13 o
   2   5   8  122.03  134.54    2.96 o
   2  -5   8  132.66  130.60    4.71 o
   3   5   8   30.82   34.16    2.56 o
   3  -5   8   19.38   16.74    1.71 o
   4   5   8   21.84   23.79    1.31 o
   4  -5   8   20.97   19.59    1.44 o
   5   5   8   30.76   30.37    1.55 o
   5  -5   8   34.23   29.26    1.71 o
  -4   6   8   24.54   24.75    0.99 o
  -3   6   8  137.87  147.47    3.71 o
  -3  -6   8  140.20  141.93    3.34 o
  -2   6   8   13.33   10.67    0.84 o
  -2  -6   8   15.04   13.50    1.34 o
  -1   6   8   62.16   61.23    2.07 o
  -1  -6   8   60.88   59.04    2.64 o
   0   6   8   33.11   42.66    2.67 o
   0  -6   8   26.48   28.82    1.83 o
   1   6   8  101.23  105.45    3.02 o
   1  -6   8   92.11   75.94    4.57 o
   2   6   8   37.65   40.89    1.99 o
   2  -6   8   34.84   31.73    2.22 o
   3   6   8   33.67   33.47    1.77 o
   3  -6   8   27.77   23.24    1.58 o
   4   6   8   37.48   42.54    1.50 o
   4  -6   8   47.29   39.49    1.51 o
  -3   7   8    6.10    6.48    0.77 o
  -3  -7   8    4.77    6.34    1.01 o
  -2   7   8   42.02   41.34    2.06 o
  -2  -7   8   38.26   42.35    1.87 o
  -1   7   8   85.21   86.85    3.37 o
  -1  -7   8   69.87   73.86    2.53 o
   0   7   8   19.69   20.40    1.29 o
   0  -7   8   23.54   17.94    1.32 o
   1   7   8   71.25   71.69    2.21 o
   1  -7   8   75.43   53.54    2.23 o
   2   7   8  147.52  156.21    3.79 o
   2  -7   8  142.69  130.93    3.18 o
   3   7   8   16.66   15.86    0.93 o
   3  -7   8   13.88   13.98    1.17 o
  -2   8   8   67.02   54.19    2.44 o
  -1   8   8   58.85   48.27    2.66 o
  -1  -8   8   57.88   52.03    1.30 o
   0   8   8   75.86   64.88    3.11 o
   0  -8   8   72.45   64.90    1.84 o
   1   8   8  173.07  151.81    4.40 o
   1  -8   8  183.34  175.41    2.71 o
   2  -8   8   53.55   49.40    1.78 o
  -6   0   9   39.25   39.65    1.45 o
  -5   0   9  197.47  199.79    4.90 o
  -4   0   9   15.56   13.90    1.29 o
  -3   0   9   43.63   41.55    2.30 o
  -2   0   9   10.74    7.39    1.39 o
  -1   0   9  564.47  574.68    9.44 o
   0   0   9  492.50  511.58   11.20 o
   1   0   9  713.47  722.91   11.37 o
   2   0   9    8.18    5.16    1.40 o
   3   0   9  163.11  164.62    4.22 o
   4   0   9    1.24    1.49    0.62 <
   5   0   9   53.42   48.17    2.33 o
   6   0   9   15.39   13.30    0.87 o
  -6   1   9  115.25  120.07    2.06 o
  -6  -1   9   99.55   90.99    2.05 o
  -5   1   9  212.68  217.31    4.62 o
  -5  -1   9  214.08  228.50    5.51 o
  -4   1   9  290.60  280.23    6.21 o
  -4  -1   9  297.32  311.41    6.85 o
  -3   1   9  184.75  177.46    4.51 o
  -3  -1   9  215.26  210.46    6.76 o
  -2   1   9   56.41   60.77    3.01 o
  -2  -1   9   65.42   70.59    3.60 o
  -1   1   9  234.76  233.66    8.86 o
  -1  -1   9  220.79  223.27    5.55 o
   0   1   9  258.57  253.21    7.82 o
   0  -1   9  245.10  238.10    6.03 o
   1   1   9   56.61   67.46    4.55 o
[truncated: 37,733 more chars]
