# Supplementary material for: An advanced approach combining solid-state NMR with powder diffraction applied to newly synthesized iso­thio­uronium salts
Source: J Appl Crystallogr. 2025 Feb 11;58(Pt 2):321–32. doi: 10.1107/S1600576724012378 (PMC11957416; doi:10.1107/S1600576724012378)
Supplement: Supplementary file 2 [file j-58-00321-1Br_3489_VE018sup2.hkl]

#
# h,k,l, Fc-squared, Fo-squared, sigma(Fo-squared) and status flag
#
data_I
_shelx_title                             '   '
_shelx_refln_list_code                   4
_shelx_F_calc_maximum                    233.72
_exptl_crystal_F_000                     552
_reflns_d_resolution_high                0.8352

loop_
 _symmetry_equiv_pos_as_xyz
 'x, y, z'
 '-x+1/2, y+1/2, -z+1/2'
 '-x, -y, -z'
 'x+1/2, -y+1/2, z+1/2'

_cell_length_a                           7.9876(2)
_cell_length_b                           8.2176(2)
_cell_length_c                           17.1250(4)
_cell_angle_alpha                        90
_cell_angle_beta                         91.141(2)
_cell_angle_gamma                        90

_shelx_F_squared_multiplier              1.000

loop_
 _refln_index_h
 _refln_index_k
 _refln_index_l
 _refln_F_squared_calc
 _refln_F_squared_meas
 _refln_F_squared_sigma
 _refln_observed_status
   2   0   0 56664.10 54627.10  1193.92 o
   4   0   0  3711.29  3511.98   127.40 o
   6   0   0  1790.79  1759.62    28.94 o
   8   0   0   472.35   528.27    18.06 o
   1   1   0  1113.70  1101.46    17.16 o
   2   1   0  1531.53  1462.42    31.10 o
   3   1   0  1577.20  1507.53    41.58 o
   4   1   0   136.25   142.57    13.23 o
   5   1   0    57.17    52.73     3.27 o
   6   1   0    77.74    78.17     4.14 o
   7   1   0   326.84   322.20     9.50 o
   8   1   0   182.42   178.82     7.50 o
   9   1   0   332.30   341.80    10.53 o
   0   2   0  3124.53  3603.06    54.92 o
   1   2   0 32045.00 33153.20   367.24 o
   2   2   0   890.51   948.66    25.92 o
   3   2   0  7923.72  7915.48   118.07 o
   4   2   0    76.82   101.93     7.17 o
   5   2   0  1942.94  1887.92    22.07 o
   6   2   0   606.13   621.40    14.82 o
   7   2   0   485.70   507.30    11.30 o
   8   2   0     0.37    19.03     4.30 o
   9   2   0   423.73   492.46    11.47 o
   1   3   0    88.00    67.08     5.56 o
   2   3   0    46.43    39.42     6.06 o
   3   3   0   898.64   852.80    32.76 o
   4   3   0   262.01   273.62     7.90 o
   5   3   0    61.01    76.33     5.07 o
   6   3   0   308.45   312.02    11.23 o
   7   3   0    50.03    61.60     4.68 o
   8   3   0   476.02   541.10    11.56 o
   9   3   0     0.77    17.54     3.23 o
   0   4   0   974.27   892.36    31.28 o
   1   4   0  2210.83  2426.58    58.93 o
   2   4   0  5043.90  5122.19    83.08 o
   3   4   0   174.64   208.40     7.35 o
   4   4   0  3984.49  3923.02    36.94 o
   5   4   0   396.06   383.25     9.65 o
   6   4   0   652.88   645.91    13.96 o
   7   4   0    40.78    55.59     4.73 o
   8   4   0   418.37   435.77     8.00 o
   1   5   0    29.68    33.38     3.34 o
   2   5   0  1226.51  1174.16    21.18 o
   3   5   0     0.28     4.87     3.02 <
   4   5   0   599.81   595.26    12.70 o
   5   5   0   162.49   149.20     5.80 o
   6   5   0    28.14    35.67     3.69 o
   7   5   0   232.21   239.18     6.81 o
   8   5   0    64.80    61.43     5.99 o
   0   6   0  1050.89  1089.86    29.77 o
   1   6   0  3308.82  3340.25    43.46 o
   2   6   0   194.82   188.01     9.32 o
   3   6   0  4854.52  5023.30    59.97 o
   4   6   0    52.94    58.84     4.86 o
   5   6   0  2590.96  2571.32    30.78 o
   6   6   0   246.60   264.53    10.03 o
   7   6   0  1402.75  1405.18    17.68 o
   1   7   0    82.98    88.21     5.62 o
   2   7   0   116.26   124.28     6.76 o
   3   7   0    92.88    95.78     6.12 o
   4   7   0     8.51    10.37     3.03 o
   5   7   0   213.35   204.81     8.97 o
   6   7   0   117.80   119.38     4.88 o
   0   8   0  2857.32  3156.24    57.50 o
   1   8   0     7.43     1.81     3.39 <
   2   8   0  2544.42  2693.22    40.41 o
   3   8   0   243.60   228.42     9.66 o
   4   8   0  2473.10  2287.11    39.44 o
   5   8   0  1152.23  1083.56    26.34 o
   1   9   0    50.21    44.08     9.84 o
   2   9   0    20.16    25.40     7.00 o
   3   9   0   224.79   193.25    13.09 o
  -9   0   1   388.86   376.50    16.08 o
  -7   0   1   768.68   725.26    19.11 o
  -5   0   1  2972.94  2820.31    46.91 o
  -3   0   1 15075.30 14675.50   255.48 o
  -1   0   1  5627.11  5770.49   141.71 o
   1   0   1   186.70   339.62    13.15 o
   3   0   1    26.65   147.62    15.12 o
   5   0   1   103.44   114.06     7.27 o
   7   0   1     0.78     8.68     4.79 <
   9   0   1    41.54    47.62     8.19 o
  -9   1   1   184.77   193.82     7.96 o
  -8   1   1    19.50    29.03     4.21 o
  -7   1   1   525.95   507.00    10.41 o
  -6   1   1   575.51   567.62    10.70 o
  -5   1   1   847.35   796.98    12.47 o
  -4   1   1  2541.80  2319.39    70.03 o
  -3   1   1  2372.28  2295.25    46.80 o
  -2   1   1  2323.60  2314.05    47.13 o
  -1   1   1  1798.80  1910.81    23.46 o
   0   1   1    16.77    47.36     4.83 o
   1   1   1   111.18   187.01    10.18 o
   2   1   1   616.78   595.73    20.82 o
   3   1   1   111.88   177.16    14.03 o
   4   1   1   187.72   197.95    15.79 o
   5   1   1   579.83   488.95     9.23 o
   6   1   1  1731.62  1653.47    22.58 o
   7   1   1   264.55   323.86     9.66 o
   8   1   1  1125.87  1195.65    22.86 o
   9   1   1   215.44   252.59     8.95 o
  -9   2   1     3.48     4.49     2.20 <
  -8   2   1   476.58   501.52    12.25 o
  -7   2   1   344.57   335.44     9.08 o
  -6   2   1  1032.10  1043.96    17.54 o
  -5   2   1   275.46   291.68     8.66 o
  -4   2   1  3850.59  3698.36    72.94 o
  -3   2   1     3.26    17.67     5.64 o
  -2   2   1  8661.47  8944.89   120.01 o
  -1   2   1  4960.80  5058.23    66.66 o
   0   2   1  6373.61  7352.10    91.32 o
   1   2   1  3857.00  4269.69    73.94 o
   2   2   1  2931.99  3179.30    56.08 o
   3   2   1   196.92   182.10    13.72 o
   4   2   1   218.69   231.70    10.95 o
   5   2   1   541.82   530.79    11.50 o
   6   2   1    72.58    79.01     5.86 o
   7   2   1     0.30     8.12     2.80 <
   8   2   1   110.23   108.98     7.22 o
   9   2   1   187.76   191.45     5.82 o
  -9   3   1     0.48     8.20     2.19 o
  -8   3   1   329.64   360.61     8.50 o
  -7   3   1   279.70   326.63     8.77 o
  -6   3   1    48.05    45.68     4.64 o
  -5   3   1  3510.41  3507.47    38.26 o
  -4   3   1   128.12   133.14     6.21 o
  -3   3   1  6396.50  6399.16   126.32 o
  -2   3   1  2848.50  3132.15    56.56 o
  -1   3   1  5533.48  5669.48    92.47 o
   0   3   1 15230.30 17158.40   179.90 o
   1   3   1  3817.23  4142.52    67.29 o
   2   3   1  9397.17  9528.07   119.70 o
   3   3   1  2682.30  2772.32    74.23 o
   4   3   1  2633.70  2561.63    30.13 o
   5   3   1  1892.06  1907.96    24.86 o
   6   3   1   631.77   693.63    16.54 o
   7   3   1  2662.57  2800.58    38.44 o
   8   3   1    71.95    88.27     4.79 o
   9   3   1   938.20   960.17    18.25 o
  -8   4   1   237.87   235.25     6.36 o
  -7   4   1  1385.71  1402.27    18.07 o
  -6   4   1   362.63   362.46    11.10 o
  -5   4   1  2773.42  2673.69    32.09 o
  -4   4   1    17.63    22.72     2.65 o
  -3   4   1  1687.17  1664.66    25.87 o
  -2   4   1   396.41   389.77    18.57 o
  -1   4   1  1652.29  1851.92    50.44 o
   0   4   1  1172.71  1274.84    39.10 o
   1   4   1  2799.62  3012.38    68.95 o
   2   4   1    20.14    27.18     7.29 o
   3   4   1  2506.64  2458.27    28.41 o
   4   4   1   303.88   286.07     8.41 o
   5   4   1  1102.85  1058.70    16.47 o
   6   4   1   194.17   216.10     8.05 o
   7   4   1   273.96   291.80     9.18 o
   8   4   1    13.28    18.26     2.00 o
  -8   5   1   424.13   408.24    11.20 o
  -7   5   1    87.81    83.44     3.88 o
  -6   5   1  1822.59  1917.21    24.92 o
  -5   5   1   127.42   116.13     6.65 o
  -4   5   1  1912.98  1912.53    27.26 o
  -3   5   1   317.26   433.40    13.65 o
  -2   5   1  2490.58  2582.40    34.64 o
  -1   5   1  3652.30  4445.59    51.03 o
   0   5   1  3200.43  3560.29    44.39 o
   1   5   1 12651.90 13154.30   124.21 o
   2   5   1  4237.42  4359.04    49.66 o
   3   5   1  5711.78  5683.80    51.45 o
   4   5   1  1980.94  1963.46    22.66 o
   5   5   1   289.00   275.73     7.89 o
   6   5   1   522.49   512.86    11.56 o
   7   5   1    35.21    33.71     3.24 o
   8   5   1   676.84   666.28    16.90 o
  -7   6   1    26.92    28.78     2.86 o
  -6   6   1  3490.93  3485.51    47.09 o
  -5   6   1     0.61     6.22     2.94 <
  -4   6   1  2765.60  2827.75    36.84 o
  -3   6   1   252.56   269.38    12.98 o
  -2   6   1   329.74   320.32    13.36 o
  -1   6   1   815.48   872.19    20.90 o
   0   6   1   207.50   188.03     7.92 o
   1   6   1   181.71   214.59    10.23 o
   2   6   1   810.46   769.45    20.65 o
   3   6   1     2.88     4.34     3.50 <
   4   6   1  2266.63  2350.85    30.37 o
   5   6   1    48.68    53.06     4.31 o
   6   6   1   452.42   481.82    13.47 o
   7   6   1   140.81   140.76     4.87 o
  -6   7   1   193.16   176.84     6.36 o
  -5   7   1     2.90    13.43     3.39 o
  -4   7   1    77.28    67.59     7.07 o
  -3   7   1     5.96    31.21     4.86 o
  -2   7   1   566.45   646.42    17.45 o
  -1   7   1   978.21  1138.43    23.41 o
   0   7   1  2351.09  2568.61    30.57 o
   1   7   1  1267.75  1323.99    23.12 o
   2   7   1  3561.45  3544.35    41.69 o
   3   7   1  1934.55  2003.68    38.82 o
   4   7   1   900.22   850.95    17.25 o
   5   7   1  1058.51   959.23    18.13 o
   6   7   1     1.18     3.10     1.99 <
  -5   8   1  1753.38  1619.15    28.43 o
  -4   8   1   117.31   107.95     6.51 o
  -3   8   1  1050.38  1039.10    29.26 o
  -2   8   1   139.53   142.71     7.73 o
  -1   8   1   871.09   891.04    18.37 o
   0   8   1    44.87    44.18     4.78 o
   1   8   1   576.12   603.35    16.14 o
   2   8   1   115.19   121.50     8.37 o
   3   8   1   785.69   770.40    24.40 o
   4   8   1     4.80    11.95     3.88 o
   5   8   1   616.99   628.79    18.79 o
  -2   9   1   263.15   303.75    21.37 o
  -1   9   1   974.22   966.89    29.50 o
   0   9   1  1112.09  1295.84    35.51 o
   1   9   1   122.08   156.57    17.66 o
   2   9   1  1357.60  1317.42    54.25 o
  -8   0   2   261.78   232.51     9.97 o
  -6   0   2    84.59    87.38     6.67 o
  -4   0   2  1686.91  1932.72    85.55 o
  -2   0   2  1290.21  1656.59    46.00 o
   0   0   2   974.31   951.86    30.82 o
   2   0   2 37541.30 35276.20   554.45 o
   4   0   2 16806.20 17192.00   439.90 o
   6   0   2  2341.29  2342.97    45.83 o
   8   0   2   178.91   179.91     7.93 o
  -9   1   2    47.70    43.05     4.08 o
  -8   1   2   556.71   584.13    14.87 o
  -7   1   2  1761.50  1781.21    20.00 o
  -6   1   2  1070.20  1079.24    16.02 o
  -5   1   2  6380.18  6088.22    54.22 o
  -4   1   2  2925.50  3021.06    69.04 o
  -3   1   2  7788.63  7733.68   127.08 o
  -2   1   2  7603.66  7356.38    95.05 o
  -1   1   2  1165.42  1157.39    19.28 o
   0   1   2   236.11   251.21     9.35 o
   1   1   2   111.59   151.08     9.29 o
   2   1   2  3310.30  3426.72    63.68 o
   3   1   2  3738.23  3826.86    75.65 o
   4   1   2  9186.62  9401.41   155.49 o
   5   1   2  4705.51  4641.20    41.43 o
   6   1   2  2572.33  2520.50    26.65 o
   7   1   2  2196.12  2216.83    27.42 o
   8   1   2  1135.17  1095.28    21.45 o
   9   1   2   266.31   260.82     8.11 o
  -9   2   2     5.00     7.70     2.37 o
  -8   2   2    80.49    79.29     5.13 o
  -7   2   2    61.48    49.64     3.65 o
  -6   2   2   615.28   572.96    10.93 o
  -5   2   2     8.39    15.01     2.89 o
  -4   2   2  1184.49  1184.32    33.26 o
  -3   2   2    42.08    70.11    11.38 o
  -2   2   2  1878.17  1889.07    39.53 o
  -1   2   2   862.19  1073.83    28.31 o
   0   2   2  3398.96  3783.63    63.01 o
   1   2   2  8050.48  8168.51   104.25 o
   2   2   2   313.17   340.49    15.95 o
   3   2   2  5460.94  5572.63   104.18 o
   4   2   2   465.17   413.82    13.01 o
   5   2   2  2136.70  2112.94    21.50 o
   6   2   2   163.54   166.21     6.96 o
   7   2   2   603.32   610.37    13.48 o
   8   2   2    68.31    68.20     4.71 o
   9   2   2    43.73    41.37     3.55 o
  -9   3   2   434.37   448.38    11.43 o
  -8   3   2   586.91   644.64    12.29 o
  -7   3   2  1478.61  1469.31    21.05 o
  -6   3   2  4837.52  4970.45    48.06 o
  -5   3   2  1533.48  1485.13    24.11 o
  -4   3   2  7874.51  7601.65    67.13 o
  -3   3   2  2279.47  2375.12    82.65 o
  -2   3   2  2561.75  2406.59    48.58 o
  -1   3   2  2134.98  2183.91    49.08 o
   0   3   2  3517.10  3673.93    68.09 o
   1   3   2  3039.44  2983.83    62.58 o
   2   3   2  1019.92   978.96    37.11 o
   3   3   2  3943.91  3974.88    93.36 o
   4   3   2  1104.96  1079.28    14.74 o
   5   3   2   446.43   464.55    10.35 o
   6   3   2  2309.67  2346.63    33.18 o
   7   3   2   138.01   136.93     6.57 o
   8   3   2   333.63   365.92     9.22 o
   9   3   2   173.86   172.16     9.53 o
  -8   4   2    44.15    41.90     2.74 o
  -7   4   2   105.02   106.36     4.93 o
  -6   4   2    27.01    31.01     3.82 o
  -5   4   2     3.00     7.24     3.03 <
  -4   4   2   204.75   238.11     8.05 o
  -3   4   2  2066.22  2141.05    32.96 o
  -2   4   2     7.84     3.16     4.53 <
  -1   4   2  1229.89  1271.50    41.27 o
   0   4   2  1497.08  1574.28    45.50 o
   1   4   2    14.23    33.14     8.56 o
   2   4   2     2.56     8.48     5.89 <
   3   4   2  1372.97  1359.71    21.14 o
   4   4   2    24.22    19.38     2.90 o
   5   4   2   889.39   861.37    14.92 o
   6   4   2   463.32   443.67    10.69 o
   7   4   2    17.38    18.14     2.97 o
   8   4   2   319.06   331.79     6.78 o
  -8   5   2   355.77   366.11    10.49 o
  -7   5   2   368.38   384.55     8.06 o
  -6   5   2   461.43   463.52    11.69 o
  -5   5   2  1183.67  1111.39    21.55 o
  -4   5   2   214.02   228.18     9.75 o
  -3   5   2  2082.01  1983.08    33.93 o
  -2   5   2   537.96   609.97    15.59 o
  -1   5   2  3425.72  3594.45    40.03 o
   0   5   2  4088.54  4496.35    45.68 o
   1   5   2  3665.72  3773.69    41.56 o
   2   5   2  2892.50  2802.56    36.57 o
   3   5   2  1379.57  1375.56    21.65 o
   4   5   2   557.92   541.96    10.52 o
   5   5   2  1764.01  1752.18    21.79 o
   6   5   2   219.72   223.55     7.21 o
   7   5   2   687.06   684.05    12.73 o
   8   5   2    26.38    27.59     3.61 o
  -7   6   2    81.48    83.58     3.76 o
  -6   6   2   173.41   161.25     5.86 o
  -5   6   2    77.32    58.63     6.54 o
  -4   6   2     1.14     8.66     3.71 <
  -3   6   2   477.67   432.70    16.36 o
  -2   6   2    34.08    43.19     5.51 o
  -1   6   2  1688.80  1640.80    30.61 o
   0   6   2    12.01    15.37     3.41 o
   1   6   2   205.86   249.56     9.05 o
   2   6   2   696.68   681.67    19.21 o
   3   6   2    19.27    24.55     3.50 o
   4   6   2   860.55   867.69    15.33 o
   5   6   2   231.95   210.42     8.44 o
   6   6   2    92.04    96.01     6.48 o
   7   6   2   290.92   289.16     7.88 o
  -6   7   2    40.64    37.85     2.76 o
  -5   7   2   221.96   208.46     7.15 o
  -4   7   2   251.88   250.42    11.01 o
  -3   7   2   400.95   411.92    15.91 o
  -2   7   2  1643.67  1760.86    40.33 o
  -1   7   2  1112.56  1318.07    25.64 o
   0   7   2  3767.20  4113.20    43.03 o
   1   7   2  1625.80  1741.20    30.17 o
   2   7   2  4067.13  4199.41    63.61 o
   3   7   2   645.60   670.74    15.95 o
   4   7   2  1337.27  1277.62    21.74 o
   5   7   2   873.60   810.72    16.45 o
   6   7   2    88.92    92.83     5.27 o
  -5   8   2    43.15    52.40     4.10 o
  -4   8   2   462.56   485.04    15.86 o
  -3   8   2   531.06   512.72    16.58 o
  -2   8   2  1810.45  1950.11    36.80 o
  -1   8   2   592.56   605.98    16.30 o
   0   8   2  1390.24  1551.20    30.84 o
   1   8   2   311.79   333.15    12.93 o
   2   8   2   814.63   913.82    27.02 o
   3   8   2    39.24    38.56     5.23 o
   4   8   2   536.68   458.74    13.98 o
   5   8   2    19.03    13.78     4.03 o
  -3   9   2   457.34   427.05    24.55 o
  -2   9   2   608.52   729.39    26.07 o
  -1   9   2  2041.64  2392.15    54.10 o
   0   9   2   212.73   232.89    19.95 o
   1   9   2  3149.64  3510.21    74.13 o
   2   9   2   366.10   370.59    17.65 o
  -9   0   3   713.16   691.95    22.51 o
  -7   0   3  2816.23  2802.53    40.75 o
  -5   0   3  4876.81  4509.98    47.97 o
  -3   0   3  3152.12  3147.11    64.13 o
  -1   0   3  9143.18  9410.46   161.17 o
   1   0   3 25122.00 24126.50   540.97 o
   3   0   3 19098.60 18203.80   310.58 o
   5   0   3  3119.20  3007.92    45.38 o
   7   0   3   455.17   436.29    17.37 o
   9   0   3    89.99    84.72     7.45 o
  -9   1   3    75.53    82.94     5.28 o
  -8   1   3   111.14   114.59     5.39 o
  -7   1   3   263.03   270.84     7.65 o
  -6   1   3   869.91   820.04    13.55 o
  -5   1   3   457.40   431.46     8.99 o
  -4   1   3  1175.72  1129.95    34.70 o
  -3   1   3   613.83   591.63    20.34 o
  -2   1   3   421.19   450.40    15.50 o
  -1   1   3  4086.22  4046.58    50.56 o
   0   1   3  1022.74  1065.54    21.11 o
   1   1   3  3614.43  3815.51    64.94 o
   2   1   3  1527.37  1544.04    39.10 o
   3   1   3   550.92   524.19    24.18 o
   4   1   3  2596.66  2580.14    39.46 o
   5   1   3   432.34   407.49     9.93 o
   6   1   3  1195.23  1204.09    19.23 o
   7   1   3     0.70     1.72     2.58 <
   8   1   3    20.15    12.00     3.10 o
   9   1   3     2.56     1.28     2.18 <
  -9   2   3   303.11   334.84    10.15 o
  -8   2   3   910.64   928.85    15.99 o
  -7   2   3   129.37   126.03     5.48 o
  -6   2   3  2515.99  2476.87    26.64 o
  -5   2   3   297.01   254.50     8.21 o
  -4   2   3  3161.68  3214.58    70.82 o
  -3   2   3   400.93   329.89    20.55 o
  -2   2   3  3583.63  3809.49    75.61 o
  -1   2   3   480.56   480.02    18.91 o
   0   2   3  4538.55  5021.55    80.63 o
   1   2   3    65.90    69.05     8.48 o
   2   2   3 11364.30 11565.40   152.52 o
   3   2   3   775.23   732.21    31.08 o
   4   2   3  9900.94  9674.94    91.00 o
   5   2   3   332.50   320.79     7.48 o
   6   2   3  2443.11  2441.46    29.30 o
   7   2   3   125.72   114.34     6.38 o
   8   2   3   493.97   513.27    13.38 o
   9   2   3   105.00   122.98     6.23 o
  -9   3   3     8.76     8.60     3.04 <
  -8   3   3     3.15     5.48     2.06 <
  -7   3   3   170.31   173.66     6.07 o
  -6   3   3   242.05   252.94     7.41 o
  -5   3   3   589.02   541.77    14.98 o
  -4   3   3   103.21   106.99     5.72 o
  -3   3   3    93.98    85.22    15.49 o
  -2   3   3   757.46   777.14    31.73 o
  -1   3   3  1429.24  1572.44    41.51 o
   0   3   3  3727.44  4026.52    74.08 o
   1   3   3   594.64   639.11    26.37 o
   2   3   3     0.84     2.40     6.54 <
   3   3   3   155.68   179.99    13.86 o
   4   3   3   197.62   193.17     5.85 o
   5   3   3   251.22   281.02     9.70 o
   6   3   3   117.88   116.64     6.62 o
   7   3   3   185.79   187.42     7.43 o
   8   3   3    35.29    37.40     3.07 o
  -8   4   3   204.91   216.97     5.71 o
  -7   4   3   630.40   659.00    13.74 o
  -6   4   3    47.69    52.70     4.37 o
  -5   4   3  2288.75  2286.83    31.38 o
  -4   4   3   406.02   403.50    11.33 o
  -3   4   3  7847.53  7582.87    89.74 o
  -2   4   3   116.44   122.41    11.73 o
  -1   4   3  8670.19  8836.24   149.87 o
   0   4   3  1169.04  1398.86    42.07 o
   1   4   3  4577.88  4794.73    96.05 o
   2   4   3  2465.41  2511.09    53.72 o
   3   4   3  5214.79  5544.43    54.53 o
   4   4   3   254.66   223.05     6.75 o
   5   4   3  6097.26  5944.59    54.17 o
   6   4   3     6.31    11.59     3.17 o
   7   4   3  2023.43  2108.38    24.88 o
   8   4   3   156.91   157.35     6.15 o
  -8   5   3   132.83   135.82     7.22 o
  -7   5   3    49.88    54.19     3.66 o
  -6   5   3   234.56   250.73     8.27 o
  -5   5   3    25.85    23.13     5.16 o
  -4   5   3   193.74   187.82    11.35 o
  -3   5   3   365.83   376.99    15.73 o
  -2   5   3   126.54   110.97     7.45 o
  -1   5   3  1377.71  1394.50    22.15 o
   0   5   3     8.97    20.28     2.51 o
   1   5   3   968.44  1002.67    17.43 o
   2   5   3   128.91   132.93     7.62 o
   3   5   3   160.74   165.48     6.84 o
   4   5   3    50.19    50.69     3.91 o
   5   5   3  1328.82  1289.59    18.93 o
   6   5   3   115.77   116.49     5.66 o
   7   5   3   254.76   257.13     8.58 o
   8   5   3     3.28     7.05     3.47 <
  -7   6   3     5.65     2.18     1.47 <
  -6   6   3  1065.74  1098.90    16.11 o
  -5   6   3    15.73    11.00     4.45 <
  -4   6   3  6394.35  6479.47    83.10 o
  -3   6   3     7.28     8.46     4.41 <
  -2   6   3 10706.40 10561.90   124.61 o
  -1   6   3    34.55    65.41     5.81 o
   0   6   3  7059.54  7567.75    67.35 o
   1   6   3   709.49   785.72    17.64 o
   2   6   3  2624.99  2909.26    50.99 o
   3   6   3   134.60   127.37     7.07 o
   4   6   3  1530.10  1538.75    22.06 o
   5   6   3   111.03   117.32     5.97 o
   6   6   3  2486.35  2499.96    31.92 o
   7   6   3     5.23     5.40     2.25 <
  -6   7   3    20.39    16.56     2.03 o
  -5   7   3     6.91    11.48     2.37 o
  -4   7   3   113.87   114.25     6.18 o
  -3   7   3   519.81   533.90    18.20 o
  -2   7   3   594.14   641.23    22.85 o
  -1   7   3  2194.62  2389.99    41.12 o
   0   7   3   557.56   649.56    16.30 o
   1   7   3   979.15  1092.83    23.00 o
   2   7   3   299.14   339.08    13.91 o
   3   7   3   158.67   162.08     8.34 o
   4   7   3   249.46   249.02     8.70 o
   5   7   3     1.95     1.14     2.47 <
   6   7   3   495.81   478.53    13.43 o
  -5   8   3  2664.02  2397.58    32.46 o
  -4   8   3   502.08   496.39    15.56 o
  -3   8   3  4936.92  5201.57    83.79 o
  -2   8   3   770.83   794.18    24.79 o
  -1   8   3  3132.81  3221.41    52.15 o
   0   8   3   280.81   299.79    14.14 o
   1   8   3  2514.85  2679.39    64.76 o
   2   8   3     4.57    21.56     5.36 o
   3   8   3   893.10   902.50    22.90 o
   4   8   3     6.73     9.79     2.97 o
   5   8   3   452.90   436.38    14.72 o
  -3   9   3   128.25   136.36     9.89 o
  -2   9   3   740.20   741.36    27.71 o
  -1   9   3    76.48    81.55     7.13 o
   0   9   3   939.87  1104.35    33.44 o
   1   9   3     3.54    12.43     4.84 <
   2   9   3    72.13    88.95     9.00 o
   3   9   3    35.71    37.70     8.54 o
  -8   0   4  1980.67  2071.81    40.98 o
  -6   0   4   771.18   791.06    19.16 o
  -4   0   4  2180.63  2107.86    56.26 o
  -2   0   4  2704.93  2695.08    68.68 o
   0   0   4  6042.45  6004.35   107.12 o
   2   0   4  4818.67  4683.70   145.36 o
   4   0   4    22.56    25.54    13.86 <
   6   0   4   332.17   341.52    14.05 o
   8   0   4   259.11   218.09    11.77 o
  -9   1   4     0.13    -0.32     2.25 <
  -8   1   4    18.13    16.45     3.29 o
  -7   1   4   154.85   150.51     5.71 o
  -6   1   4  1045.78  1030.51    14.37 o
  -5   1   4    13.15    12.50     2.27 o
  -4   1   4   471.73   406.56    19.41 o
  -3   1   4  2351.63  2157.87    39.25 o
  -2   1   4   418.30   412.16    15.07 o
  -1   1   4  9945.13  9433.08   104.92 o
   0   1   4 14298.60 14340.10   195.09 o
   1   1   4  4832.30  5236.81    86.22 o
   2   1   4  1561.12  1585.54    41.59 o
   3   1   4   687.44   743.95    30.33 o
   4   1   4   332.74   304.17    12.23 o
   5   1   4   603.21   608.72    11.17 o
   6   1   4  1313.49  1295.04    20.29 o
   7   1   4   863.58   896.59    18.25 o
   8   1   4   549.99   590.54    12.67 o
   9   1   4   759.80   798.68    15.22 o
  -9   2   4  1117.10  1252.17    25.79 o
  -8   2   4   122.71   127.36     5.63 o
  -7   2   4  1124.50  1162.26    15.64 o
  -6   2   4    23.89    27.66     3.22 o
  -5   2   4  1532.78  1517.07    20.55 o
  -4   2   4  1317.50  1344.04    31.09 o
  -3   2   4  5490.20  5448.61   103.88 o
  -2   2   4     2.18     6.56     5.08 <
  -1   2   4 17266.40 17767.80   209.51 o
   0   2   4  2595.36  2939.59    55.79 o
   1   2   4 20405.20 20555.30   283.34 o
   2   2   4   822.64   833.85    27.26 o
   3   2   4  2835.23  2704.13    60.97 o
   4   2   4    55.52    50.48     3.85 o
   5   2   4   157.35   140.19     5.85 o
   6   2   4   245.04   239.40     8.69 o
   7   2   4     2.20     4.86     2.61 <
   8   2   4    66.17    63.08     4.76 o
   9   2   4     4.93     7.34     2.26 o
  -8   3   4     2.46     4.37     1.82 <
  -7   3   4   329.31   344.62     8.22 o
  -6   3   4   175.58   175.22     6.10 o
  -5   3   4   753.60   758.56    16.95 o
  -4   3   4  1913.04  1941.18    29.66 o
  -3   3   4   118.48   114.34    17.84 o
  -2   3   4  9504.22  9772.71   161.79 o
  -1   3   4   366.75   314.75    18.29 o
   0   3   4  1343.08  1340.79    36.98 o
   1   3   4   816.57   790.89    29.93 o
   2   3   4  1829.09  2030.04    58.42 o
   3   3   4  2623.96  2471.26    47.86 o
   4   3   4   801.37   769.38    13.53 o
   5   3   4  3466.58  3359.62    33.11 o
   6   3   4   127.08   126.49     6.40 o
   7   3   4   631.19   646.96    13.02 o
   8   3   4   538.83   575.74    16.11 o
  -8   4   4   417.98   444.12     8.68 o
  -7   4   4   392.83   397.23     9.55 o
  -6   4   4  2093.30  2208.81    25.53 o
  -5   4   4    10.25    15.57     5.14 o
  -4   4   4  3406.48  3348.93    45.13 o
  -3   4   4   125.32   116.80     7.66 o
  -2   4   4  9241.64  9551.50   121.11 o
  -1   4   4    25.17    24.74     6.68 o
   0   4   4 11670.80 12743.10   198.52 o
   1   4   4    69.18    44.65     8.64 o
   2   4   4  4708.92  5157.42    61.19 o
   3   4   4   788.22   758.19    13.28 o
   4   4   4  1888.26  1873.61    22.72 o
   5   4   4     0.29     2.00     2.88 <
   6   4   4   804.23   826.43    15.03 o
   7   4   4   271.42   280.99     8.23 o
   8   4   4   426.62   412.39     9.10 o
  -8   5   4   258.46   259.42     9.82 o
  -7   5   4   396.29   408.20     8.06 o
  -6   5   4   205.02   213.21     7.58 o
  -5   5   4   653.40   671.18    15.74 o
  -4   5   4   480.06   495.86    16.72 o
  -3   5   4  1751.19  1803.92    41.63 o
  -2   5   4    49.29    67.32     5.89 o
  -1   5   4   664.68   703.89    16.70 o
   0   5   4   405.95   434.74    10.82 o
   1   5   4  1175.09  1158.21    21.34 o
   2   5   4  1004.80  1000.46    18.41 o
   3   5   4  1506.14  1468.18    24.06 o
   4   5   4  2956.88  2869.82    33.62 o
   5   5   4   184.77   161.90     6.44 o
   6   5   4   560.45   550.39    11.92 o
   7   5   4   268.91   275.04     8.84 o
  -7   6   4   627.89   614.82     9.46 o
  -6   6   4   165.74   166.35     5.28 o
  -5   6   4  2814.24  2846.73    37.64 o
  -4   6   4   362.57   363.35    11.26 o
  -3   6   4  4059.24  4092.33    55.40 o
  -2   6   4    76.08    84.72     7.79 o
  -1   6   4  2424.33  2505.51    38.04 o
   0   6   4    11.34    17.97     3.38 o
   1   6   4   220.43   314.35    12.46 o
   2   6   4    18.30    20.98     4.06 o
   3   6   4   678.73   754.84    15.66 o
   4   6   4    43.10    40.19     3.97 o
   5   6   4   899.53   878.78    15.96 o
   6   6   4     0.07    -0.90     2.42 <
   7   6   4   610.33   594.46    14.10 o
  -6   7   4   668.66   645.40    10.55 o
  -5   7   4   124.82   119.97     4.93 o
  -4   7   4    86.21    94.84     5.76 o
  -3   7   4   206.31   201.09     8.55 o
  -2   7   4    17.99    28.93     6.83 o
  -1   7   4     0.33     6.29     4.84 <
   0   7   4   210.89   233.37    15.04 o
   1   7   4   192.82   196.87    11.65 o
   2   7   4  1024.82   975.88    23.18 o
   3   7   4  1024.75  1033.43    21.89 o
   4   7   4  1586.32  1537.20    22.16 o
   5   7   4   292.32   291.83     9.83 o
   6   7   4  1665.05  1629.15    27.72 o
  -5   8   4   346.33   324.30     9.01 o
  -4   8   4  2070.43  1993.39    38.58 o
  -3   8   4   319.48   322.57    12.75 o
  -2   8   4  2246.12  2209.35    39.01 o
  -1   8   4    28.76    35.22     6.46 o
   0   8   4   642.84   638.89    21.33 o
   1   8   4   192.94   179.47    13.66 o
   2   8   4   207.09   237.37    10.87 o
   3   8   4   155.36   143.17     7.48 o
   4   8   4   292.77   252.85     9.04 o
   5   8   4    53.02    58.10     6.49 o
  -3   9   4    15.84    24.41     4.87 o
  -2   9   4   548.69   657.94    24.45 o
  -1   9   4    49.46    59.50     6.26 o
   0   9   4   839.58   986.57    30.79 o
   1   9   4   257.54   293.00    15.55 o
   2   9   4   257.15   246.02    13.38 o
   3   9   4   638.80   531.38    28.79 o
  -9   0   5   109.21   105.38     8.25 o
  -7   0   5    21.20    23.50     5.18 o
  -5   0   5   172.28   169.70     7.34 o
  -3   0   5   805.97   843.40    56.41 o
  -1   0   5     7.38    16.47     8.53 <
   1   0   5  1854.20  1778.19    69.78 o
   3   0   5     1.48     0.70     9.11 <
   5   0   5  2168.76  1965.80    31.90 o
   7   0   5   251.29   275.09    14.29 o
   9   0   5     2.43    63.06     6.50 o
  -9   1   5    93.74   105.12     5.65 o
  -8   1   5    20.56    24.86     3.41 o
  -7   1   5    10.00    15.18     2.76 o
  -6   1   5   311.45   311.87     7.42 o
  -5   1   5   208.74   190.44     6.26 o
  -4   1   5  4108.79  3845.37    57.67 o
  -3   1   5  4249.99  4155.25    80.91 o
  -2   1   5 12697.30 12337.50   157.64 o
  -1   1   5  7831.38  7549.22   115.78 o
   0   1   5 12456.90 12031.60   167.15 o
   1   1   5  8445.29  8702.56   115.24 o
   2   1   5  4826.88  5146.30    94.59 o
   3   1   5  3771.79  3833.45    82.92 o
   4   1   5  1028.29  1031.75    15.10 o
   5   1   5  2227.09  2200.84    24.52 o
   6   1   5  1378.73  1415.28    25.29 o
   7   1   5  1385.90  1460.47    24.75 o
   8   1   5  1444.21  1526.39    23.83 o
   9   1   5   297.62   304.45     8.53 o
  -9   2   5    62.43    80.69     5.48 o
  -8   2   5   187.55   198.91     6.78 o
  -7   2   5   123.51   120.43     4.73 o
  -6   2   5   151.88   155.09     5.94 o
  -5   2   5  1033.94   992.13    17.40 o
  -4   2   5     0.57     7.00     3.17 <
  -3   2   5   260.06   241.08    24.05 o
  -2   2   5    70.25    67.22    10.02 o
  -1   2   5   620.21   609.54    17.27 o
   0   2   5   607.74   739.67    25.37 o
   1   2   5   257.57   241.59    15.57 o
   2   2   5    73.98    84.88     9.17 o
   3   2   5    61.29    70.69     7.43 o
   4   2   5   274.43   252.03     6.65 o
   5   2   5    29.28    31.86     3.32 o
   6   2   5   727.98   726.38    13.98 o
   7   2   5   463.31   450.38    11.57 o
   8   2   5   165.15   177.07     7.25 o
   9   2   5    52.16    49.93     5.56 o
  -8   3   5   970.04   988.27    13.73 o
  -7   3   5   336.89   346.21     7.72 o
  -6   3   5  1298.04  1310.63    17.94 o
  -5   3   5  1667.52  1582.63    24.45 o
  -4   3   5  1295.31  1271.54    23.56 o
  -3   3   5  3342.18  3011.64    72.47 o
  -2   3   5  1548.80  1593.18    50.60 o
  -1   3   5  6779.70  6500.98   116.17 o
   0   3   5  3186.52  3310.76    67.46 o
   1   3   5  3100.01  3250.93    72.11 o
   2   3   5  5709.10  5876.67   116.39 o
   3   3   5   464.76   451.23    13.01 o
   4   3   5  1135.18  1056.65    15.38 o
   5   3   5   303.15   302.64     9.36 o
   6   3   5   112.43   106.38     5.93 o
   7   3   5   711.22   740.74    15.19 o
   8   3   5    16.48    27.66     3.16 o
  -8   4   5    10.16    13.69     2.09 o
  -7   4   5   406.78   432.50     8.79 o
  -6   4   5   487.89   498.99    11.13 o
  -5   4   5   347.73   368.29    11.90 o
  -4   4   5   518.42   486.14    12.76 o
  -3   4   5    92.87   102.18     5.22 o
  -2   4   5   197.07   240.21    11.49 o
  -1   4   5   246.52   274.25    20.26 o
   0   4   5  4580.63  5139.95   104.13 o
   1   4   5  2447.80  2707.63    89.86 o
   2   4   5   614.39   617.78    12.74 o
   3   4   5   979.21   948.81    14.48 o
   4   4   5   301.09   304.85     8.52 o
   5   4   5     4.42     4.65     2.27 <
   6   4   5   316.57   308.99     9.40 o
   7   4   5   333.60   346.06     9.09 o
   8   4   5   177.64   181.83     6.28 o
  -7   5   5  1635.66  1647.57    19.29 o
  -6   5   5   655.58   658.09    12.47 o
  -5   5   5  1255.13  1241.03    24.88 o
  -4   5   5   759.28   742.53    19.23 o
  -3   5   5   478.36   433.10    12.68 o
  -2   5   5  1630.20  1546.98    23.73 o
  -1   5   5  1791.63  1891.70    33.25 o
   0   5   5  3029.74  3178.14    42.72 o
   1   5   5  4543.01  4577.76    58.49 o
   2   5   5  1839.65  1672.85    21.96 o
   3   5   5  3263.32  3154.11    38.74 o
   4   5   5  2703.69  2660.95    31.62 o
   5   5   5   544.30   512.02    11.80 o
   6   5   5  1261.77  1267.85    20.23 o
   7   5   5     6.34     8.18     2.34 o
  -7   6   5    18.90    17.96     2.26 o
  -6   6   5   286.27   301.08     6.74 o
  -5   6   5     0.97    -1.71     2.58 <
  -4   6   5   181.96   174.03     8.24 o
  -3   6   5     8.81     4.61     2.90 <
  -2   6   5   196.12   219.37    11.47 o
  -1   6   5     4.84     8.05     3.72 <
   0   6   5   926.89   949.27    21.93 o
   1   6   5   277.16   284.16    11.53 o
   2   6   5  1605.04  1575.31    31.11 o
   3   6   5     7.03     8.06     2.68 o
   4   6   5   197.99   191.39     6.78 o
   5   6   5   192.66   191.16     7.12 o
   6   6   5    28.91    29.99     3.59 o
   7   6   5     1.38     1.32     2.20 <
  -6   7   5   547.13   507.34    10.41 o
  -5   7   5  1264.81  1257.19    15.14 o
  -4   7   5   477.88   477.01    12.00 o
  -3   7   5   705.01   753.20    20.98 o
  -2   7   5  1055.69  1071.31    35.92 o
  -1   7   5  1436.74  1657.32    33.52 o
   0   7   5  2178.23  2343.29    61.66 o
   1   7   5  3390.67  3507.41    55.15 o
   2   7   5  1623.12  1603.60    26.09 o
   3   7   5  4688.28  4498.92    49.12 o
   4   7   5  1425.31  1384.42    20.47 o
   5   7   5  2628.28  2507.26    33.87 o
   6   7   5   313.97   292.29    10.99 o
  -5   8   5   371.43   385.85    15.25 o
  -4   8   5    70.63    77.36     5.12 o
  -3   8   5    18.21    12.47     3.15 o
  -2   8   5    36.52    34.28     5.54 o
  -1   8   5  1288.38  1416.13    43.96 o
   0   8   5   532.46   582.90    16.99 o
   1   8   5   678.73   731.36    21.97 o
   2   8   5    85.34    84.31     5.76 o
   3   8   5   304.37   273.45     9.04 o
   4   8   5     0.12    -2.41     2.50 <
  -3   9   5   551.89   569.57    28.32 o
  -2   9   5   375.87   426.64    13.79 o
  -1   9   5  1167.38  1197.91    24.00 o
   0   9   5  1008.04  1122.12    32.02 o
   1   9   5   583.16   671.05    19.02 o
   2   9   5  2945.61  2548.76    57.36 o
  -8   0   6  1491.65  1441.79    27.47 o
  -6   0   6  4960.58  4839.97    61.14 o
  -4   0   6  6957.09  6836.03    71.13 o
  -2   0   6 12013.50 12143.70   224.92 o
   0   0   6  4863.15  4763.99    76.89 o
   2   0   6  5813.32  6082.96   187.35 o
   4   0   6  4528.16  4515.92    70.21 o
   6   0   6  1355.54  1428.81    31.83 o
   8   0   6   426.78   445.59    16.32 o
  -9   1   6     0.08    -1.91     2.70 <
  -8   1   6    68.02    74.56     4.76 o
  -7   1   6   244.04   249.70     7.71 o
  -6   1   6  2890.96  2845.66    30.49 o
  -5   1   6  2511.64  2428.96    24.84 o
  -4   1   6  1205.29  1095.74    14.13 o
  -3   1   6  5004.71  4802.90   117.58 o
  -2   1   6   366.28   278.69    14.81 o
  -1   1   6  2641.39  2461.08    53.64 o
   0   1   6  1994.89  1972.09    53.99 o
   1   1   6    53.00   102.57    10.66 o
   2   1   6    11.26    20.67     6.82 o
   3   1   6    18.10    17.06     7.55 <
   4   1   6    24.55    22.17     2.50 o
   5   1   6   345.41   344.53    10.41 o
   6   1   6   101.24    97.23     5.10 o
   7   1   6   390.69   387.48    11.01 o
   8   1   6    15.16    21.85     3.08 o
   9   1   6    54.62    55.40     5.68 o
  -8   2   6     0.59     1.96     2.10 <
  -7   2   6  2023.28  2030.96    25.32 o
  -6   2   6   371.48   362.29     7.98 o
  -5   2   6  4413.10  4280.54    43.97 o
  -4   2   6   136.23   122.95     5.52 o
  -3   2   6  5725.09  5733.47    95.96 o
  -2   2   6  2066.43  2269.89    60.61 o
  -1   2   6  5552.50  5552.42    86.30 o
   0   2   6  1038.69  1032.95    32.89 o
   1   2   6  5692.10  5712.32   102.55 o
   2   2   6   233.34   267.25    16.85 o
   3   2   6  7627.45  7479.73    83.61 o
   4   2   6   302.08   265.09     6.74 o
   5   2   6  3641.74  3554.22    37.29 o
   6   2   6   543.47   539.03    13.30 o
   7   2   6  1167.10  1223.73    23.92 o
   8   2   6    39.69    32.24     3.88 o
  -8   3   6    45.48    44.56     3.29 o
  -7   3   6   436.07   429.10     8.45 o
  -6   3   6    11.77    12.86     2.42 o
  -5   3   6   170.74   156.90     7.13 o
  -4   3   6  2972.02  2882.30    33.93 o
  -3   3   6   105.08   136.85     6.22 o
  -2   3   6  3611.16  3518.43    57.07 o
  -1   3   6   114.39    82.45    13.85 o
   0   3   6    72.27   128.59    16.75 o
   1   3   6   467.46   375.79    22.11 o
   2   3   6     2.15    12.74     3.87 o
   3   3   6  1644.67  1545.43    19.96 o
   4   3   6   309.17   316.91     8.02 o
   5   3   6   992.70  1009.05    17.70 o
   6   3   6   438.78   459.58    12.43 o
   7   3   6    13.92    14.73     2.87 o
   8   3   6   246.46   253.51     8.01 o
  -8   4   6   118.72   109.76     5.89 o
  -7   4   6   213.18   208.52     5.94 o
  -6   4   6   659.40   646.81    11.25 o
  -5   4   6   778.22   759.80    14.32 o
  -4   4   6  2395.19  2460.54    31.77 o
  -3   4   6   128.49   115.77     5.36 o
  -2   4   6  4592.22  4640.97    57.75 o
  -1   4   6    63.18    89.23     8.11 o
   0   4   6 10283.30 10786.90   131.02 o
   1   4   6   237.54   248.68    14.66 o
   2   4   6  6762.28  6674.14    60.23 o
   3   4   6   129.01   119.24     4.51 o
   4   4   6  3021.15  2996.20    29.50 o
   5   4   6   841.89   866.47    14.09 o
   6   4   6  1986.75  2026.50    27.16 o
   7   4   6   101.41   100.02     4.90 o
   8   4   6   620.51   664.44    13.61 o
  -7   5   6   248.45   252.59     5.89 o
  -6   5   6   210.95   208.10     6.64 o
  -5   5   6   481.30   468.00    12.52 o
  -4   5   6   183.50   194.13     8.55 o
  -3   5   6  1118.62  1081.94    19.10 o
  -2   5   6    55.96    74.62     5.46 o
  -1   5   6   534.85   531.17    15.00 o
   0   5   6    17.88    18.33     3.84 o
   1   5   6  1567.54  1556.82    25.90 o
   2   5   6  2042.84  1972.22    24.73 o
   3   5   6   575.22   563.52    11.67 o
   4   5   6  1934.79  1908.08    22.62 o
   5   5   6     4.06     4.80     3.10 <
   6   5   6    65.44    67.89     4.55 o
   7   5   6     6.73     6.69     2.39 <
  -7   6   6    18.45    14.92     2.93 o
  -6   6   6   196.33   192.35     5.21 o
  -5   6   6   161.59   150.02     6.21 o
  -4   6   6   267.11   265.25     8.52 o
  -3   6   6  1435.01  1412.76    19.46 o
  -2   6   6   273.97   238.68    11.86 o
  -1   6   6  7085.45  7385.16   108.76 o
   0   6   6    54.92    52.06     6.28 o
   1   6   6  7499.80  7654.89    81.40 o
   2   6   6    72.45    77.32     4.52 o
   3   6   6  1267.84  1281.48    19.96 o
   4   6   6   161.76   151.54     6.39 o
   5   6   6   555.87   555.38    12.80 o
   6   6   6    16.99    17.10     2.47 o
  -6   7   6   299.37   276.41    12.55 o
  -5   7   6   423.75   390.99     7.82 o
  -4   7   6     9.53     9.93     2.61 o
  -3   7   6   295.64   298.50    11.03 o
  -2   7   6   174.38   197.20     9.41 o
  -1   7   6    10.37    22.88     4.71 o
   0   7   6  2794.58  2854.17    49.14 o
   1   7   6   560.99   554.81    14.00 o
   2   7   6  2320.21  2187.71    29.08 o
   3   7   6   819.40   788.06    15.33 o
   4   7   6   316.46   307.65     9.28 o
   5   7   6   121.80   111.20     6.23 o
   6   7   6     9.74     1.63     2.85 <
  -4   8   6   598.69   567.75    13.22 o
  -3   8   6   154.67   139.84     7.03 o
  -2   8   6  1641.29  1744.96    46.80 o
  -1   8   6   191.30   181.54    11.31 o
   0   8   6  2550.09  2569.54    42.16 o
   1   8   6    37.58    50.14     4.59 o
   2   8   6  1740.02  1716.23    27.79 o
   3   8   6    33.57    32.79     3.22 o
   4   8   6   700.21   621.05    14.83 o
  -2   9   6    83.77    87.35     6.99 o
  -1   9   6   856.75   943.61    28.31 o
   0   9   6    53.63    52.62     7.04 o
   1   9   6  1394.40  1406.60    29.35 o
   2   9   6     0.27    17.36     7.88 <
  -9   0   7   923.75  1077.35    40.03 o
  -7   0   7  4066.01  4330.74    87.93 o
  -5   0   7  5156.54  5106.40    70.74 o
  -3   0   7   973.40   913.35    36.09 o
  -1   0   7   125.50    63.58    15.21 o
   1   0   7   408.57   275.18    28.59 o
   3   0   7  6539.87  6067.44   208.82 o
   5   0   7  7916.98  8053.45    91.36 o
   7   0   7   808.49   880.41    22.40 o
  -8   1   7   135.86   139.64     6.16 o
  -7   1   7   141.85   131.99     6.04 o
  -6   1   7    12.94    15.51     2.92 o
  -5   1   7   123.70   109.01     4.70 o
  -4   1   7   424.58   409.17     7.05 o
  -3   1   7   331.14   350.78    11.34 o
  -2   1   7     1.98    19.59     5.98 o
  -1   1   7   181.33   226.54    15.26 o
   0   1   7  2273.09  2231.74    50.55 o
   1   1   7   701.05   622.19    24.97 o
   2   1   7  4125.04  3987.07   103.43 o
   3   1   7  2069.22  1998.48    43.38 o
   4   1   7  1979.78  1834.34    19.67 o
   5   1   7   141.11   128.14     5.57 o
   6   1   7   293.79   290.67     7.60 o
   7   1   7   213.98   217.84     8.88 o
   8   1   7   153.19   154.52     6.36 o
  -8   2   7  1544.01  1552.07    21.25 o
  -7   2   7    29.30    27.71     3.09 o
  -6   2   7  4198.29  4253.98    41.55 o
  -5   2   7    11.20    12.96     2.72 o
  -4   2   7  5075.77  4953.27    37.89 o
  -3   2   7   117.90    93.24     4.24 o
  -2   2   7  4029.73  3952.75    55.71 o
  -1   2   7   661.79   660.28    28.09 o
   0   2   7  5589.87  5344.87    92.40 o
   1   2   7   646.59   664.21    25.15 o
   2   2   7  5040.61  4880.96    62.11 o
   3   2   7   922.71   902.62    13.81 o
   4   2   7  5275.39  5058.41    38.74 o
   5   2   7     6.54    11.68     3.03 o
   6   2   7  2367.27  2467.52    33.01 o
   7   2   7    11.89    12.00     4.06 <
   8   2   7   218.62   220.59     7.54 o
  -8   3   7    16.82    19.79     2.63 o
  -7   3   7    44.37    45.05     3.53 o
  -6   3   7   266.85   248.62     6.80 o
  -5   3   7   206.85   194.63     7.38 o
  -4   3   7   572.59   511.21    11.34 o
  -3   3   7     5.28    11.80     2.38 o
  -2   3   7   339.13   291.27    10.15 o
  -1   3   7   604.78   617.33    20.34 o
   0   3   7    59.04    79.18    14.78 o
   1   3   7  1205.51  1105.83    27.26 o
   2   3   7    38.11    45.11     3.96 o
   3   3   7   842.60   773.36    14.66 o
   4   3   7   818.18   837.35    14.30 o
   5   3   7   882.82   842.44    15.04 o
   6   3   7   977.50   999.42    18.88 o
   7   3   7    67.45    62.61     4.63 o
   8   3   7   415.11   427.93    10.13 o
  -8   4   7   172.62   179.74     7.06 o
  -7   4   7   981.54  1028.35    14.71 o
  -6   4   7   326.67   317.15     7.59 o
  -5   4   7  3677.42  3586.92    35.85 o
  -4   4   7    57.01    64.24     4.26 o
  -3   4   7  7055.44  6941.81    56.75 o
  -2   4   7   298.41   266.64    10.67 o
  -1   4   7  6012.67  6120.71    70.45 o
   0   4   7   704.14   755.32    24.22 o
   1   4   7  5235.82  5430.03    62.12 o
   2   4   7   473.08   447.71     9.71 o
   3   4   7  2367.92  2333.52    27.78 o
   4   4   7   428.56   413.04    10.22 o
   5   4   7   570.63   562.73    12.32 o
   6   4   7     6.85    10.19     2.81 o
   7   4   7   649.05   687.25    16.25 o
   8   4   7     5.02     0.74     2.62 <
  -7   5   7   292.80   282.14     6.39 o
  -6   5   7    77.37    76.06     4.09 o
  -5   5   7  1554.81  1553.82    21.17 o
  -4   5   7   161.53   164.91     7.24 o
  -3   5   7  2483.15  2329.01    28.88 o
  -2   5   7    40.56    29.95     4.20 o
  -1   5   7   664.55   601.76    16.81 o
   0   5   7   315.45   281.79    14.02 o
   1   5   7    69.99    93.04     5.94 o
   2   5   7   528.64   502.43    11.98 o
   3   5   7    56.07    70.58     5.27 o
   4   5   7   237.59   210.31     7.20 o
   5   5   7  1411.32  1434.53    23.10 o
   6   5   7   335.41   337.77     9.38 o
   7   5   7   564.24   565.00    14.34 o
  -6   6   7   542.57   543.56     9.66 o
  -5   6   7    24.52    22.60     2.57 o
  -4   6   7  3229.47  3229.71    36.50 o
  -3   6   7   130.30   124.62     6.08 o
  -2   6   7  5241.47  5281.21    65.49 o
  -1   6   7   354.36   389.39    12.92 o
   0   6   7  2180.87  2205.91    50.47 o
   1   6   7    42.93    44.40     4.48 o
   2   6   7  1291.55  1318.79    18.46 o
   3   6   7    13.70    18.70     2.82 o
   4   6   7   215.76   207.29     7.89 o
   5   6   7    36.35    41.29     3.98 o
   6   6   7   171.57   162.23     7.07 o
  -5   7   7   230.21   230.51     7.04 o
  -4   7   7  1004.60   972.06    15.69 o
  -3   7   7   408.11   463.83    14.10 o
  -2   7   7   417.63   386.47    11.49 o
  -1   7   7    97.98    80.60     8.48 o
   0   7   7   234.37   219.28     9.22 o
   1   7   7   368.24   322.51    10.49 o
   2   7   7   221.47   207.53     7.57 o
   3   7   7   553.09   560.24    13.43 o
   4   7   7   209.91   193.98     7.87 o
   5   7   7   790.05   756.96    16.30 o
  -4   8   7    15.76    19.75     4.04 o
  -3   8   7  2723.72  2700.32    49.42 o
  -2   8   7   646.17   628.11    14.90 o
  -1   8   7  4006.94  3913.14    59.17 o
   0   8   7   872.62   889.08    18.68 o
   1   8   7  1477.93  1554.15    26.12 o
   2   8   7    32.92    40.29     3.76 o
   3   8   7   388.18   387.29    10.56 o
   4   8   7   184.85   164.17     9.42 o
  -2   9   7   462.76   567.37    28.34 o
  -1   9   7     2.12     7.33     5.01 <
   0   9   7   134.44   120.03     6.29 o
   1   9   7   439.45   467.54    26.20 o
   2   9   7    88.89    77.41    11.02 o
  -8   0   8   870.15   968.45    30.12 o
  -6   0   8    30.37    28.13     4.55 o
  -4   0   8   227.52   200.19     8.15 o
  -2   0   8    15.46    21.05     8.60 <
   0   0   8   140.47   176.99    16.66 o
   2   0   8  2190.12  2176.42   103.38 o
   4   0   8   421.99   364.02    14.10 o
   6   0   8   223.62   210.53    11.02 o
   8   0   8   108.26   112.15     6.45 o
  -8   1   8   128.31   125.94     5.58 o
  -7   1   8   342.95   353.77    11.77 o
  -6   1   8     8.46     8.90     2.91 o
  -5   1   8   522.47   489.52    10.44 o
  -4   1   8  1504.77  1436.14    14.96 o
  -3   1   8  3209.07  3164.78    28.40 o
  -2   1   8  4038.57  3958.45    62.74 o
  -1   1   8  9460.67  9620.34   155.17 o
   0   1   8  5474.74  5427.58   100.43 o
   1   1   8 10866.70 10631.50   201.10 o
   2   1   8  4695.95  4619.76    66.95 o
   3   1   8  3439.81  3320.19    29.54 o
   4   1   8  3020.35  2905.92    27.28 o
   5   1   8   463.19   460.89    11.10 o
   6   1   8  1511.89  1516.13    21.29 o
   7   1   8   145.23   146.82     6.63 o
   8   1   8   184.25   178.65     6.18 o
  -8   2   8   230.45   244.38     7.64 o
  -7   2   8   343.93   376.09     9.26 o
  -6   2   8  1089.02  1135.90    19.50 o
  -5   2   8    13.98    17.24     2.51 o
  -4   2   8     6.27     4.56     1.68 <
  -3   2   8     8.34    11.88     1.93 o
  -2   2   8  1279.86  1251.48    22.76 o
  -1   2   8   159.76   165.13    11.44 o
   0   2   8    52.72    58.77     8.17 o
   1   2   8     3.22    10.08     2.45 o
   2   2   8   105.27    71.92     4.82 o
   3   2   8    31.65    26.20     2.17 o
   4   2   8   338.10   314.31     7.33 o
   5   2   8   184.82   181.95     6.60 o
   6   2   8    97.24   101.58     7.17 o
   7   2   8   179.96   193.98     9.09 o
   8   2   8    70.31    68.26     4.12 o
  -8   3   8   336.03   333.73     8.38 o
  -7   3   8   388.30   396.59    10.01 o
  -6   3   8   767.49   780.94    13.67 o
  -5   3   8  1794.38  1737.49    20.47 o
  -4   3   8   362.07   352.03     8.65 o
  -3   3   8  1775.69  1689.76    18.68 o
  -2   3   8  2586.53  2517.60    27.05 o
  -1   3   8   431.88   434.59    15.72 o
   0   3   8  6823.16  6942.73   145.28 o
   1   3   8  1341.15  1315.24    26.28 o
   2   3   8  4466.90  4293.42    36.57 o
   3   3   8  1826.11  1631.20    21.71 o
   4   3   8  1047.83  1006.24    15.01 o
   5   3   8  2050.46  2022.59    23.04 o
   6   3   8   174.70   175.18     7.62 o
   7   3   8   912.06   968.53    18.25 o
   8   3   8   362.73   378.05     8.98 o
  -7   4   8   441.80   449.26    10.79 o
  -6   4   8   507.88   545.16     9.87 o
  -5   4   8    25.38    24.39     2.63 o
  -4   4   8   598.71   592.89    12.12 o
  -3   4   8  1196.10  1151.20    17.30 o
  -2   4   8   451.44   396.77    12.24 o
  -1   4   8   628.47   575.82    14.20 o
   0   4   8   656.67   640.40    16.50 o
   1   4   8    10.65    22.99     3.57 o
   2   4   8   289.02   305.01     9.20 o
   3   4   8   135.50   123.18     6.03 o
   4   4   8   742.86   721.66    13.85 o
   5   4   8   237.58   237.34     7.21 o
   6   4   8    43.97    47.21     4.67 o
   7   4   8    21.35    20.08     2.82 o
  -7   5   8   204.81   190.58     6.21 o
  -6   5   8  1892.87  1904.01    23.62 o
  -5   5   8   467.77   503.84    10.84 o
  -4   5   8  1749.91  1759.69    24.08 o
  -3   5   8  1379.22  1402.74    19.19 o
  -2   5   8   615.86   568.35    14.39 o
  -1   5   8  2543.90  2409.72    37.81 o
   0   5   8   388.54   403.33    18.29 o
   1   5   8  1814.85  1793.94    32.10 o
   2   5   8   633.22   592.44    13.05 o
   3   5   8  3034.47  3059.11    37.53 o
   4   5   8  1816.21  1868.19    26.11 o
   5   5   8  2056.68  2024.68    25.64 o
   6   5   8  1814.67  1902.36    30.63 o
   7   5   8   829.04   843.25    17.32 o
  -6   6   8     0.81    -1.40     1.63 <
  -5   6   8   401.16   404.37     9.57 o
  -4   6   8    64.87    65.61     4.42 o
  -3   6   8  1217.77  1213.25    19.92 o
  -2   6   8   491.84   476.55    11.93 o
  -1   6   8  2790.21  2726.79    44.87 o
   0   6   8  1447.00  1432.08    28.43 o
   1   6   8   276.90   324.57    11.08 o
   2   6   8   147.23   130.15     5.93 o
   3   6   8   450.83   441.15    10.20 o
   4   6   8   106.18    95.77     5.08 o
   5   6   8    53.28    51.43     4.17 o
   6   6   8     1.04    -6.04     3.93 <
  -5   7   8   763.55   747.90    12.75 o
  -4   7   8  2507.99  2474.32    32.93 o
  -3   7   8  1211.37  1201.47    21.18 o
  -2   7   8  2232.73  2245.68    32.03 o
  -1   7   8  1025.50  1003.73    25.40 o
   0   7   8   785.12   740.70    17.30 o
   1   7   8   253.51   278.80     8.63 o
   2   7   8  1505.70  1439.58    24.55 o
   3   7   8   843.72   847.18    15.75 o
   4   7   8  2243.55  2195.07    28.39 o
   5   7   8  1101.65  1036.29    18.73 o
  -4   8   8   330.45   357.17    15.15 o
  -3   8   8   281.40   290.19     9.48 o
  -2   8   8   543.46   529.62    12.21 o
  -1   8   8    98.43    96.02     5.17 o
   0   8   8    16.97    19.76     3.18 o
   1   8   8   337.73   308.32     9.94 o
   2   8   8    42.48    38.84     3.55 o
   3   8   8     6.44     8.97     2.45 o
   4   8   8     5.20     8.86     3.55 <
  -1   9   8   536.52   580.21    27.38 o
   0   9   8   689.14   806.01    33.56 o
  -7   0   9    13.01    17.92     5.69 o
  -5   0   9   994.68   936.13    27.20 o
  -3   0   9  6654.81  6656.32    66.63 o
  -1   0   9  4065.76  4097.03   149.79 o
   1   0   9  2339.26  2407.97    56.68 o
   3   0   9   464.98   487.59    14.03 o
   5   0   9  1091.53  1103.34    25.28 o
   7   0   9  2143.78  2353.29    40.36 o
  -8   1   9    15.22    14.63     2.70 o
  -7   1   9   512.43   533.89    14.30 o
  -6   1   9     2.39     7.22     3.01 <
  -5   1   9  1839.29  1806.66    25.92 o
  -4   1   9   589.57   558.48     9.69 o
  -3   1   9  3921.59  3880.14    30.03 o
  -2   1   9  5373.71  5354.29    51.12 o
  -1   1   9  5515.47  5742.63   110.07 o
   0   1   9  7096.94  7083.62   127.50 o
   1   1   9  7410.60  7585.09    85.38 o
   2   1   9  2056.91  2009.96    23.70 o
   3   1   9  1814.90  1793.64    19.41 o
   4   1   9     8.13     8.75     2.55 o
   5   1   9   297.31   294.94    10.35 o
   6   1   9    22.08    21.05     3.32 o
   7   1   9     6.52     8.77     2.34 o
   8   1   9    50.76    57.07     4.09 o
  -8   2   9    14.82     8.84     2.09 o
  -7   2   9    63.92    69.89     4.04 o
  -6   2   9   369.43   365.23    10.34 o
  -5   2   9   116.03   120.12     5.63 o
  -4   2   9  3280.04  3129.00    28.25 o
  -3   2   9    98.61    77.75     3.46 o
  -2   2   9  5238.50  5246.75    41.47 o
  -1   2   9     6.66    32.45     3.70 o
   0   2   9  3296.45  3346.57    51.40 o
   1   2   9  1085.10  1104.26    19.73 o
   2   2   9  2452.32  2489.06    26.41 o
   3   2   9   114.14    97.83     3.67 o
   4   2   9  1357.55  1313.63    18.09 o
   5   2   9    89.71    97.27     6.23 o
   6   2   9  1268.29  1355.16    24.69 o
   7   2   9   110.90   117.98     5.32 o
   8   2   9   802.71   894.18    16.44 o
  -8   3   9   226.74   226.76     9.36 o
  -7   3   9    12.43    11.52     2.23 o
  -6   3   9   674.69   674.86    13.16 o
  -5   3   9    27.60    33.19     3.11 o
  -4   3   9  1150.20  1166.57    18.31 o
  -3   3   9  1164.65  1119.34    13.47 o
  -2   3   9  1509.06  1523.67    20.40 o
  -1   3   9  6192.02  6222.37    61.71 o
   0   3   9   798.41   808.16    16.72 o
   1   3   9  2913.21  2953.32    31.89 o
   2   3   9  1708.26  1662.45    18.89 o
   3   3   9   548.59   547.92    12.09 o
   4   3   9  1344.91  1308.41    19.64 o
   5   3   9   665.51   645.84    12.80 o
   6   3   9   309.31   332.40    10.99 o
   7   3   9    28.09    27.03     2.84 o
  -7   4   9   400.59   374.79    10.26 o
  -6   4   9   112.65   110.27     5.06 o
  -5   4   9   812.54   772.90    11.94 o
  -4   4   9   594.11   576.67    11.30 o
  -3   4   9  2133.68  2119.12    27.10 o
  -2   4   9   797.72   706.84    16.90 o
  -1   4   9  5352.11  5535.26    69.79 o
   0   4   9    46.54    49.11     4.36 o
   1   4   9  5345.80  5427.85    52.09 o
   2   4   9   424.20   409.34    10.61 o
   3   4   9  3456.43  3375.07    35.30 o
   4   4   9     4.50     4.08     2.38 <
   5   4   9  1085.48  1069.51    16.51 o
   6   4   9   150.83   147.15     7.13 o
   7   4   9   229.10   224.23     6.76 o
  -7   5   9   596.93   627.16    16.30 o
  -6   5   9   718.71   742.56    14.51 o
  -5   5   9   283.34   291.48     9.03 o
  -4   5   9  1047.01  1045.21    17.40 o
  -3   5   9    75.99    68.03     4.44 o
  -2   5   9  1104.11  1057.26    22.66 o
  -1   5   9    25.63    33.87     6.03 o
   0   5   9  2587.53  2657.48    46.11 o
   1   5   9    23.25    21.76     5.14 o
   2   5   9  1454.21  1468.90    19.69 o
   3   5   9   187.49   194.42     7.28 o
   4   5   9   626.43   630.33    12.89 o
   5   5   9   812.12   819.02    16.41 o
   6   5   9   196.85   186.54     7.64 o
  -6   6   9   300.06   286.01     7.66 o
  -5   6   9   334.71   311.57     8.61 o
  -4   6   9    57.65    61.53     5.06 o
  -3   6   9   182.69   158.41     7.35 o
  -2   6   9  1262.81  1353.15    21.75 o
  -1   6   9     1.20     6.45     3.53 <
   0   6   9  4759.95  5132.73    65.02 o
   1   6   9    38.92    32.77     4.50 o
   2   6   9  3566.94  3560.79    38.00 o
   3   6   9    13.22    14.02     2.94 o
   4   6   9  1718.79  1674.09    23.71 o
   5   6   9     5.84     9.37     2.45 o
   6   6   9   227.16   208.37    11.06 o
  -5   7   9  1880.33  1788.21    25.74 o
  -4   7   9   229.06   234.73     9.87 o
  -3   7   9   659.56   654.27    14.60 o
  -2   7   9    23.17    21.70     3.57 o
  -1   7   9    20.55    21.48     3.63 o
   0   7   9   136.27   115.89     6.21 o
   1   7   9   612.59   569.42    12.25 o
   2   7   9    11.74     7.17     2.78 <
   3   7   9  1145.04  1127.05    17.07 o
   4   7   9    13.01    16.04     2.41 o
   5   7   9   508.57   500.20    17.81 o
  -3   8   9   154.75   160.83     7.65 o
  -2   8   9    39.11    36.30     3.29 o
  -1   8   9   544.48   602.28    11.90 o
   0   8   9     4.63     2.14     2.18 <
   1   8   9  1106.71  1197.59    22.99 o
   2   8   9   254.00   249.02     7.77 o
   3   8   9  1252.47  1196.29    27.30 o
  -8   0  10   252.57   281.89    13.84 o
  -6   0  10  5261.21  5359.41    88.87 o
  -4   0  10  5236.63  5081.39    58.64 o
  -2   0  10  2654.98  2434.77    38.58 o
   0   0  10  1536.16  1440.57    85.54 o
   2   0  10   341.60   296.63     9.55 o
   4   0  10  1751.99  1775.41    29.59 o
   6   0  10  2246.85  2479.81    39.17 o
   8   0  10  1005.96  1198.23    44.53 o
  -8   1  10    11.40     9.57     2.11 o
  -7   1  10   248.93   244.28    10.50 o
  -6   1  10     5.65     4.54     3.18 <
  -5   1  10    62.83    56.04     4.67 o
  -4   1  10     9.77    10.30     2.03 o
  -3   1  10     7.19     7.24     2.01 o
  -2   1  10   221.92   260.02     7.06 o
  -1   1  10     1.28    12.69     2.01 o
   0   1  10   281.98   326.67     8.15 o
   1   1  10   635.05   642.51    10.59 o
   2   1  10  1616.76  1655.39    17.74 o
   3   1  10  1820.58  1747.00    19.68 o
   4   1  10   380.02   364.12     9.89 o
   5   1  10   836.23   831.91    14.39 o
   6   1  10     1.08     4.41     2.44 <
   7   1  10    96.25    88.18     4.21 o
   8   1  10   102.19    98.43     6.24 o
  -8   2  10    68.71    74.05     4.75 o
  -7   2  10  1741.95  1742.62    25.49 o
  -6   2  10    61.53    61.30     6.27 o
  -5   2  10  4348.95  4306.25    42.13 o
  -4   2  10  1955.99  1870.52    22.66 o
  -3   2  10  5492.12  5358.25    44.91 o
  -2   2  10  1754.00  1807.22    18.89 o
  -1   2  10  5547.84  5330.18    37.90 o
   0   2  10    24.41    20.32     2.08 o
   1   2  10  2450.57  2324.12    23.07 o
   2   2  10     0.98     8.72     2.29 o
   3   2  10  1587.04  1534.33    19.25 o
   4   2  10   107.02   109.30     5.18 o
   5   2  10  1440.67  1471.85    22.13 o
   6   2  10   171.54   187.53     7.14 o
   7   2  10   825.37   903.04    16.92 o
   8   2  10    35.81    39.68     4.85 o
  -7   3  10   656.05   652.54    13.31 o
  -6   3  10    20.21    19.32     2.68 o
  -5   3  10   697.14   690.89    13.68 o
  -4   3  10    36.92    31.58     3.50 o
  -3   3  10   109.84   114.27     5.35 o
  -2   3  10   622.87   585.17    12.47 o
  -1   3  10   680.84   662.39    12.92 o
   0   3  10    51.20    60.13     3.97 o
   1   3  10   171.13   179.09     6.10 o
   2   3  10    95.74    82.56     4.11 o
   3   3  10    11.38    12.78     2.75 o
   4   3  10   787.43   756.82    12.50 o
   5   3  10     0.05     4.30     2.98 <
   6   3  10   702.51   690.70    15.65 o
   7   3  10   192.65   194.66     5.60 o
  -7   4  10    60.00    65.55     5.44 o
  -6   4  10  1087.97  1044.82    16.94 o
  -5   4  10   739.75   705.70    12.21 o
  -4   4  10  3446.90  3380.94    37.76 o
  -3   4  10   673.63   649.41    12.32 o
  -2   4  10  6397.56  6454.30    63.88 o
  -1   4  10   516.95   538.34    16.57 o
   0   4  10  5283.03  5251.09    51.55 o
   1   4  10  1083.98  1062.20    15.84 o
   2   4  10  4675.46  4678.66    45.70 o
   3   4  10   187.75   197.90     7.23 o
   4   4  10  1726.80  1703.87    21.85 o
   5   4  10    54.33    50.11     3.62 o
   6   4  10   249.79   241.59     7.90 o
   7   4  10   134.15   136.50     6.38 o
  -6   5  10   480.02   467.43    11.56 o
  -5   5  10    10.12    12.08     2.97 o
  -4   5  10     8.27    11.10     3.07 o
  -3   5  10    56.99    49.07     3.75 o
  -2   5  10   900.45   905.32    22.71 o
  -1   5  10     1.86     5.83     2.70 <
   0   5  10   791.03   821.81    19.05 o
   1   5  10    62.68    63.42     4.38 o
   2   5  10    24.72    23.15     3.16 o
   3   5  10    14.68    11.56     2.93 o
   4   5  10   344.29   349.02     8.71 o
   5   5  10   190.82   182.56     6.67 o
   6   5  10     0.70     1.63     2.84 <
  -6   6  10    89.73    88.77     7.07 o
  -5   6  10   734.20   664.01    12.25 o
  -4   6  10     0.75     2.62     2.36 <
  -3   6  10  2034.29  2132.44    31.50 o
  -2   6  10    89.44    95.02     6.04 o
  -1   6  10  3185.16  3524.57    38.87 o
   0   6  10     1.36     1.69     3.35 <
   1   6  10  6390.29  6580.12    68.32 o
   2   6  10   111.86   120.84     5.54 o
   3   6  10  4045.73  3993.57    42.60 o
   4   6  10    84.86    76.13     4.72 o
   5   6  10   742.25   695.57    13.77 o
  -4   7  10    10.72    12.60     2.58 o
  -3   7  10    80.05    76.90     4.91 o
  -2   7  10   238.09   233.26     7.78 o
  -1   7  10   685.39   696.16    13.78 o
   0   7  10   235.91   232.29     7.79 o
   1   7  10   482.70   456.64    10.70 o
   2   7  10    67.14    63.39     4.47 o
   3   7  10    43.78    41.41     3.48 o
   4   7  10   148.84   126.96     5.51 o
  -3   8  10    40.89    36.15     5.28 o
  -2   8  10   930.69   928.80    14.92 o
  -1   8  10   406.70   428.69     8.85 o
   0   8  10  4190.50  4190.63    43.13 o
   1   8  10   377.83   367.01     8.13 o
   2   8  10  3487.72  3272.72    35.21 o
  -7   0  11  1409.65  1500.02    40.76 o
  -5   0  11  3058.44  3148.90    60.10 o
  -3   0  11  2733.52  2742.43    37.92 o
  -1   0  11   818.67   875.60    19.06 o
   1   0  11   286.36   291.76    10.60 o
   3   0  11   423.41   424.26    11.96 o
   5   0  11  2426.81  2542.89    40.65 o
   7   0  11   566.19   601.56    18.52 o
  -8   1  11   682.86   714.73    17.69 o
  -7   1  11   678.94   681.86    17.54 o
  -6   1  11   948.91   950.79    21.30 o
  -5   1  11   793.46   800.05    16.62 o
  -4   1  11   153.92   174.91     6.36 o
  -3   1  11  1287.72  1270.83    17.58 o
  -2   1  11   101.70   130.03     5.03 o
  -1   1  11  4432.51  4528.85    34.70 o
   0   1  11  2235.22  2267.12    19.42 o
   1   1  11  2681.85  2600.71    26.48 o
   2   1  11  5088.59  4900.08    45.60 o
   3   1  11  3343.50  3301.78    35.20 o
   4   1  11  3736.69  3800.55    38.39 o
   5   1  11  4144.83  4336.50    41.49 o
   6   1  11   812.26   866.21    15.68 o
   7   1  11   471.01   462.83    11.13 o
  -7   2  11   283.79   269.68     8.99 o
  -6   2  11  1527.91  1506.79    30.94 o
  -5   2  11   971.77  1001.48    20.25 o
  -4   2  11  1676.08  1653.37    21.67 o
  -3   2  11    79.19    83.74     4.53 o
  -2   2  11    80.78    77.72     3.59 o
  -1   2  11   583.35   613.92    10.93 o
   0   2  11    48.38    57.45     2.74 o
   1   2  11   661.39   678.80     9.83 o
   2   2  11    11.90     8.63     2.96 <
   3   2  11    12.88    12.62     2.79 o
   4   2  11   494.56   504.91    11.53 o
   5   2  11     0.94     2.55     2.78 <
   6   2  11   551.02   568.46    11.91 o
   7   2  11     5.51     9.73     2.25 o
  -7   3  11   319.87   307.64     9.03 o
  -6   3  11  1093.61  1056.75    21.32 o
  -5   3  11   330.41   314.92     9.59 o
  -4   3  11  2222.77  2208.81    30.16 o
  -3   3  11    37.92    47.65     3.76 o
  -2   3  11  2838.70  2772.64    31.84 o
  -1   3  11    89.46   171.53     6.40 o
   0   3  11  2510.48  2600.88    28.15 o
   1   3  11  4467.25  4342.17    45.46 o
   2   3  11   647.17   698.08    12.22 o
   3   3  11  5230.57  5002.64    48.86 o
   4   3  11   768.81   783.03    12.60 o
   5   3  11  1083.71  1101.99    22.98 o
   6   3  11   747.43   771.19    14.96 o
   7   3  11   493.88   482.39    11.28 o
  -7   4  11   245.14   248.50    11.85 o
  -6   4  11   238.22   248.75     9.66 o
  -5   4  11   349.65   358.12     9.67 o
  -4   4  11   127.19   126.45     5.49 o
  -3   4  11   155.05   177.66     6.03 o
  -2   4  11    51.18    54.43     4.77 o
  -1   4  11     7.34    14.05     3.31 o
   0   4  11    91.49    86.53     6.01 o
   1   4  11    18.90    20.08     3.06 o
   2   4  11    78.25    69.47     4.14 o
   3   4  11    60.36    50.90     3.40 o
   4   4  11    22.14    21.09     2.78 o
   5   4  11    14.50    12.48     2.49 o
   6   4  11    39.87    35.01     3.28 o
  -6   5  11    24.25    32.64     4.12 o
  -5   5  11   964.35   903.29    18.14 o
  -4   5  11   612.96   599.13    14.34 o
  -3   5  11  1508.02  1478.32    20.39 o
  -2   5  11  1551.65  1640.58    26.37 o
  -1   5  11   337.61   302.55     9.47 o
   0   5  11  1487.39  1523.60    25.16 o
   1   5  11   183.15   181.85     7.88 o
   2   5  11  2889.38  2845.96    33.11 o
   3   5  11    42.25    43.28     3.54 o
   4   5  11  2056.50  1962.92    23.09 o
   5   5  11    38.70    37.70     2.74 o
   6   5  11  1170.15  1190.17    25.99 o
  -5   6  11     1.62    -0.03     2.00 <
  -4   6  11    20.19    17.46     2.70 o
  -3   6  11     7.53     8.74     3.03 <
  -2   6  11  1052.70  1071.40    18.70 o
  -1   6  11    79.67    78.00     4.95 o
   0   6  11  1438.32  1526.04    23.38 o
   1   6  11     4.47     6.44     2.37 <
   2   6  11   360.45   370.36    12.13 o
   3   6  11    14.98    14.10     2.26 o
   4   6  11     0.29     1.76     2.03 <
   5   6  11    28.23    26.87     3.83 o
  -4   7  11   705.37   688.43    18.22 o
  -3   7  11  2526.76  2492.19    29.88 o
  -2   7  11   699.79   737.84    13.33 o
  -1   7  11  3502.16  3581.34    35.97 o
   0   7  11    99.20   105.75     4.62 o
   1   7  11   970.60   965.54    14.07 o
   2   7  11   206.07   200.00     7.90 o
   3   7  11   327.16   305.62     8.24 o
   4   7  11    95.67    76.69     7.28 o
  -2   8  11    53.57    69.76     7.39 o
  -1   8  11   876.92   874.29    16.75 o
   0   8  11   209.97   211.54     6.78 o
   1   8  11   377.83   362.86    12.85 o
  -6   0  12    66.58    64.09     7.05 o
  -4   0  12   605.93   543.05    14.36 o
  -2   0  12  2727.05  2614.90    43.71 o
   0   0  12  2964.67  2990.87    39.02 o
   2   0  12   846.91   910.94    21.89 o
   4   0  12   246.15   261.10    11.07 o
   6   0  12   376.47   377.24    15.74 o
  -7   1  12   303.69   301.99    10.65 o
  -6   1  12   472.98   466.07    13.91 o
  -5   1  12    24.16    23.92     3.46 o
  -4   1  12  1028.58  1006.54    15.84 o
  -3   1  12    96.28   105.59     5.24 o
  -2   1  12  1377.07  1398.49    23.38 o
  -1   1  12   909.80   909.92    14.13 o
   0   1  12   583.15   562.16     9.24 o
   1   1  12  2872.22  2774.18    29.21 o
   2   1  12  1949.68  1983.42    27.56 o
   3   1  12  2231.76  2233.78    29.60 o
   4   1  12   552.39   556.36    12.91 o
   5   1  12   399.29   398.40    10.55 o
   6   1  12     1.22     1.43     2.77 <
   7   1  12     7.43    13.56     3.65 o
  -7   2  12    71.79    64.60     5.63 o
  -6   2  12    11.93     9.76     3.28 <
  -5   2  12   519.10   465.51    13.05 o
  -4   2  12    50.88    42.25     3.73 o
  -3   2  12  1047.35   974.63    16.77 o
  -2   2  12  1090.05  1065.09    15.40 o
  -1   2  12  1154.45  1112.34    16.34 o
   0   2  12  1373.52  1467.43    16.21 o
   1   2  12  1080.94  1081.78    14.32 o
   2   2  12    97.43    97.19     4.91 o
   3   2  12   565.03   552.14    16.22 o
   4   2  12   152.80   141.80     6.58 o
   5   2  12   485.31   489.01    12.37 o
   6   2  12   132.31   123.28     5.94 o
   7   2  12   254.52   255.27    10.41 o
  -7   3  12   119.90   128.94     8.72 o
  -6   3  12   498.04   492.64    13.14 o
  -5   3  12   998.36   997.93    24.10 o
  -4   3  12   243.79   261.39     9.67 o
  -3   3  12  3350.80  3382.36    35.84 o
  -2   3  12  1049.37  1089.57    17.74 o
  -1   3  12  1628.44  1609.37    21.88 o
   0   3  12  5031.34  5109.76    44.06 o
   1   3  12   635.13   656.87    12.38 o
   2   3  12  3354.37  3216.40    33.69 o
   3   3  12   638.22   633.94    14.19 o
   4   3  12  1580.77  1539.57    25.60 o
   5   3  12   798.58   828.72    21.33 o
   6   3  12   556.21   559.86    13.89 o
   7   3  12   518.19   492.50    17.67 o
  -6   4  12  1385.50  1367.23    29.00 o
  -5   4  12   148.13   139.50     8.07 o
  -4   4  12   882.26   885.29    16.57 o
  -3   4  12   360.23   364.25     9.65 o
  -2   4  12   403.28   412.11     9.74 o
  -1   4  12  2355.46  2376.15    28.19 o
   0   4  12   776.86   798.11    12.97 o
   1   4  12   503.61   570.58    11.18 o
   2   4  12  1423.35  1407.82    21.03 o
   3   4  12   131.45   108.50     5.58 o
   4   4  12  1481.88  1430.27    22.76 o
   5   4  12   614.49   594.70    15.32 o
   6   4  12   687.01   724.50    15.26 o
  -6   5  12   528.70   547.74    18.65 o
  -5   5  12  1712.30  1672.13    33.86 o
  -4   5  12  1804.08  1772.37    24.28 o
  -3   5  12  1494.55  1472.15    21.24 o
  -2   5  12  1955.49  2009.50    24.60 o
  -1   5  12  2747.98  2864.72    36.10 o
   0   5  12  1189.68  1297.96    20.20 o
   1   5  12  1993.60  2061.84    28.44 o
   2   5  12   127.39   128.53     6.78 o
   3   5  12   805.42   815.47    14.82 o
   4   5  12   279.57   265.27     7.40 o
   5   5  12   418.79   376.21    11.95 o
  -5   6  12   543.54   539.41    18.92 o
  -4   6  12    12.38    11.99     2.06 o
  -3   6  12   263.97   272.28     8.42 o
  -2   6  12    82.31    81.39     4.33 o
  -1   6  12   396.97   417.40    10.50 o
   0   6  12     3.97     8.41     2.63 o
   1   6  12   786.39   800.70    12.70 o
   2   6  12    13.48    12.93     3.00 o
   3   6  12  2111.39  2055.18    25.30 o
   4   6  12   108.64    95.01     5.38 o
  -3   7  12   559.10   543.60    10.65 o
  -2   7  12  1833.61  1808.90    22.57 o
  -1   7  12   830.73   890.79    13.80 o
   0   7  12   317.51   287.52     7.10 o
   1   7  12   286.08   276.35     7.76 o
   2   7  12   112.72   108.56     4.21 o
   3   7  12    27.42    35.01     3.30 o
  -7   0  13   130.73   123.80     9.15 o
  -5   0  13  2302.68  2265.20    47.18 o
  -3   0  13  8215.83  8071.97    94.52 o
  -1   0  13  8079.44  8237.40    90.29 o
   1   0  13  6821.04  7002.63    82.52 o
   3   0  13  3219.91  3326.58    48.96 o
   5   0  13   413.97   407.36    21.11 o
   7   0  13  1234.13  1145.73    29.83 o
  -7   1  13     0.19    -1.76     2.04 <
  -6   1  13     0.19    -0.83     2.41 <
  -5   1  13   144.34   123.45     6.30 o
  -4   1  13    42.34    47.95     3.63 o
  -3   1  13    28.12    23.45     2.64 o
  -2   1  13   268.39   236.40     8.31 o
  -1   1  13   208.99   201.98     6.75 o
   0   1  13  1307.18  1304.04    18.55 o
   1   1  13    68.10    69.62     4.00 o
   2   1  13   328.47   351.20    10.54 o
   3   1  13   101.15   102.55     5.81 o
   4   1  13   196.08   188.09     8.86 o
   5   1  13   117.89   119.42     7.35 o
   6   1  13   779.04   779.22    19.03 o
   7   1  13   234.35   215.39    11.56 o
  -7   2  13    13.58    11.36     3.52 o
  -6   2  13   462.81   450.08    12.60 o
  -5   2  13     0.10     1.90     2.84 <
  -4   2  13  2677.77  2665.25    34.90 o
  -3   2  13   471.28   457.14    10.19 o
  -2   2  13  7261.38  7271.40    56.12 o
  -1   2  13  1626.82  1652.95    20.17 o
   0   2  13  6152.46  6423.73    47.92 o
   1   2  13     0.08    11.49     2.63 o
   2   2  13  3221.25  3385.77    40.12 o
   3   2  13   732.11   717.89    17.03 o
   4   2  13  1028.03  1063.31    22.77 o
   5   2  13     0.81     0.44     2.86 <
   6   2  13   674.89   674.07    14.88 o
   7   2  13     0.32     1.58     2.71 <
  -6   3  13   237.89   260.25     9.93 o
  -5   3  13    96.23    87.34     6.53 o
  -4   3  13   142.19   155.22     7.35 o
  -3   3  13   190.06   183.49     6.64 o
  -2   3  13    43.88    40.83     3.17 o
  -1   3  13   405.70   428.32     9.10 o
   0   3  13    33.27    44.73     3.70 o
   1   3  13  1241.28  1239.12    17.72 o
   2   3  13   327.68   310.36     9.59 o
   3   3  13     9.73    11.65     2.83 o
   4   3  13   171.76   163.80     7.05 o
   5   3  13   675.83   694.96    17.17 o
   6   3  13   118.56   117.90     5.91 o
  -6   4  13     1.42    14.69     4.00 o
  -5   4  13   692.17   708.31    20.84 o
  -4   4  13   164.59   149.61     6.89 o
  -3   4  13  1248.33  1224.38    20.32 o
  -2   4  13   150.35   144.11     5.81 o
  -1   4  13  3085.00  3196.95    32.81 o
   0   4  13    48.33    41.68     3.20 o
   1   4  13  1706.18  1819.23    20.29 o
   2   4  13   260.73   255.21     8.87 o
   3   4  13   898.84   927.92    17.43 o
   4   4  13   136.55   125.49     6.42 o
   5   4  13  1245.23  1222.57    22.49 o
   6   4  13     3.37    -1.70     2.80 <
  -5   5  13   499.10   491.50    15.31 o
  -4   5  13   201.33   183.07     7.70 o
  -3   5  13   450.08   453.48    10.42 o
  -2   5  13    30.69    39.43     3.65 o
  -1   5  13     0.69     0.10     2.35 <
   0   5  13    18.40    22.59     3.20 o
   1   5  13    11.19    10.94     2.28 o
   2   5  13     1.05    -1.54     2.37 <
   3   5  13    10.47     7.68     2.61 <
   4   5  13    11.45    12.81     2.65 o
   5   5  13     2.06    -1.96     3.30 <
  -4   6  13  1114.47  1071.20    18.82 o
  -3   6  13    92.59    98.83     4.77 o
  -2   6  13   436.57   461.86     9.28 o
  -1   6  13     0.80     3.33     2.08 <
   0   6  13  1106.35  1192.81    18.32 o
   1   6  13   143.41   143.42     5.65 o
   2   6  13  1606.53  1531.56    18.64 o
   3   6  13   136.51   113.37     4.80 o
   4   6  13  1830.51  1682.58    40.06 o
  -2   7  13    53.22    43.12     3.41 o
  -1   7  13    88.43   105.99     4.36 o
   0   7  13     8.91    13.01     1.90 o
   1   7  13   378.36   355.71     9.81 o
   2   7  13     1.25    -2.04     2.84 <
  -6   0  14   386.30   358.29    17.40 o
  -4   0  14  2388.41  2381.25    38.74 o
  -2   0  14  3643.68  3701.23    60.12 o
   0   0  14  2429.43  2653.29    47.27 o
   2   0  14    98.41   109.11     8.36 o
   4   0  14    35.69    37.65     6.74 o
   6   0  14   368.73   368.76    17.17 o
  -7   1  14   310.38   312.19    18.85 o
  -6   1  14   280.75   263.36    10.21 o
  -5   1  14   825.26   830.49    21.53 o
  -4   1  14   232.22   235.38     7.20 o
  -3   1  14   494.95   544.47    11.44 o
  -2   1  14   729.73   785.78    14.69 o
  -1   1  14   205.65   201.23     7.10 o
   0   1  14  1472.98  1583.60    21.68 o
   1   1  14   239.90   241.69     8.59 o
   2   1  14   486.54   486.02    10.83 o
   3   1  14   862.46   886.02    16.98 o
   4   1  14   416.47   410.52    12.83 o
   5   1  14   955.14  1025.06    19.67 o
   6   1  14   494.44   519.41    12.72 o
  -6   2  14     9.34     6.50     2.52 <
  -5   2  14  1124.01  1036.53    23.92 o
  -4   2  14    31.88    31.80     3.87 o
  -3   2  14  1520.00  1469.82    19.85 o
  -2   2  14     1.54     5.84     2.86 <
  -1   2  14  1149.09  1187.60    18.37 o
   0   2  14   795.29   822.17    13.95 o
   1   2  14   405.38   428.92     9.38 o
   2   2  14   576.97   581.35    12.36 o
   3   2  14   119.13   133.20     6.76 o
   4   2  14   154.92   164.56     7.73 o
   5   2  14   190.48   182.29     7.49 o
   6   2  14     0.62     1.70     2.22 <
  -6   3  14   430.60   406.84    11.58 o
  -5   3  14    54.89    56.42     5.21 o
  -4   3  14  1566.85  1567.60    31.73 o
  -3   3  14   704.03   694.90    13.15 o
  -2   3  14  1103.66  1133.61    15.05 o
  -1   3  14  3819.59  4028.43    38.89 o
   0   3  14   380.05   382.45     9.81 o
   1   3  14  2966.33  3071.61    34.04 o
   2   3  14  1633.00  1678.73    34.14 o
   3   3  14   627.15   636.49    16.92 o
   4   3  14  2126.23  2201.10    31.91 o
   5   3  14    12.95    16.43     3.02 o
   6   3  14   857.81   779.13    24.76 o
  -5   4  14    18.04    18.37     3.54 o
  -4   4  14   345.11   304.84     9.37 o
  -3   4  14   308.11   300.14     9.84 o
  -2   4  14   285.48   259.73     7.62 o
  -1   4  14   126.14   113.83     4.79 o
   0   4  14   442.25   464.42    10.36 o
   1   4  14    47.25    46.46     3.35 o
   2   4  14   971.68   899.73    15.78 o
   3   4  14    82.11    88.76     6.95 o
   4   4  14   437.02   403.54    10.88 o
   5   4  14     0.66     1.83     2.25 <
  -5   5  14   223.10   195.62    10.49 o
  -4   5  14    37.78    32.18     3.76 o
  -3   5  14  1200.63  1194.31    18.65 o
  -2   5  14  1891.16  1930.57    23.15 o
  -1   5  14  1062.75  1141.36    16.04 o
   0   5  14  2606.30  2817.69    29.09 o
   1   5  14  1469.91  1522.07    20.46 o
   2   5  14  1894.38  1827.81    24.18 o
   3   5  14  1453.32  1382.12    28.26 o
   4   5  14   373.50   345.18    11.22 o
  -3   6  14   161.65   155.17     6.56 o
  -2   6  14    80.07    78.75     4.04 o
  -1   6  14   506.51   527.64     9.78 o
   0   6  14    51.28    46.22     3.13 o
   1   6  14  1279.71  1230.89    19.47 o
   2   6  14    14.52    13.48     3.04 o
   3   6  14  1069.50   968.93    23.54 o
  -1   7  14   785.01   810.46    25.80 o
   0   7  14  1749.32  1838.33    36.21 o
   1   7  14   900.18   844.66    21.57 o
  -5   0  15   199.70   210.77    14.44 o
  -3   0  15     0.38     3.49     3.29 <
  -1   0  15  3664.13  3740.95    53.58 o
   1   0  15  3379.54  3397.70    49.35 o
   3   0  15  1404.13  1428.36    31.31 o
   5   0  15   705.92   722.69    26.89 o
  -6   1  15  1536.68  1459.55    36.87 o
  -5   1  15  1566.48  1606.97    35.73 o
  -4   1  15  1538.81  1580.70    21.55 o
  -3   1  15   867.14   888.72    14.92 o
  -2   1  15   580.27   599.97    12.78 o
  -1   1  15   687.97   729.99    14.21 o
   0   1  15   825.32   819.98    16.08 o
   1   1  15  1045.35  1032.08    17.13 o
   2   1  15  2072.48  2049.67    26.31 o
   3   1  15   465.56   507.58    12.18 o
   4   1  15  2304.94  2499.42    39.36 o
   5   1  15   538.93   584.18    13.49 o
   6   1  15   824.53   876.45    20.97 o
  -6   2  15     0.15     0.36     2.69 <
  -5   2  15     0.81    -0.13     2.97 <
  -4   2  15    11.50    19.95     3.59 o
  -3   2  15    61.62    63.85     4.85 o
  -2   2  15    87.37    91.30     5.46 o
  -1   2  15   377.17   388.18    10.62 o
   0   2  15   943.45  1015.50    18.09 o
   1   2  15   313.88   341.26     9.85 o
   2   2  15   802.70   842.36    16.02 o
   3   2  15   323.13   321.46    10.07 o
   4   2  15   324.67   322.83    10.40 o
   5   2  15   180.41   190.81     8.96 o
   6   2  15    30.45    23.11     3.39 o
  -5   3  15  1418.10  1342.12    36.67 o
  -4   3  15   774.15   738.45    17.04 o
  -3   3  15  1450.78  1474.07    22.45 o
  -2   3  15  1085.98  1182.95    17.86 o
  -1   3  15  1057.80  1122.86    18.68 o
   0   3  15  1074.51  1151.00    19.17 o
   1   3  15  1472.65  1420.03    25.27 o
   2   3  15   463.91   475.69    13.24 o
   3   3  15  2757.58  2761.61    41.42 o
   4   3  15   245.72   234.74     9.21 o
   5   3  15  1066.55  1075.23    22.11 o
  -5   4  15   175.06   158.98     7.86 o
  -4   4  15   265.83   270.68     9.22 o
  -3   4  15   254.73   258.53     9.67 o
  -2   4  15    86.49    85.55     4.26 o
  -1   4  15    15.56    20.59     3.14 o
   0   4  15    46.05    39.80     3.43 o
   1   4  15    61.45    53.42     4.86 o
   2   4  15   557.01   529.69    14.51 o
   3   4  15    83.83    83.76     5.88 o
   4   4  15    42.92    28.11     3.34 o
   5   4  15    12.88     9.76     3.33 <
  -4   5  15   879.36   829.08    20.05 o
  -3   5  15  1082.44  1068.24    19.93 o
  -2   5  15  1776.64  1735.88    22.28 o
  -1   5  15  1654.21  1806.94    21.95 o
   0   5  15  1627.47  1697.38    22.67 o
   1   5  15  1061.38  1152.39    20.49 o
   2   5  15  1094.74  1035.05    18.55 o
   3   5  15   389.64   355.60    10.66 o
   4   5  15   361.30   353.85    14.97 o
  -2   6  15   643.07   623.43    13.78 o
  -1   6  15     0.36    -2.94     2.19 <
   0   6  15    57.24    54.31     4.49 o
   1   6  15     6.74     3.28     2.16 <
   2   6  15    30.51    20.74     5.02 o
  -6   0  16   328.88   316.45    19.23 o
  -4   0  16   684.76   653.77    18.69 o
  -2   0  16  1077.31  1082.33    23.80 o
   0   0  16  1407.87  1462.47    32.07 o
   2   0  16  3176.25  3342.46    48.73 o
   4   0  16  1674.03  1772.40    38.83 o
  -6   1  16   170.62   198.33    14.89 o
  -5   1  16   305.27   288.83    15.59 o
  -4   1  16     9.25    10.72     2.50 o
  -3   1  16     6.20     7.24     2.32 o
  -2   1  16    17.43    16.38     2.69 o
  -1   1  16    10.03     8.27     3.30 <
   0   1  16    84.60    75.96     5.40 o
   1   1  16   289.72   268.62     8.75 o
   2   1  16   204.70   180.77     7.15 o
   3   1  16   544.79   561.78    12.44 o
   4   1  16   214.82   203.08     8.01 o
   5   1  16   104.07   103.93     5.59 o
  -5   2  16   502.17   485.10    19.97 o
  -4   2  16   347.83   361.05    13.12 o
  -3   2  16  1128.26  1108.18    19.48 o
  -2   2  16     0.70     2.34     2.53 <
  -1   2  16  1846.70  1886.89    30.42 o
   0   2  16   605.16   670.31    16.63 o
   1   2  16  2734.65  2803.65    36.39 o
   2   2  16     1.92     1.06     2.25 <
   3   2  16  2138.94  2176.09    34.97 o
   4   2  16   219.32   236.81    10.39 o
   5   2  16  1008.45  1042.15    21.34 o
  -5   3  16    90.42    94.34     7.91 o
  -4   3  16   134.43   130.61     7.29 o
  -3   3  16   323.55   355.10    13.07 o
  -2   3  16     0.77     5.06     2.31 <
  -1   3  16   319.40   326.07     9.23 o
   0   3  16    12.05    25.90     3.86 o
   1   3  16     0.34     4.01     3.55 <
   2   3  16    40.28    39.46     5.00 o
   3   3  16    88.45    73.34     5.39 o
   4   3  16    40.84    48.79     4.07 o
   5   3  16    88.76    83.36     5.85 o
  -4   4  16  1217.23  1143.06    21.90 o
  -3   4  16   189.57   205.88     8.11 o
  -2   4  16   983.66   968.44    17.85 o
  -1   4  16    82.41    88.40     5.48 o
   0   4  16  1425.63  1414.64    26.36 o
   1   4  16   174.23   178.45     9.16 o
   2   4  16  1068.23  1011.68    22.69 o
   3   4  16     2.89     5.15     2.37 <
   4   4  16  1219.41  1150.19    31.36 o
  -3   5  16   171.79   188.48     9.05 o
  -2   5  16   941.40   952.94    18.44 o
  -1   5  16    19.89    18.76     3.03 o
   0   5  16    52.52    50.06     5.05 o
   1   5  16     9.97    10.56     3.62 <
   2   5  16    95.83    84.82     8.97 o
   3   5  16    22.82    19.53     4.56 o
  -1   6  16   521.74   509.38    15.48 o
   0   6  16   126.62   115.50     7.36 o
   1   6  16   338.11   287.51    14.25 o
  -5   0  17     2.08     3.67     4.51 <
  -3   0  17  1034.39  1037.56    21.95 o
  -1   0  17  5544.71  5570.34    78.44 o
   1   0  17  1851.86  2124.76    46.35 o
   3   0  17   175.08   220.61    11.96 o
   5   0  17    13.17     6.31     4.00 <
  -5   1  17   201.00   207.18    11.90 o
  -4   1  17   860.32   862.52    23.46 o
  -3   1  17   701.66   746.95    13.29 o
  -2   1  17  1361.81  1391.26    19.88 o
  -1   1  17    84.19    96.05     5.29 o
   0   1  17   598.00   634.76    17.53 o
   1   1  17   275.94   295.02    10.56 o
   2   1  17   303.82   314.83     8.99 o
   3   1  17   921.42   910.42    16.52 o
   4   1  17   396.57   400.00    11.41 o
   5   1  17   320.92   311.02    11.29 o
  -5   2  17    15.70    26.43     4.35 o
  -4   2  17   532.54   545.99    17.91 o
  -3   2  17     0.17    -0.11     2.38 <
  -2   2  17  1850.44  1899.81    27.16 o
  -1   2  17    37.87    44.57     4.49 o
   0   2  17  2245.96  2362.69    34.42 o
   1   2  17   105.66   111.87     6.99 o
   2   2  17   965.97  1026.76    19.20 o
   3   2  17     0.18    -4.79     2.47 <
   4   2  17   282.71   294.48    10.60 o
  -4   3  17    31.69    25.66     3.92 o
  -3   3  17   764.07   771.88    18.87 o
  -2   3  17    18.71    21.75     3.23 o
  -1   3  17  1735.01  1730.14    25.11 o
   0   3  17   154.12   164.70     8.27 o
   1   3  17   528.65   529.38    14.69 o
   2   3  17   814.36   828.57    20.33 o
   3   3  17   102.31    99.83     6.42 o
   4   3  17   408.29   407.04    13.67 o
  -3   4  17  1093.08  1106.31    21.90 o
  -2   4  17   257.92   284.53    10.66 o
  -1   4  17   521.55   520.26    13.57 o
   0   4  17   513.72   554.97    14.32 o
   1   4  17  1322.81  1285.96    23.20 o
   2   4  17   151.99   137.97     7.21 o
   3   4  17  1283.46  1168.99    26.40 o
  -2   5  17   341.66   325.42    12.05 o
  -1   5  17    63.34    63.05     4.89 o
   0   5  17   744.63   771.18    17.77 o
   1   5  17   446.50   426.88    14.82 o
   2   5  17   394.02   360.57    15.88 o
  -4   0  18   105.36   120.91    13.34 o
  -2   0  18   267.88   281.83    10.36 o
   0   0  18     3.84     9.96     4.95 <
   2   0  18    26.61    22.29     4.10 o
   4   0  18   141.47   138.26     9.44 o
  -4   1  18   779.56   792.50    25.55 o
  -3   1  18  2164.86  2195.67    26.22 o
  -2   1  18  1321.65  1320.42    19.45 o
  -1   1  18  1513.37  1510.78    21.52 o
   0   1  18  1521.36  1521.21    27.47 o
   1   1  18   515.61   509.74    16.45 o
   2   1  18   523.46   506.29    13.71 o
   3   1  18   380.74   364.32    12.25 o
   4   1  18   245.31   283.38    14.03 o
  -4   2  18    94.97    95.25     7.91 o
  -3   2  18    95.92    98.27     5.62 o
  -2   2  18   177.60   177.18     6.75 o
  -1   2  18   189.66   199.92     7.34 o
   0   2  18   714.91   742.65    17.64 o
   1   2  18    42.62    46.60     4.04 o
   2   2  18    18.80    19.14     4.28 o
   3   2  18    75.70    79.02     6.38 o
  -3   3  18   263.21   276.89     9.77 o
  -2   3  18  1490.50  1471.09    24.53 o
  -1   3  18  1308.26  1358.63    23.95 o
   0   3  18   533.31   541.32    14.14 o
   1   3  18  1377.92  1425.10    31.72 o
   2   3  18   286.96   264.04    11.89 o
   3   3  18   556.03   562.08    20.24 o
  -2   4  18    88.07    98.51     6.71 o
  -1   4  18   131.17   138.31     6.88 o
   0   4  18    13.99    14.44     2.94 o
   1   4  18    16.85    14.68     2.99 o
   2   4  18     2.08    -0.21     2.84 <
  -3   0  19   211.05   230.19    10.36 o
  -1   0  19   346.49   389.61    13.06 o
   1   0  19  1589.14  1596.27    42.25 o
   3   0  19  1219.56  1294.65    33.60 o
  -3   1  19   399.04   404.86    10.64 o
  -2   1  19   158.50   158.55     5.94 o
  -1   1  19    58.10    59.10     3.92 o
   0   1  19    32.55    43.69     4.09 o
   1   1  19    34.39    36.69     4.96 o
   2   1  19     9.06     9.67     3.12 o
   3   1  19   235.35   245.83    12.89 o
  -3   2  19   202.79   200.18    11.34 o
  -2   2  19   832.47   848.13    14.27 o
  -1   2  19    62.72    68.04     4.30 o
   0   2  19  1727.28  1728.83    23.12 o
   1   2  19     2.13     8.76     3.26 <
   2   2  19  1612.08  1595.82    32.56 o
  -2   3  19   142.08   160.54    10.18 o
  -1   3  19   333.67   308.17    10.27 o
   0   3  19   302.80   314.78    10.54 o
   1   3  19    14.73    17.60     3.45 o
  -2   0  20   339.80   368.06    15.73 o
   0   0  20  1790.86  1875.42    36.41 o
  -2   1  20    86.01   108.25     8.29 o
  -1   1  20   777.44   854.54    16.63 o
   0   1  20    48.11    55.98     4.09 o
   1   1  20   678.71   690.68    22.70 o
   0   2  20     5.33    -1.55     2.68 <
