# Supplementary material for: An advanced approach combining solid-state NMR with powder diffraction applied to newly synthesized iso­thio­uronium salts
Source: J Appl Crystallogr. 2025 Feb 11;58(Pt 2):321–32. doi: 10.1107/S1600576724012378 (PMC11957416; doi:10.1107/S1600576724012378)
Supplement: Supplementary file 3 [file j-58-00321-1BF4_VE_2Asup3.hkl]

data_I 
#  THIS IS THE DEFAULT SETTING FOR THE TITL
_audit_creation_date        "22-07-19"
_audit_creation_method      'CRYSTALS' 

_cell_length_a                    5.6817(4)
_cell_angle_alpha                 90
_cell_length_b                    7.4235(5)
_cell_angle_beta                  91.387(6)
_cell_length_c                    29.057(2)
_cell_angle_gamma                 90
loop_
 _symmetry_equiv_pos_as_xyz
 'x,y,z'
 '-x,-y,-z'
 'x,-y+1/2,z+1/2'
 '-x,y+1/2,-z+1/2'

# NOTE FO on scale of Fc,      0.13632
# Status flags: 
#    o - used in refinement 
#    < - excluded by I/sigmaI cutoff 
#    l - excluded at low resolution  
#    h - excluded at high resolution  
#    x - excluded for another reason  

loop_
_refln_index_h
_refln_index_k
_refln_index_l
_refln_F_squared_meas
_refln_F_squared_calc
_refln_F_squared_sigma
_refln_include_status
_refln_refinement_weight
   1   0   0      268.95      345.59       16.31 o   0.1858E-03
   2   0   0      821.73      785.11       42.31 o   0.6740E-04
   3   0   0      734.78      663.05       51.07 o   0.7143E-04
   4   0   0       32.01       16.12       12.30 o   0.2518E-02
   5   0   0      494.89      581.48       27.34 o   0.1003E-03
   6   0   0      161.78      103.07       14.65 o   0.4585E-03
   1   1   0      122.32      116.17        7.81 o   0.5534E-03
   2   1   0       29.51       24.66        8.26 o   0.2014E-02
   3   1   0      881.93      694.46       39.21 o   0.6895E-04
   4   1   0      604.69      538.54       65.22 o   0.7393E-04
   5   1   0      187.43       60.12       12.27 o   0.5603E-03
   6   1   0     1151.52     1085.68       25.00 o   0.5025E-04
   0   2   0     1044.34      894.29       22.05 o   0.5976E-04
   1   2   0     3449.75     2998.92       33.53 o   0.1333E-04
   2   2   0       86.58       66.43       16.30 o   0.7843E-03
   3   2   0     1284.93     1017.17       49.46 o   0.4539E-04
   4   2   0      146.59       70.79       20.80 o   0.5646E-03
   5   2   0      245.10       70.89       11.75 o   0.4887E-03
   6   2   0      274.17      217.85       16.63 o   0.2580E-03
   1   3   0     1874.08     1766.66       41.34 o   0.2714E-04
   2   3   0      680.92      762.41       30.96 o   0.7457E-04
   3   3   0     1871.55     1785.91       92.22 o   0.2304E-04
   4   3   0      181.15       68.98       18.83 o   0.5226E-03
   5   3   0      268.73       98.36       12.41 o   0.4169E-03
   0   4   0        7.22        6.62        5.65 o   0.7637E-02
   1   4   0       12.96        5.16        5.48 o   0.7538E-02
   2   4   0     1992.39     1903.70       83.00 o   0.2238E-04
   3   4   0      417.75      406.40       13.47 o   0.1473E-03
   4   4   0      354.81      322.28       14.21 o   0.1884E-03
   5   4   0      434.59      436.98       14.67 o   0.1533E-03
   6   4   0      281.50      252.52       14.60 o   0.2439E-03
   1   5   0      592.39      571.16       33.10 o   0.9386E-04
   2   5   0     3067.57     3126.31       37.62 o   0.1345E-04
   3   5   0       44.80       12.78        5.77 o   0.2706E-02
   4   5   0      290.00      263.94       16.22 o   0.2273E-03
   5   5   0      127.30       22.15        9.83 o   0.1087E-02
   0   6   0      788.22      694.24       32.35 o   0.7886E-04
   1   6   0        3.14        1.59        2.79 o   0.2431E-01
   2   6   0      356.96      390.39       11.29 o   0.1730E-03
   3   6   0      254.04       78.87       12.75 o   0.4524E-03
   4   6   0      381.98      302.07       18.07 o   0.1904E-03
   5   6   0       99.96       37.69        5.59 o   0.1153E-02
   1   7   0      121.92      110.28        6.53 o   0.5855E-03
   2   7   0       68.33       33.49        6.78 o   0.1388E-02
   3   7   0       81.39       59.75        8.08 o   0.9662E-03
   4   7   0      183.87      162.77        9.21 o   0.3971E-03
   0   8   0       69.20       75.54        6.15 o   0.9635E-03
   1   8   0       27.26        5.20        5.16 o   0.5538E-02
   2   8   0      411.15      337.52       15.26 o   0.1748E-03
  -6   1   1      830.02      139.48       21.51 o   0.1631E-03
  -5   1   1      464.95      338.72       17.76 o   0.1591E-03
  -4   1   1      149.97       27.00       24.35 o   0.6232E-03
  -3   1   1     1328.45     1009.86       48.54 o   0.4683E-04
  -2   1   1     3590.82     3344.10       62.91 o   0.1161E-04
  -1   1   1        5.99        8.22        2.07 o   0.9181E-02
   0   1   1      118.64      132.88        5.09 o   0.5072E-03
   1   1   1    18382.21    19737.82       93.13 o   0.7422E-06
   2   1   1      533.40      632.19       22.90 o   0.9792E-04
   3   1   1     1373.59      513.62       52.28 o   0.6351E-04
   4   1   1      145.25       64.06       22.55 o   0.5287E-03
   5   1   1      226.51      177.39       13.19 o   0.3372E-03
   6   1   1      816.93      484.92       21.34 o   0.1004E-03
  -6   2   1      184.04       94.83       10.10 o   0.5008E-03
  -5   2   1      216.55      186.00       10.96 o   0.3334E-03
  -4   2   1       66.45       46.20       11.99 o   0.1196E-02
  -3   2   1     2277.26     1884.34       62.31 o   0.2228E-04
  -2   2   1      244.97      239.64       13.59 o   0.2785E-03
  -1   2   1     1580.56     1514.42       25.41 o   0.3402E-04
   0   2   1      230.34      202.08       10.81 o   0.2937E-03
   1   2   1      518.75      521.79       19.62 o   0.1151E-03
   2   2   1     3517.74     3256.65       64.39 o   0.1190E-04
   3   2   1        0.07        0.47        8.10 o   0.1459E-01
   4   2   1      841.55      875.10       40.17 o   0.6226E-04
   5   2   1      292.02      289.86       12.81 o   0.2159E-03
   6   2   1      209.38       37.97       15.29 o   0.5952E-03
  -6   3   1       51.44       17.57        7.77 o   0.2175E-02
  -5   3   1      680.26      771.93       18.68 o   0.8048E-04
  -4   3   1     1559.97     1577.26       55.97 o   0.3143E-04
  -3   3   1      386.62      263.61       47.99 o   0.1456E-03
  -2   3   1      142.62      107.67       14.92 o   0.5339E-03
  -1   3   1      464.76      475.00       20.75 o   0.1226E-03
   0   3   1      337.22      255.93       13.86 o   0.2223E-03
   1   3   1      807.46      852.60       27.30 o   0.6670E-04
   2   3   1      832.56      734.88       33.60 o   0.7119E-04
   3   3   1      212.75      224.45       29.78 o   0.2483E-03
   4   3   1      231.26      183.81       20.58 o   0.2995E-03
   5   3   1      330.87        5.61       13.88 o   0.5349E-03
   6   3   1      383.41      358.11       18.09 o   0.1708E-03
  -6   4   1      231.28        9.24       13.04 o   0.7082E-03
  -5   4   1      211.59       18.08       10.40 o   0.7168E-03
  -4   4   1      323.15        6.11       14.38 o   0.5359E-03
  -3   4   1      414.20      345.41       13.97 o   0.1715E-03
  -2   4   1      998.65      944.76       59.20 o   0.4999E-04
  -1   4   1      544.46      440.43       27.50 o   0.1216E-03
   0   4   1      988.78      881.82       36.53 o   0.5954E-04
   1   4   1       15.23        1.41        6.09 o   0.7441E-02
   2   4   1     2034.10     2041.31       55.45 o   0.2243E-04
   3   4   1      177.59      207.63        8.67 o   0.3388E-03
   4   4   1       56.94        3.12        6.24 o   0.2987E-02
   5   4   1      204.55       50.15       10.56 o   0.6253E-03
  -5   5   1      422.67       76.85       17.05 o   0.3152E-03
  -4   5   1       86.03       30.89       10.17 o   0.1252E-02
  -3   5   1       78.71       46.14        5.93 o   0.1185E-02
  -2   5   1       47.11        5.35        7.68 o   0.2928E-02
  -1   5   1       88.91      113.50       12.84 o   0.6177E-03
   0   5   1     3154.41     2903.08       75.00 o   0.1372E-04
   1   5   1       29.12       41.63        8.00 o   0.1531E-02
   2   5   1       31.78        0.43        6.64 o   0.4647E-02
   3   5   1      467.77      428.94       13.13 o   0.1464E-03
   4   5   1       79.84       22.52        9.75 o   0.1379E-02
   5   5   1      454.70       24.37       18.48 o   0.3592E-03
  -5   6   1       36.22        3.94        3.61 o   0.4521E-02
  -4   6   1      100.04       16.93        9.52 o   0.1405E-02
  -3   6   1      248.86      222.99       11.52 o   0.2839E-03
  -2   6   1       78.77       76.65        5.85 o   0.8563E-03
  -1   6   1      938.64      937.31       26.98 o   0.5810E-04
   0   6   1      800.38      748.00       23.05 o   0.7601E-04
   1   6   1       14.86        9.87        3.50 o   0.5191E-02
   2   6   1       40.72       25.59        4.71 o   0.2085E-02
   3   6   1      920.65      977.79       18.08 o   0.6034E-04
   4   6   1      479.73      452.41       18.91 o   0.1309E-03
   5   6   1      151.79      164.43        8.62 o   0.3908E-03
  -4   7   1      100.71       26.98        7.02 o   0.1208E-02
  -3   7   1       29.10       14.10        3.72 o   0.3335E-02
  -2   7   1      399.84      384.49       14.08 o   0.1635E-03
  -1   7   1       29.25       38.04        3.34 o   0.1985E-02
   0   7   1      630.27      717.69       16.50 o   0.8785E-04
   1   7   1      562.31      547.15       16.58 o   0.1109E-03
   2   7   1       51.88       16.84        5.94 o   0.2290E-02
   3   7   1       35.25       15.12        6.20 o   0.2941E-02
   4   7   1      139.79       87.66        8.28 o   0.6065E-03
  -2   8   1      139.23       32.64        9.20 o   0.9255E-03
  -1   8   1      325.36      295.28       13.84 o   0.2117E-03
   0   8   1        6.62        1.07        1.76 o   0.1754E-01
   1   8   1        9.70       17.40        2.79 o   0.4619E-02
   2   8   1      153.71       86.51        9.97 o   0.6167E-03
   3   8   1       74.49       19.71        6.34 o   0.1645E-02
   1   9   1      100.86       90.74        5.23 o   0.7080E-03
  -5   0   2      731.25      826.87       31.94 o   0.7128E-04
  -4   0   2      292.53      318.68       38.55 o   0.1564E-03
  -3   0   2     1684.51     1743.93       79.78 o   0.2467E-04
  -2   0   2     5901.11     6090.60      116.97 o   0.4962E-05
  -1   0   2     1555.88     1578.17       40.46 o   0.3230E-04
   0   0   2      598.67      843.32       21.22 o   0.7499E-04
   1   0   2      130.17      190.17       11.68 o   0.3655E-03
   2   0   2     3263.36     3876.21       77.22 o   0.9987E-05
   3   0   2     1790.19     2030.43       76.14 o   0.2214E-04
   4   0   2      309.85      188.22       45.83 o   0.1849E-03
   5   0   2      163.89      179.41       16.10 o   0.3422E-03
   6   0   2        9.12        0.68        4.91 o   0.1254E-01
  -6   1   2      735.70      569.54       27.54 o   0.9308E-04
  -5   1   2      352.67      128.94       15.79 o   0.3052E-03
  -4   1   2       18.04        6.82       10.60 o   0.4186E-02
  -3   1   2      584.38      243.63       35.46 o   0.1466E-03
  -2   1   2     1899.91     1931.82       47.61 o   0.2457E-04
  -1   1   2     7143.50     7115.67       50.29 o   0.3999E-05
   0   1   2       52.46       77.04        2.86 o   0.9964E-03
   1   1   2     5484.33     5117.12       82.97 o   0.6267E-05
   2   1   2     1376.01     1495.57       35.81 o   0.3444E-04
   3   1   2     7282.31     6453.21      175.77 o   0.3927E-05
   4   1   2      263.25      240.21       28.93 o   0.2180E-03
   5   1   2      306.89      243.23       15.23 o   0.2295E-03
   6   1   2      222.56        9.58       16.73 o   0.6747E-03
  -6   2   2       67.92        1.30        9.25 o   0.2268E-02
  -5   2   2      134.97        6.92        8.56 o   0.1328E-02
  -4   2   2      196.52      124.82       15.59 o   0.4354E-03
  -3   2   2     1694.71     1413.26       55.09 o   0.3155E-04
  -2   2   2      609.84      663.01       21.54 o   0.8932E-04
  -1   2   2     1737.76     1668.03       27.20 o   0.3023E-04
   0   2   2     7616.27     6587.86       67.10 o   0.4174E-05
   1   2   2     6830.31     6959.74       49.32 o   0.4209E-05
   2   2   2     3161.48     2949.17       91.15 o   0.1272E-04
   3   2   2       55.29       11.88       12.23 o   0.2019E-02
   4   2   2      133.72       69.98       16.95 o   0.6453E-03
   5   2   2      137.78       35.08        9.41 o   0.8373E-03
   6   2   2      391.81      234.87       20.94 o   0.2108E-03
  -6   3   2       79.83        9.51        8.82 o   0.1860E-02
  -5   3   2      311.86       43.26       12.43 o   0.4811E-03
  -4   3   2      272.04       11.29       30.20 o   0.4336E-03
  -3   3   2       49.85       41.41       18.47 o   0.9655E-03
  -2   3   2      240.11      261.38       15.70 o   0.2478E-03
  -1   3   2     1485.30     1370.05       37.69 o   0.3699E-04
   0   3   2     5901.90     5043.84       76.70 o   0.6177E-05
   1   3   2     1934.51     1800.88       42.01 o   0.2632E-04
   2   3   2     1377.02     1336.70       57.85 o   0.3506E-04
   3   3   2      226.34      111.55       31.87 o   0.3169E-03
   4   3   2      275.08      274.78       15.26 o   0.2146E-03
   5   3   2      955.42      772.13       23.16 o   0.7101E-04
   6   3   2      168.97       40.76       13.39 o   0.7582E-03
  -6   4   2      310.32      325.76       14.59 o   0.1923E-03
  -5   4   2      159.00      135.19        8.66 o   0.4476E-03
  -4   4   2     1734.46     1949.54       43.50 o   0.2570E-04
  -3   4   2       16.21        1.06        3.73 o   0.9225E-02
  -2   4   2      237.30      216.88       29.57 o   0.2298E-03
  -1   4   2      362.07      361.58       22.29 o   0.1589E-03
   0   4   2      174.34      169.89       15.57 o   0.3514E-03
   1   4   2     4458.68     4362.99      113.41 o   0.7622E-05
   2   4   2      251.57      281.99       25.62 o   0.1995E-03
   3   4   2       35.34       29.54        4.52 o   0.2032E-02
   4   4   2       86.52       69.90        6.27 o   0.8509E-03
   5   4   2      212.57      118.52       10.66 o   0.4035E-03
  -5   5   2      940.94      834.75       24.88 o   0.6556E-04
  -3   5   2      324.99      325.22       10.97 o   0.1986E-03
  -2   5   2     1127.76     1130.39       22.98 o   0.5024E-04
  -1   5   2      473.61      489.55       44.37 o   0.1040E-03
   0   5   2      821.94      778.03       38.77 o   0.6607E-04
   1   5   2      636.27      637.74       34.99 o   0.8837E-04
   2   5   2       13.90       17.95        3.92 o   0.3726E-02
   3   5   2      103.91       33.33        7.32 o   0.1114E-02
   4   5   2        7.80        2.01        4.25 o   0.1556E-01
   5   5   2      747.29      762.14       23.05 o   0.7549E-04
  -5   6   2       29.33       34.55        3.18 o   0.2099E-02
  -4   6   2      160.59       45.93       12.19 o   0.7475E-03
  -3   6   2       35.05        1.99        5.85 o   0.4381E-02
  -2   6   2       16.18       19.83        3.29 o   0.3474E-02
  -1   6   2      483.43      503.26       19.42 o   0.1242E-03
   0   6   2       52.49       50.38        6.28 o   0.1320E-02
   1   6   2      181.38      189.69       11.41 o   0.3357E-03
   2   6   2       77.72      106.20        7.46 o   0.7091E-03
   3   6   2      203.88       23.66       12.12 o   0.7507E-03
   4   6   2      137.78       16.93       10.97 o   0.1065E-02
   5   6   2       46.99       10.34        5.22 o   0.2799E-02
  -4   7   2       82.03       71.46        6.28 o   0.8822E-03
  -3   7   2       62.36        3.34        5.02 o   0.2801E-02
  -2   7   2      185.61      156.88       10.04 o   0.4142E-03
  -1   7   2        9.45        4.40        2.06 o   0.9870E-02
   0   7   2       43.41       21.79        5.40 o   0.2193E-02
   1   7   2      140.74       97.85        8.89 o   0.6050E-03
   2   7   2      364.07      236.80       13.53 o   0.2351E-03
   3   7   2       46.69       59.25        6.40 o   0.1221E-02
   4   7   2       95.50        2.19        7.17 o   0.1844E-02
  -2   8   2      205.06      173.03       10.48 o   0.3510E-03
  -1   8   2      237.09      221.34        8.02 o   0.2915E-03
   0   8   2       41.10       49.34        3.62 o   0.1469E-02
   1   8   2       50.72        3.33        6.53 o   0.3099E-02
   2   8   2      103.13       26.92        8.46 o   0.1190E-02
   3   8   2      220.34      258.43       10.09 o   0.2709E-03
   1   9   2      123.29      133.73        5.77 o   0.4888E-03
  -6   1   3      515.59      180.49       23.22 o   0.1938E-03
  -5   1   3      509.99      484.47       18.23 o   0.1207E-03
  -4   1   3      130.30      119.71       19.75 o   0.4697E-03
  -3   1   3      718.22      594.15       37.11 o   0.8780E-04
  -2   1   3      286.40      205.99       19.66 o   0.2607E-03
  -1   1   3      301.54      316.67       10.55 o   0.2054E-03
   0   1   3     1746.31     1687.35       25.28 o   0.2993E-04
   1   1   3     6230.57     6646.55       55.56 o   0.4602E-05
   2   1   3      888.63      731.57       47.43 o   0.6447E-04
   3   1   3       23.23       27.91        8.79 o   0.1941E-02
   4   1   3      152.56      160.56       15.67 o   0.4079E-03
   5   1   3      276.32      236.39       14.73 o   0.2432E-03
   6   1   3       78.41       10.85       11.07 o   0.1673E-02
  -6   2   3       39.92        6.57        7.27 o   0.2830E-02
  -5   2   3      303.20      217.66       12.53 o   0.2630E-03
  -4   2   3      945.88     1041.43       28.01 o   0.5276E-04
  -3   2   3      201.86        9.97       23.47 o   0.6301E-03
  -2   2   3      450.07      472.14       18.83 o   0.1306E-03
  -1   2   3     4812.88     4913.09       46.66 o   0.7158E-05
   0   2   3    18036.58    16548.69       80.53 o   0.9394E-06
   1   2   3     1036.90     1174.01       18.86 o   0.4883E-04
   2   2   3      936.70      801.60       31.05 o   0.6666E-04
   3   2   3      903.69      831.41       40.14 o   0.6151E-04
   4   2   3      478.59      502.86       20.15 o   0.1231E-03
   5   2   3      209.70      217.42       17.79 o   0.2932E-03
   6   2   3      616.24      577.81       26.16 o   0.9947E-04
  -6   3   3      180.46      293.64       12.52 o   0.2458E-03
  -5   3   3       64.25       26.31        5.98 o   0.1666E-02
  -4   3   3      579.78      494.18       36.19 o   0.1018E-03
  -3   3   3      111.29      117.70       17.74 o   0.4840E-03
  -2   3   3     1031.32      891.25       37.10 o   0.5875E-04
  -1   3   3      562.25      563.71       15.81 o   0.1030E-03
   0   3   3     4318.70     3556.05       73.77 o   0.9818E-05
   1   3   3        4.23        5.86        3.18 o   0.1041E-01
   2   3   3     1833.10     1830.21       66.94 o   0.2485E-04
   3   3   3     1239.81     1298.33       67.50 o   0.3604E-04
   4   3   3       54.51       44.08        7.43 o   0.1366E-02
   5   3   3      806.98      725.97       21.60 o   0.7656E-04
   6   3   3       59.04       89.60        7.70 o   0.8373E-03
  -6   4   3      187.30       52.31       11.56 o   0.6275E-03
  -5   4   3      114.67        9.08       10.23 o   0.1333E-02
  -4   4   3     1103.90      839.12       35.44 o   0.5780E-04
  -3   4   3       34.26       30.92        3.88 o   0.2081E-02
  -2   4   3      116.04      139.11       20.45 o   0.4260E-03
  -1   4   3     3842.01     3597.87       71.36 o   0.1047E-04
   0   4   3     1577.36     1360.73       47.42 o   0.3591E-04
   1   4   3     2369.16     2352.33       82.39 o   0.1793E-04
   2   4   3      489.20      500.95       35.13 o   0.1116E-03
   3   4   3      152.16      115.34        9.13 o   0.4982E-03
   4   4   3       93.90       75.09        6.48 o   0.8803E-03
   5   4   3      258.75      182.70       12.03 o   0.3037E-03
   6   4   3       79.35       51.58        7.66 o   0.1006E-02
  -5   5   3      754.09      434.82       22.51 o   0.1146E-03
  -4   5   3       42.36       34.90        7.82 o   0.1927E-02
  -3   5   3      360.55      257.86       14.79 o   0.2123E-03
  -2   5   3       42.47       26.37        5.05 o   0.2045E-02
  -1   5   3      195.00      204.69       28.92 o   0.2602E-03
   0   5   3      154.18      142.30       16.94 o   0.4115E-03
   1   5   3       88.83       87.73       13.76 o   0.6582E-03
   2   5   3      874.48      850.87       18.20 o   0.6709E-04
   3   5   3      352.36      331.13       11.66 o   0.1851E-03
   4   5   3       51.11       17.11        8.68 o   0.2017E-02
   5   5   3      368.40      132.73       16.44 o   0.3076E-03
  -5   6   3       32.47       14.17        3.25 o   0.3260E-02
  -4   6   3      390.00      349.86       16.28 o   0.1720E-03
  -3   6   3       61.47       38.78        6.19 o   0.1380E-02
  -2   6   3      129.08      106.69        8.68 o   0.5571E-03
  -1   6   3      613.99      584.27       22.45 o   0.1017E-03
   0   6   3      394.31      368.43       14.07 o   0.1694E-03
   1   6   3      488.34      464.11       15.50 o   0.1286E-03
   2   6   3      425.11      411.49       16.08 o   0.1482E-03
   3   6   3      319.87      302.69       13.23 o   0.2113E-03
   4   6   3      125.02      105.45       10.00 o   0.5604E-03
   5   6   3       27.99       12.07        4.24 o   0.3709E-02
  -4   7   3       65.79       38.35        5.54 o   0.1349E-02
  -3   7   3      305.80      250.64       11.34 o   0.2403E-03
  -2   7   3       41.10       24.46        5.42 o   0.2233E-02
  -1   7   3        3.30        2.16        2.06 o   0.2422E-01
   0   7   3        3.81        1.38        2.62 o   0.2661E-01
   1   7   3      139.26      124.25       12.34 o   0.4716E-03
   2   7   3     1358.67     1304.77       24.70 o   0.4027E-04
   3   7   3       34.69       12.01        6.27 o   0.3391E-02
   4   7   3      156.85      143.06        8.80 o   0.4443E-03
  -2   8   3      150.77      125.80        8.86 o   0.4890E-03
  -1   8   3       44.57       41.55        3.51 o   0.1689E-02
   0   8   3      195.84      166.85        7.56 o   0.3560E-03
   1   8   3      422.43      448.69       16.55 o   0.1405E-03
   2   8   3      431.07      467.27       16.29 o   0.1343E-03
   3   8   3      186.40       46.69       10.20 o   0.6727E-03
   1   9   3       15.99        3.18        2.61 o   0.7579E-02
  -6   0   4      278.67      123.23       17.07 o   0.3543E-03
  -5   0   4     1444.46     1453.76       29.88 o   0.3658E-04
  -4   0   4     2449.33     2622.99      114.71 o   0.1503E-04
  -3   0   4     1947.69     1889.53       87.25 o   0.2146E-04
  -2   0   4      854.86      841.26       45.04 o   0.6236E-04
  -1   0   4     1017.88     1075.43       19.96 o   0.5414E-04
   0   0   4       39.14       47.80        8.26 o   0.1334E-02
   1   0   4     1250.27     1403.18       34.49 o   0.3811E-04
   2   0   4     1654.75     1788.68       60.30 o   0.2650E-04
   3   0   4       28.11       21.77       12.70 o   0.1838E-02
   4   0   4      400.22      354.19       49.05 o   0.1218E-03
   5   0   4       45.96       75.92        8.86 o   0.9968E-03
   6   0   4      443.39      430.93       23.17 o   0.1336E-03
  -6   1   4      299.72      204.33       17.70 o   0.2681E-03
  -5   1   4      233.83       49.72       11.79 o   0.5420E-03
  -4   1   4      214.11      214.75       17.75 o   0.2853E-03
  -3   1   4       82.85       18.49       19.23 o   0.1151E-02
  -2   1   4      314.26      317.57       19.38 o   0.1922E-03
  -1   1   4      172.13      181.08        8.25 o   0.3632E-03
   0   1   4       14.66        0.52        6.21 o   0.8816E-02
   1   1   4    18502.03    21834.23       91.47 o   0.6515E-06
   2   1   4     2095.18     2046.73       47.23 o   0.2255E-04
   3   1   4      180.41      118.08       18.91 o   0.3938E-03
   4   1   4      434.91      397.83       24.57 o   0.1442E-03
   5   1   4      275.81      240.57       14.74 o   0.2480E-03
   6   1   4      176.11      169.03       10.53 o   0.3631E-03
  -6   2   4      272.31       44.04       16.82 o   0.4831E-03
  -5   2   4      719.77      681.10       19.13 o   0.8598E-04
  -4   2   4      274.21      126.37       16.79 o   0.3423E-03
  -3   2   4       63.05        8.65       15.62 o   0.1657E-02
  -2   2   4       47.28       50.90        6.97 o   0.1340E-02
  -1   2   4     1012.41      980.76       21.96 o   0.5775E-04
   0   2   4       78.47       64.25        6.19 o   0.9570E-03
   1   2   4      267.86      269.52        9.75 o   0.2366E-03
   2   2   4     3453.39     3633.12       56.35 o   0.1087E-04
   3   2   4      942.55     1112.31       38.73 o   0.4988E-04
   4   2   4      176.57      203.41       11.83 o   0.3401E-03
   5   2   4       38.04       44.18        9.15 o   0.1446E-02
   6   2   4      194.00       85.01       16.26 o   0.4867E-03
  -6   3   4      129.03       47.40       10.86 o   0.7942E-03
  -5   3   4       47.70       14.25        5.36 o   0.2435E-02
  -4   3   4      417.08      377.61       22.81 o   0.1515E-03
  -3   3   4      371.40      397.73       40.33 o   0.1292E-03
  -2   3   4      388.30      348.03       23.72 o   0.1606E-03
  -1   3   4     1068.84      988.12       25.30 o   0.5542E-04
   0   3   4     2158.84     1892.12       52.97 o   0.2341E-04
   1   3   4      264.90      234.11       15.87 o   0.2494E-03
   2   3   4      242.57      262.29       25.50 o   0.2183E-03
   3   3   4      989.19     1005.50       60.03 o   0.4814E-04
   4   3   4      180.33      188.59       12.06 o   0.3220E-03
   5   3   4      151.22       20.18       10.14 o   0.9672E-03
   6   3   4       72.88        5.61        9.43 o   0.2179E-02
  -6   4   4      159.28      133.49       10.24 o   0.4299E-03
  -5   4   4      133.16      149.88       10.43 o   0.4367E-03
  -4   4   4      378.42      320.06       14.69 o   0.1844E-03
  -3   4   4      134.48      164.36        8.09 o   0.4271E-03
  -2   4   4      575.68      637.68       45.60 o   0.8527E-04
  -1   4   4     1475.37     1353.16       70.22 o   0.3281E-04
   0   4   4      344.67      292.33       22.65 o   0.1852E-03
   1   4   4     4343.15     3991.61      112.14 o   0.8494E-05
   2   4   4      149.74      138.09       19.61 o   0.4007E-03
   3   4   4     1198.11     1241.27       27.75 o   0.4298E-04
   4   4   4       13.15       14.24        4.08 o   0.4809E-02
   5   4   4      211.84      207.71       11.07 o   0.3034E-03
   6   4   4       28.63       36.24        4.84 o   0.1799E-02
  -5   5   4      164.61        0.25       11.42 o   0.1081E-02
  -4   5   4      241.56      238.76       11.37 o   0.2779E-03
  -3   5   4     1477.96     1536.78       27.91 o   0.3466E-04
  -2   5   4      591.33      671.35       16.88 o   0.9239E-04
  -1   5   4      393.18      385.30       41.78 o   0.1257E-03
   0   5   4      807.06      724.68       38.69 o   0.7270E-04
   1   5   4      337.09      347.20       26.55 o   0.1703E-03
   2   5   4       32.47       39.96        4.19 o   0.1696E-02
   3   5   4      416.72      389.81       15.52 o   0.1572E-03
   4   5   4      346.77      321.01       14.02 o   0.1926E-03
   5   5   4      185.66      181.70       11.85 o   0.3655E-03
  -5   6   4      152.65       32.40        8.97 o   0.8869E-03
  -4   6   4      100.04       21.97        9.19 o   0.1267E-02
  -3   6   4      143.62      125.19        7.14 o   0.5132E-03
  -2   6   4       21.51       10.04        4.48 o   0.4532E-02
  -1   6   4      386.46      381.03       18.30 o   0.1610E-03
   0   6   4       53.45       68.91        6.59 o   0.1060E-02
   1   6   4      144.06      155.27        8.51 o   0.4417E-03
   2   6   4     1046.98      944.45       20.27 o   0.5762E-04
   3   6   4      391.68      346.19       14.66 o   0.1666E-03
   4   6   4       73.26       45.80        7.63 o   0.1139E-02
   5   6   4      269.30       45.38       11.86 o   0.5392E-03
  -4   7   4      166.68       20.52        8.60 o   0.8917E-03
  -3   7   4       78.95       39.34        5.34 o   0.1216E-02
  -2   7   4       23.58       22.82        4.29 o   0.2883E-02
  -1   7   4      236.70      218.81        8.96 o   0.2816E-03
   0   7   4      285.89      291.83       11.35 o   0.2154E-03
   1   7   4      217.90      158.59       15.99 o   0.3661E-03
   2   7   4      315.67      247.55       12.92 o   0.2479E-03
   3   7   4      165.19      126.88       11.50 o   0.4671E-03
   4   7   4      175.71        2.38       10.12 o   0.1028E-02
  -2   8   4       65.22       25.74        6.23 o   0.1621E-02
  -1   8   4       25.98       37.57        2.64 o   0.2265E-02
   0   8   4      235.97      252.71       12.60 o   0.2609E-03
   1   8   4      304.32      246.84       14.49 o   0.2371E-03
   2   8   4      199.86      130.67       11.56 o   0.4038E-03
   3   8   4      721.49      764.38       18.55 o   0.7973E-04
   1   9   4       24.38       29.68        2.80 o   0.2311E-02
  -6   1   5      162.34        2.58       13.31 o   0.1009E-02
  -5   1   5      238.26      129.98       11.76 o   0.3892E-03
  -4   1   5      124.43       96.03       15.40 o   0.5315E-03
  -3   1   5      608.97      652.54       34.74 o   0.8979E-04
  -2   1   5     2519.41     2618.30       42.48 o   0.1707E-04
  -1   1   5       12.56        8.02        2.79 o   0.7357E-02
   0   1   5        2.88        0.35        3.57 o   0.3242E-01
   1   1   5     6155.66     7484.25       54.09 o   0.4045E-05
   2   1   5      267.90      256.23       16.48 o   0.2260E-03
   3   1   5      594.62      548.73       32.51 o   0.1002E-03
   4   1   5      848.65      848.33       32.40 o   0.6497E-04
   5   1   5      145.27       69.31       11.66 o   0.6683E-03
   6   1   5      149.73      144.06        9.74 o   0.4442E-03
  -6   2   5      741.48      777.34       26.43 o   0.7138E-04
  -5   2   5      829.91      831.15       20.49 o   0.7028E-04
  -4   2   5      392.79      379.72       18.03 o   0.1517E-03
  -3   2   5     1704.69     1804.24       58.50 o   0.2617E-04
  -2   2   5      108.82      129.68        9.87 o   0.4997E-03
  -1   2   5     2239.36     2256.26       27.16 o   0.2100E-04
   0   2   5      264.41      306.20       11.50 o   0.2179E-03
   1   2   5      649.97      568.03       18.27 o   0.9941E-04
   2   2   5      290.27      335.98       16.23 o   0.1816E-03
   3   2   5      316.61      398.54       21.66 o   0.1606E-03
   4   2   5       60.89       74.17        7.55 o   0.9155E-03
   5   2   5       31.62       14.12        8.07 o   0.2767E-02
   6   2   5       39.36        9.84        7.99 o   0.2855E-02
  -6   3   5      120.13      103.99       10.11 o   0.5627E-03
  -5   3   5      199.52      151.71       10.29 o   0.3515E-03
  -4   3   5       72.12       72.50        9.29 o   0.8588E-03
  -3   3   5      581.65      526.08       49.74 o   0.8670E-04
  -2   3   5      116.32      125.10       13.34 o   0.5064E-03
  -1   3   5      846.76      816.99       18.98 o   0.7057E-04
   0   3   5      202.04      162.42       17.18 o   0.3372E-03
   1   3   5      676.42      684.42       25.21 o   0.8612E-04
   2   3   5     3594.44     3854.72       95.47 o   0.9668E-05
   3   3   5     1161.51     1313.71       64.71 o   0.3753E-04
   4   3   5       11.12       13.36        4.09 o   0.6241E-02
   5   3   5      206.70      244.11       11.21 o   0.2791E-03
   6   3   5      308.57      350.64       16.98 o   0.1931E-03
  -6   4   5      189.60       93.66       10.95 o   0.5176E-03
  -5   4   5      117.80       48.02       10.16 o   0.8583E-03
  -4   4   5       78.12       60.79        7.06 o   0.1021E-02
  -3   4   5       74.01       75.82        6.32 o   0.9443E-03
  -2   4   5       59.07       81.37       15.30 o   0.7741E-03
  -1   4   5     2305.53     2301.50       90.07 o   0.1787E-04
   0   4   5      305.83      277.00       21.82 o   0.1948E-03
   1   4   5      449.17      342.68       25.72 o   0.1490E-03
   2   4   5      148.32      159.27       19.46 o   0.3777E-03
   3   4   5       10.28        5.74        3.83 o   0.8729E-02
   4   4   5        6.58        0.05        3.82 o   0.2162E-01
   5   4   5       16.12        0.10        3.96 o   0.1045E-01
  -5   5   5       62.28       12.32        5.57 o   0.2022E-02
  -4   5   5      366.17      374.33       13.73 o   0.1746E-03
  -3   5   5       48.28       38.17        7.93 o   0.1528E-02
  -2   5   5       47.54       44.33        6.41 o   0.1478E-02
  -1   5   5     1366.84     1325.45       79.82 o   0.3314E-04
   0   5   5       17.97       16.41       11.70 o   0.2942E-02
   1   5   5        3.86        4.62        5.71 o   0.9244E-02
   2   5   5       81.15       68.32        5.97 o   0.8916E-03
   3   5   5      240.14      230.98       12.11 o   0.2618E-03
   4   5   5       67.43       38.42        7.79 o   0.1292E-02
   5   5   5      210.29      106.10       13.06 o   0.4621E-03
  -5   6   5      321.86      268.53       12.32 o   0.2253E-03
  -4   6   5      190.40       64.31       12.33 o   0.5705E-03
  -3   6   5      253.54      229.66        9.16 o   0.2661E-03
  -2   6   5        4.89        5.03        3.02 o   0.1067E-01
  -1   6   5      370.46      384.96       18.45 o   0.1583E-03
   0   6   5      181.92      206.40       12.58 o   0.3117E-03
   1   6   5       49.83       50.50        5.18 o   0.1280E-02
   2   6   5     1318.07     1344.30       28.06 o   0.4038E-04
   3   6   5       93.27       47.92        7.95 o   0.9514E-03
   4   6   5       33.16       16.42        5.63 o   0.2690E-02
   5   6   5      562.86      683.76       16.26 o   0.9430E-04
  -4   7   5      496.37      627.85       13.65 o   0.1044E-03
  -3   7   5      113.66      112.36        5.56 o   0.6127E-03
  -2   7   5      109.10      117.06        6.04 o   0.5693E-03
  -1   7   5        9.53        2.34        3.28 o   0.1328E-01
   0   7   5       82.72       80.55        5.55 o   0.8076E-03
   1   7   5      956.20      863.63       32.90 o   0.6171E-04
   2   7   5       15.48        3.71        3.78 o   0.7703E-02
   3   7   5      367.66      302.62       16.96 o   0.1917E-03
   4   7   5      554.37      568.60       16.93 o   0.1069E-03
  -2   8   5      231.25      228.50        8.51 o   0.2809E-03
  -1   8   5        9.26        3.21        2.15 o   0.1175E-01
   0   8   5       38.87       32.14        6.19 o   0.2020E-02
   1   8   5      372.60      386.63       15.94 o   0.1656E-03
   2   8   5       74.77        3.67        8.23 o   0.2229E-02
   3   8   5      266.46      215.83       11.80 o   0.2874E-03
   1   9   5        5.71        0.11        1.79 o   0.3254E-01
  -6   0   6       26.88       17.04        5.52 o   0.2752E-02
  -5   0   6      263.98      277.66       17.54 o   0.2119E-03
  -4   0   6     3102.79     3230.35       72.01 o   0.1223E-04
  -3   0   6      142.58      175.48       24.18 o   0.3619E-03
  -2   0   6      113.41      112.54       17.04 o   0.5306E-03
  -1   0   6    10319.52    12375.71       68.60 o   0.1791E-05
   0   0   6     8247.04    11820.36      139.86 o   0.2034E-05
   1   0   6      405.35      440.79       20.70 o   0.1377E-03
   2   0   6     4828.17     5414.36       93.34 o   0.6138E-05
   3   0   6      158.20      182.86       23.72 o   0.3237E-03
   4   0   6       54.58       33.07       10.45 o   0.1494E-02
   5   0   6      110.37      107.85       13.55 o   0.5800E-03
   6   0   6       69.65       80.88        9.38 o   0.8221E-03
  -6   1   6      374.17      434.81       19.31 o   0.1473E-03
  -5   1   6      694.00      657.53       21.22 o   0.8910E-04
  -4   1   6      767.42      885.72       21.17 o   0.6928E-04
  -3   1   6       17.40        3.24       10.09 o   0.4904E-02
  -2   1   6       30.26       41.42        6.00 o   0.1483E-02
  -1   1   6      990.91     1029.90       21.22 o   0.5548E-04
   0   1   6        2.08        2.07        4.13 o   0.2104E-01
   1   1   6       54.11       55.03        5.37 o   0.1256E-02
   2   1   6      594.49      644.20       23.50 o   0.9323E-04
   3   1   6     2993.87     3368.79       67.69 o   0.1215E-04
   4   1   6      485.73      491.37       19.27 o   0.1194E-03
   5   1   6      672.13      741.94       23.37 o   0.8008E-04
   6   1   6       19.72        2.08        4.38 o   0.7349E-02
  -6   2   6      168.44        3.70       13.87 o   0.9650E-03
  -5   2   6      223.89       24.74       11.32 o   0.6528E-03
  -4   2   6      673.65      722.60       23.55 o   0.7933E-04
  -3   2   6     1182.18     1172.36       49.67 o   0.4407E-04
  -2   2   6      536.62      542.68       21.42 o   0.1108E-03
  -1   2   6      133.94      138.59        6.96 o   0.4710E-03
   0   2   6        4.18        3.17        2.12 o   0.1905E-01
   1   2   6      405.92      451.24       16.13 o   0.1411E-03
   2   2   6      163.22      166.93       12.16 o   0.3807E-03
   3   2   6      523.13      525.11       42.63 o   0.9748E-04
   4   2   6       27.42       38.30        5.26 o   0.1984E-02
   5   2   6       46.96       34.63       10.79 o   0.1443E-02
   6   2   6      174.78       65.25       15.34 o   0.6035E-03
  -6   3   6       54.35       18.09        7.06 o   0.1730E-02
  -5   3   6      473.40      556.59       19.07 o   0.1071E-03
  -4   3   6        7.78        9.98        3.98 o   0.6522E-02
  -3   3   6      912.75      875.18       63.71 o   0.5261E-04
  -2   3   6      185.12      204.20       16.99 o   0.3092E-03
  -1   3   6       19.03       13.43        4.72 o   0.3929E-02
   0   3   6      639.96      651.91       30.84 o   0.8745E-04
   1   3   6     1010.18      977.37       40.55 o   0.5474E-04
   2   3   6      122.55      148.16       18.79 o   0.4201E-03
   3   3   6        8.56        1.99        6.89 o   0.9509E-02
   4   3   6      311.68      341.52       16.13 o   0.1850E-03
   5   3   6       14.79        8.60        4.18 o   0.5910E-02
   6   3   6       68.26       36.12        8.57 o   0.1161E-02
  -6   4   6      319.06      304.68       13.94 o   0.2066E-03
  -5   4   6      181.59      124.21       12.15 o   0.4239E-03
  -4   4   6      270.10      264.82       11.57 o   0.2376E-03
  -3   4   6      286.86      363.79       11.98 o   0.1922E-03
  -2   4   6      296.36      321.98       34.42 o   0.1657E-03
  -1   4   6     1141.30     1124.63       65.88 o   0.4155E-04
   0   4   6     1009.59      964.40       40.14 o   0.5419E-04
   1   4   6     2883.36     1946.70      102.58 o   0.1764E-04
   2   4   6       27.06       29.13        8.41 o   0.1910E-02
   3   4   6      123.34      118.27        9.05 o   0.5229E-03
   4   4   6      143.56      120.32       10.42 o   0.5170E-03
   5   4   6       42.77       24.49        8.14 o   0.1770E-02
  -5   5   6      262.88      274.91        9.93 o   0.2422E-03
  -4   5   6      124.52      114.16        8.60 o   0.5687E-03
  -3   5   6       86.76      100.52        5.55 o   0.7216E-03
  -2   5   6       25.15       29.80        5.20 o   0.2209E-02
  -1   5   6       62.25       68.21       18.07 o   0.8179E-03
   0   5   6     1703.74     1741.86       92.80 o   0.2398E-04
   1   5   6      120.04      129.74       25.78 o   0.3970E-03
   2   5   6      210.26      226.79        9.51 o   0.2870E-03
   3   5   6       64.22       50.05        6.74 o   0.1179E-02
   4   5   6      381.64      385.91       22.15 o   0.1564E-03
   5   5   6      325.38      325.98       15.47 o   0.1939E-03
  -4   6   6     1192.57     1226.84       26.98 o   0.4398E-04
  -3   6   6        7.52        0.12        3.26 o   0.2114E-01
  -2   6   6      187.15      166.06       10.47 o   0.3685E-03
  -1   6   6      208.04      212.55       11.21 o   0.3166E-03
   0   6   6      334.31      314.76       24.36 o   0.1829E-03
   1   6   6      368.32      310.65       16.03 o   0.1829E-03
   2   6   6     1312.61     1342.90       28.61 o   0.4048E-04
   3   6   6      211.04      207.87       11.12 o   0.3172E-03
   4   6   6       25.35       12.03        5.30 o   0.4360E-02
   5   6   6      141.86       88.14        8.41 o   0.6150E-03
  -3   7   6      151.41      104.33       14.59 o   0.4810E-03
  -2   7   6      117.00      133.28        6.42 o   0.5457E-03
  -1   7   6      668.89      718.49       15.22 o   0.8644E-04
   0   7   6      120.09      108.98        8.78 o   0.6058E-03
   1   7   6      126.56      104.29        9.08 o   0.5849E-03
   2   7   6       72.19       72.22        6.31 o   0.9335E-03
   3   7   6      609.79      545.36       16.41 o   0.1088E-03
   4   7   6      305.84      341.73       12.86 o   0.2010E-03
  -2   8   6       99.75       72.34        9.27 o   0.8095E-03
  -1   8   6      225.81      197.76        8.59 o   0.3095E-03
   0   8   6       26.04       35.47        4.79 o   0.2152E-02
   1   8   6      318.63      324.12       14.93 o   0.1966E-03
   2   8   6      675.25      755.55       20.92 o   0.8007E-04
   3   8   6        8.35        0.14        2.77 o   0.2014E-01
   1   9   6       87.21       91.06        5.10 o   0.7162E-03
  -6   1   7      151.41       61.96       12.97 o   0.6684E-03
  -5   1   7      270.45      220.55       13.46 o   0.2737E-03
  -4   1   7      387.91      361.46       18.53 o   0.1641E-03
  -3   1   7      694.32      727.86       38.09 o   0.7307E-04
  -2   1   7       36.09       32.92        6.38 o   0.1900E-02
  -1   1   7      459.65      534.34       18.26 o   0.1166E-03
   0   1   7     3932.92     4330.27       87.49 o   0.8505E-05
   1   1   7      560.17      585.92       16.95 o   0.1051E-03
   2   1   7        2.02        1.41        2.86 o   0.3272E-01
   3   1   7       80.23       80.06       11.23 o   0.7524E-03
   4   1   7      568.28      547.50       20.59 o   0.1078E-03
   5   1   7      111.60       75.64       10.05 o   0.7479E-03
   6   1   7       16.92        1.49        4.15 o   0.9660E-02
  -6   2   7       13.75        0.75        4.53 o   0.1053E-01
  -5   2   7      478.56      518.31       19.74 o   0.1165E-03
  -4   2   7      897.51     1039.93       27.73 o   0.5586E-04
  -3   2   7       47.28       52.23       11.38 o   0.1166E-02
  -2   2   7     2520.57     2563.85       47.55 o   0.1747E-04
  -1   2   7      106.21      111.72       10.76 o   0.5859E-03
   0   2   7      259.50      318.45       17.98 o   0.1998E-03
   1   2   7     7015.23     8107.30       73.86 o   0.3461E-05
   2   2   7     1089.81     1230.18       30.90 o   0.4591E-04
   3   2   7        6.48        6.02        6.50 o   0.7776E-02
   4   2   7      958.68     1125.94       28.13 o   0.5136E-04
   5   2   7      328.13      291.73       23.74 o   0.1852E-03
   6   2   7      577.26      543.29       27.14 o   0.1038E-03
  -6   3   7       54.96       71.26        6.79 o   0.9930E-03
  -5   3   7      197.01       82.49       13.26 o   0.5286E-03
  -4   3   7       81.82       98.71        9.13 o   0.6760E-03
  -3   3   7     1505.83     1557.70       83.15 o   0.2696E-04
  -2   3   7      303.82      301.80       22.41 o   0.2060E-03
  -1   3   7      319.33      356.53       15.43 o   0.1741E-03
   0   3   7      590.65      601.76       31.50 o   0.9397E-04
   1   3   7       96.04       77.60       14.29 o   0.6972E-03
   2   3   7     2494.56     2656.17       79.99 o   0.1596E-04
   3   3   7      246.86      245.78       30.26 o   0.2046E-03
   4   3   7      228.16      199.50       13.72 o   0.3038E-03
   5   3   7       49.51       36.20        9.03 o   0.1477E-02
   6   3   7       49.87       38.79        7.11 o   0.1429E-02
  -6   4   7      122.64       89.28        8.78 o   0.6793E-03
  -5   4   7       67.32       33.16        6.15 o   0.1408E-02
  -4   4   7        9.13        3.80        3.72 o   0.1201E-01
  -3   4   7       95.97       96.23        5.64 o   0.7458E-03
  -2   4   7        1.44        2.94        7.39 o   0.1082E-01
  -1   4   7      308.53      262.91       36.09 o   0.1858E-03
   0   4   7       23.14       24.51        6.56 o   0.2490E-02
   1   4   7      452.75      329.48       45.36 o   0.1269E-03
   2   4   7      238.85      179.07       26.08 o   0.2680E-03
   3   4   7      167.06      163.13       10.89 o   0.4050E-03
   4   4   7      192.92      175.86       12.14 o   0.3403E-03
   5   4   7       47.50       55.06        8.53 o   0.1214E-02
   6   4   7      124.70      207.55        8.79 o   0.3680E-03
  -5   5   7      127.01       96.18        7.04 o   0.6383E-03
  -4   5   7      300.44      304.38       11.98 o   0.2079E-03
  -3   5   7        8.85        3.90        3.12 o   0.9350E-02
  -2   5   7      168.12      195.09       11.93 o   0.3443E-03
  -1   5   7       40.01       51.97        9.26 o   0.1271E-02
   0   5   7       16.99       16.98       12.16 o   0.2743E-02
   1   5   7      121.67      150.84       26.06 o   0.3711E-03
   2   5   7       82.68       87.59        7.91 o   0.7515E-03
   3   5   7      193.36      173.26       11.10 o   0.3707E-03
   4   5   7      141.45      113.63       14.22 o   0.4946E-03
   5   5   7       65.15       94.71        7.05 o   0.8701E-03
  -4   6   7      538.94      461.71       18.32 o   0.1296E-03
  -3   6   7       22.53       21.89        3.39 o   0.3253E-02
  -2   6   7       17.47       25.78        4.11 o   0.3120E-02
  -1   6   7     1192.96     1303.08       26.42 o   0.4327E-04
   0   6   7        8.55       14.33        5.32 o   0.5043E-02
   1   6   7       73.87       52.70        7.86 o   0.1015E-02
   2   6   7       63.32       46.79        7.70 o   0.1290E-02
   3   6   7      572.92      587.43       18.06 o   0.1040E-03
   4   6   7      353.64      321.41       14.04 o   0.1863E-03
   5   6   7      136.21      159.36        8.19 o   0.4442E-03
  -3   7   7      973.08      972.31       31.55 o   0.5665E-04
  -2   7   7       85.11       76.11        6.88 o   0.8145E-03
  -1   7   7      367.99      385.28       11.54 o   0.1711E-03
   0   7   7      739.36      658.86       21.24 o   0.8632E-04
   1   7   7       30.63       19.60        4.82 o   0.2673E-02
   2   7   7      543.99      528.89       16.54 o   0.1119E-03
   3   7   7     1586.80     1617.82       26.09 o   0.3187E-04
   4   7   7        9.27        3.85        2.28 o   0.1079E-01
  -2   8   7       31.21       44.39        5.61 o   0.1672E-02
  -1   8   7        6.23        0.24        1.82 o   0.2489E-01
   0   8   7       29.06       29.02        5.45 o   0.2519E-02
   1   8   7      218.05      248.40       12.58 o   0.2727E-03
   2   8   7       89.64      103.72        8.24 o   0.7135E-03
   3   8   7       44.94       42.35        4.07 o   0.1487E-02
  -6   0   8        9.56       14.68        4.25 o   0.5695E-02
  -5   0   8     1725.24     1981.21       44.75 o   0.2486E-04
  -4   0   8       94.47       93.58        9.06 o   0.7640E-03
  -3   0   8      258.62      298.12       33.66 o   0.1821E-03
  -2   0   8     2098.48     2258.25       75.21 o   0.1946E-04
  -1   0   8      209.12      248.55       11.57 o   0.2685E-03
   0   0   8      266.10      388.79       30.98 o   0.1534E-03
   1   0   8      483.86      424.91       23.07 o   0.1280E-03
   2   0   8       98.00      135.95       13.97 o   0.4907E-03
   3   0   8        3.42       13.74        5.85 o   0.5870E-02
   4   0   8      136.49      129.28       14.69 o   0.4472E-03
   5   0   8      148.44      134.65       16.03 o   0.4552E-03
   6   0   8       85.42      115.92       10.38 o   0.6154E-03
  -6   1   8      137.09      123.04       11.96 o   0.4534E-03
  -5   1   8      501.98      535.75       17.88 o   0.1151E-03
  -4   1   8      372.43      363.76       14.45 o   0.1813E-03
  -3   1   8     1317.20     1417.49       53.20 o   0.3545E-04
  -2   1   8     5142.53     5454.95       64.24 o   0.6140E-05
  -1   1   8     3191.13     3609.69       51.18 o   0.1134E-04
   0   1   8     2026.53     2092.66       74.90 o   0.2117E-04
   1   1   8     2126.01     2177.28       34.64 o   0.2182E-04
   2   1   8     1293.21     1361.39       34.84 o   0.3784E-04
   3   1   8      132.82      139.15       14.08 o   0.4550E-03
   4   1   8      375.01      393.19       16.66 o   0.1558E-03
   5   1   8      135.03      117.46       10.81 o   0.5188E-03
   6   1   8      147.03      156.10        9.72 o   0.4397E-03
  -6   2   8       48.04       40.41        7.19 o   0.1499E-02
  -5   2   8      165.65      112.30       10.80 o   0.4965E-03
  -4   2   8      362.01      409.06       17.74 o   0.1509E-03
  -3   2   8       45.86       41.51       11.06 o   0.1311E-02
  -2   2   8        6.69        5.61        4.42 o   0.1036E-01
  -1   2   8       67.18       60.41        9.44 o   0.1020E-02
   0   2   8     1027.44     1090.84       65.54 o   0.4285E-04
   1   2   8     2160.64     2541.29       43.75 o   0.1883E-04
   2   2   8       11.04        5.63        4.28 o   0.7095E-02
   3   2   8     1271.56     1318.29       66.40 o   0.3564E-04
   4   2   8      711.14      747.89       33.70 o   0.7422E-04
   5   2   8       53.06       66.66       10.59 o   0.9424E-03
   6   2   8      119.43       98.26       13.04 o   0.6028E-03
  -6   3   8       42.92       30.34        5.97 o   0.1930E-02
  -5   3   8       98.45       73.89        7.39 o   0.8051E-03
  -4   3   8        3.91        1.85        6.01 o   0.1522E-01
  -3   3   8      135.20      152.59       26.78 o   0.3338E-03
  -2   3   8      217.77      213.93       15.68 o   0.2888E-03
  -1   3   8      387.02      402.99       17.89 o   0.1600E-03
   0   3   8      355.21      348.09       47.13 o   0.1340E-03
   1   3   8      832.97      636.25       43.70 o   0.7351E-04
   2   3   8     2921.10     3012.22       85.46 o   0.1329E-04
   3   3   8      414.68      440.65       38.75 o   0.1177E-03
   4   3   8      208.76      209.73       12.71 o   0.3031E-03
   5   3   8      214.96      208.18       18.23 o   0.2799E-03
   6   3   8        8.68       15.55        3.44 o   0.5417E-02
  -6   4   8       14.59        2.42        3.47 o   0.8304E-02
  -5   4   8      129.01      108.36        8.10 o   0.5492E-03
  -4   4   8      278.35      309.27       11.88 o   0.2184E-03
  -3   4   8      725.20      840.13       15.22 o   0.7133E-04
  -2   4   8      914.33      951.66       65.49 o   0.4895E-04
  -1   4   8      438.68      416.39       43.74 o   0.1181E-03
   0   4   8       87.91       96.41       21.65 o   0.5373E-03
   1   4   8      111.07       90.49       24.51 o   0.4916E-03
   2   4   8      140.61      146.92       21.04 o   0.3808E-03
   3   4   8     1871.50     1889.79       36.87 o   0.2615E-04
   4   4   8       34.29       33.81        5.61 o   0.1879E-02
   5   4   8       38.71       20.37        7.93 o   0.2079E-02
   6   4   8        9.80        3.71        2.81 o   0.1128E-01
  -5   5   8       14.97        0.11        3.35 o   0.1194E-01
  -4   5   8       12.20        8.00        3.19 o   0.5827E-02
  -3   5   8     1265.32     1387.42       20.70 o   0.4026E-04
  -2   5   8       49.90       75.75        6.55 o   0.1034E-02
  -1   5   8        1.26        2.10        3.00 o   0.2883E-01
   0   5   8      687.17      735.33       63.54 o   0.6335E-04
   1   5   8      114.81      124.86       27.27 o   0.4056E-03
   2   5   8      457.26      432.34       18.45 o   0.1428E-03
   3   5   8        8.69        2.40        4.24 o   0.1353E-01
   4   5   8      277.02      238.08       19.06 o   0.2359E-03
   5   5   8        8.28       10.68        3.25 o   0.6757E-02
  -4   6   8      158.40      149.47        8.39 o   0.3889E-03
  -3   6   8       24.33       13.94        3.83 o   0.3227E-02
  -2   6   8      838.12      869.90       22.10 o   0.6794E-04
  -1   6   8      188.84      189.55       10.83 o   0.3499E-03
   0   6   8       63.23       60.23       10.06 o   0.1038E-02
   1   6   8       61.28       43.06        7.13 o   0.1239E-02
   2   6   8      341.76      386.95       15.51 o   0.1735E-03
   3   6   8      358.03      376.97       14.60 o   0.1696E-03
   5   6   8       11.95        2.52        3.03 o   0.1099E-01
  -3   7   8       80.81       44.33       11.03 o   0.1104E-02
  -2   7   8       20.90       14.37        4.11 o   0.3831E-02
  -1   7   8       59.01       52.50        5.81 o   0.1174E-02
   0   7   8      769.81      800.78       22.12 o   0.7513E-04
   1   7   8       96.16       94.42        7.78 o   0.7476E-03
   2   7   8      397.99      447.89       14.36 o   0.1485E-03
   3   7   8       62.53       62.83        6.18 o   0.1078E-02
   4   7   8       66.93       75.05        5.90 o   0.9613E-03
  -2   8   8       37.52       33.98        5.71 o   0.1909E-02
  -1   8   8       18.73       10.94        3.05 o   0.4438E-02
   0   8   8      390.70      508.60       17.04 o   0.1309E-03
   1   8   8      449.93      598.57       18.10 o   0.1099E-03
   2   8   8       14.57       19.69        3.76 o   0.3620E-02
  -6   1   9       77.88       92.92        9.44 o   0.7324E-03
  -5   1   9       19.92        5.84        4.91 o   0.5359E-02
  -4   1   9      339.90      334.39       17.78 o   0.1815E-03
  -3   1   9        7.57        8.80        6.91 o   0.7545E-02
  -2   1   9     1125.41     1183.30       31.15 o   0.4572E-04
  -1   1   9     1001.24     1080.91       30.89 o   0.5257E-04
   0   1   9       92.60      100.95       17.94 o   0.5709E-03
   1   1   9       61.27       79.05        6.75 o   0.9902E-03
   2   1   9      272.16      299.91       16.18 o   0.2153E-03
   3   1   9       21.74       36.73        6.53 o   0.2045E-02
   4   1   9      239.22      260.02       13.33 o   0.2404E-03
   5   1   9      198.14      200.39       13.32 o   0.3224E-03
   6   1   9      142.53      149.45        9.60 o   0.4351E-03
  -6   2   9       56.16       53.25        7.81 o   0.1280E-02
  -5   2   9     1959.31     1911.16       49.12 o   0.2427E-04
  -4   2   9      189.32      203.23       17.18 o   0.2887E-03
  -3   2   9       45.74       63.20       11.68 o   0.1098E-02
  -2   2   9      614.53      633.06       25.21 o   0.9013E-04
  -1   2   9        8.82        3.03        5.41 o   0.9614E-02
   0   2   9     2220.23     2364.79      102.11 o   0.1672E-04
   1   2   9      707.21      826.16       28.95 o   0.7205E-04
   2   2   9     2688.74     2647.76       49.72 o   0.1598E-04
   3   2   9      536.55      557.36       43.52 o   0.9266E-04
   4   2   9      247.28      283.27       20.25 o   0.2156E-03
   5   2   9      231.57      218.15       20.65 o   0.2648E-03
   6   2   9       11.65        1.30        5.08 o   0.1034E-01
  -6   3   9       18.07       25.93        4.23 o   0.3063E-02
  -5   3   9      215.74      188.37       10.58 o   0.3269E-03
  -4   3   9      764.61      940.36       24.77 o   0.6430E-04
  -3   3   9       36.75       29.55       14.04 o   0.1593E-02
  -2   3   9        2.87        2.09        4.59 o   0.2171E-01
  -1   3   9      714.87      707.23       25.74 o   0.8274E-04
   0   3   9     1103.68     1160.42       89.60 o   0.3587E-04
   1   3   9     3512.44     2829.89      100.67 o   0.1249E-04
   2   3   9      381.38      404.78       31.51 o   0.1391E-03
   3   3   9        0.92        1.14        2.55 o   0.4432E-01
   4   3   9     1445.37     1566.85       33.43 o   0.3335E-04
   5   3   9        6.72       11.47        4.63 o   0.5916E-02
   6   3   9        8.20       25.30        3.43 o   0.4258E-02
  -6   4   9       37.58       42.24        5.06 o   0.1472E-02
  -5   4   9      598.34      614.84       16.02 o   0.1005E-03
  -4   4   9      586.61      600.94       17.25 o   0.9631E-04
  -3   4   9       40.95       41.04        3.92 o   0.1631E-02
  -2   4   9       14.40       12.95        7.77 o   0.3807E-02
  -1   4   9       21.64       20.73       10.99 o   0.2465E-02
   0   4   9      468.35      348.28       46.79 o   0.1256E-03
   1   4   9       63.60       68.21       19.99 o   0.7719E-03
   2   4   9      434.40      387.44       39.30 o   0.1294E-03
   3   4   9        4.68        3.29        3.16 o   0.1702E-01
   4   4   9      149.38      143.82       11.07 o   0.4660E-03
   5   4   9      133.88      135.23       13.40 o   0.4617E-03
  -5   5   9       65.85       46.14        7.34 o   0.1134E-02
  -4   5   9       35.74       47.86        3.80 o   0.1654E-02
  -3   5   9       22.05       21.80        3.93 o   0.3288E-02
  -2   5   9      477.36      550.50       21.53 o   0.1105E-03
  -1   5   9      199.49      225.23       14.47 o   0.2994E-03
   0   5   9        2.75        0.02        4.84 o   0.2682E-01
   1   5   9       94.86      131.15       26.20 o   0.4082E-03
   2   5   9      109.14      139.45        9.28 o   0.5337E-03
   3   5   9      750.18      820.06       22.37 o   0.7375E-04
   4   5   9      166.03      177.96       15.03 o   0.3617E-03
   5   5   9      151.35      151.31       10.92 o   0.4202E-03
  -4   6   9       50.78       33.42        5.01 o   0.1686E-02
  -3   6   9      707.28      659.94       19.14 o   0.8632E-04
  -2   6   9     1649.08     1693.37       30.83 o   0.3103E-04
  -1   6   9      444.33      458.79       16.23 o   0.1377E-03
   0   6   9      272.79      308.78       20.78 o   0.2009E-03
   1   6   9      502.95      501.13       20.48 o   0.1206E-03
   2   6   9      662.95      627.25       21.93 o   0.9398E-04
   3   6   9       73.23       75.00        7.05 o   0.9237E-03
   5   6   9      212.46      210.15        8.72 o   0.3076E-03
  -3   7   9      299.57      276.18       17.81 o   0.2081E-03
  -2   7   9      103.77      106.66        7.25 o   0.6309E-03
  -1   7   9      151.87      157.58        8.83 o   0.4235E-03
   0   7   9       19.40       19.78        4.51 o   0.3067E-02
   1   7   9       33.32       23.24        5.02 o   0.2335E-02
   2   7   9       71.74       63.84        6.52 o   0.9454E-03
   3   7   9       21.64        7.97        3.40 o   0.4582E-02
   4   7   9      180.88      195.56       10.02 o   0.3361E-03
  -2   8   9        6.47        6.63        2.00 o   0.1016E-01
  -1   8   9       20.91       18.45        3.20 o   0.3342E-02
   0   8   9       19.72       18.05        4.82 o   0.3709E-02
   1   8   9       14.63        7.15        4.27 o   0.6302E-02
   2   8   9      141.64      167.08       10.14 o   0.3986E-03
  -6   0  10       -0.42        1.91        3.63 o   0.2721E-01
  -5   0  10      390.88      431.83       22.04 o   0.1395E-03
  -4   0  10      195.50      264.93       18.91 o   0.2594E-03
  -3   0  10     1324.99     1363.32       77.18 o   0.3331E-04
  -2   0  10     2715.90     2747.22       91.17 o   0.1394E-04
  -1   0  10      324.04      378.74       17.26 o   0.1642E-03
   0   0  10       12.69       22.57       13.93 o   0.2118E-02
   1   0  10     3440.62     3003.05       74.08 o   0.1271E-04
   2   0  10      614.42      794.94       34.25 o   0.7783E-04
   3   0  10       34.57       26.18       10.49 o   0.1881E-02
   4   0  10     2634.50     2626.12       63.36 o   0.1646E-04
   5   0  10     2126.82     2153.17       61.25 o   0.2036E-04
   6   0  10      186.56      200.35       15.23 o   0.3287E-03
  -6   1  10       45.30       40.00        7.77 o   0.1596E-02
  -5   1  10       52.28       55.67        6.41 o   0.1173E-02
  -4   1  10     1509.99     1782.60       31.18 o   0.2872E-04
  -3   1  10     1105.69     1146.83       50.89 o   0.4335E-04
  -2   1  10     3315.76     3620.87       55.48 o   0.1136E-04
  -1   1  10      372.09      317.91       20.71 o   0.1775E-03
   0   1  10      142.14      191.08       23.85 o   0.3210E-03
   1   1  10     3537.47     3227.51       58.61 o   0.1209E-04
   2   1  10      510.40      518.38       21.71 o   0.1145E-03
   3   1  10     1108.10     1165.00       40.22 o   0.4396E-04
   4   1  10      398.25      410.63       17.25 o   0.1495E-03
   5   1  10      410.67      424.85       19.26 o   0.1422E-03
   6   1  10       53.70       49.45        6.24 o   0.1288E-02
  -6   2  10       71.56       79.34        8.51 o   0.8545E-03
  -5   2  10      104.66       70.96       13.51 o   0.7625E-03
  -4   2  10       18.16        9.53        7.18 o   0.4780E-02
  -3   2  10     2603.33     2696.11       80.73 o   0.1529E-04
  -2   2  10       51.17       81.60        8.27 o   0.9571E-03
  -1   2  10     3617.20     3369.54       71.33 o   0.1125E-04
   0   2  10      178.47      223.10       35.91 o   0.2268E-03
   1   2  10      632.76      676.86       31.35 o   0.8494E-04
   2   2  10       46.65       40.93       11.13 o   0.1300E-02
   3   2  10      153.02      172.68       23.49 o   0.3303E-03
   4   2  10       74.79       70.25       11.42 o   0.8266E-03
   5   2  10       -0.28        2.78        4.46 o   0.2704E-01
   6   2  10       18.54       23.74        5.77 o   0.2953E-02
  -6   3  10       62.96       79.58        7.18 o   0.9637E-03
  -5   3  10     1393.45     1457.49       38.96 o   0.3569E-04
  -4   3  10      459.07      469.99       19.94 o   0.1307E-03
  -3   3  10      235.09      243.71       19.00 o   0.2519E-03
  -2   3  10       55.68       41.80        9.10 o   0.1348E-02
  -1   3  10      819.00      806.22       29.79 o   0.6853E-04
   0   3  10      188.29      191.29       41.60 o   0.2165E-03
   1   3  10      383.82      354.13       37.84 o   0.1415E-03
   2   3  10      221.34      212.66       24.71 o   0.2704E-03
   3   3  10       47.99       51.44        6.29 o   0.1373E-02
   4   3  10      110.34      110.16        9.86 o   0.5823E-03
   5   3  10       -3.78        3.36        5.26 o   0.1172E-01
   6   3  10        4.42        2.13        3.09 o   0.1812E-01
  -6   4  10      134.57      154.71        9.23 o   0.4451E-03
  -5   4  10       21.12       14.93        5.41 o   0.3357E-02
  -4   4  10      351.14      340.08       13.49 o   0.1742E-03
  -3   4  10      436.16      486.43       15.26 o   0.1299E-03
  -2   4  10      213.79      267.95       35.07 o   0.1913E-03
  -1   4  10      314.32      368.05       41.14 o   0.1377E-03
   0   4  10      473.64      401.00       50.02 o   0.1111E-03
   1   4  10     1928.12     1548.93      115.16 o   0.2241E-04
   2   4  10      738.53      574.30       56.26 o   0.7599E-04
   3   4  10     1159.16     1163.84       30.94 o   0.4684E-04
   4   4  10      152.22      148.43       11.26 o   0.4371E-03
   5   4  10      233.45      233.05       17.31 o   0.2605E-03
  -5   5  10      125.89      145.25        9.58 o   0.4711E-03
  -4   5  10      120.14      102.72        6.34 o   0.6401E-03
  -3   5  10      942.52     1005.48       23.19 o   0.5600E-04
  -2   5  10       71.20       69.07        8.92 o   0.8715E-03
  -1   5  10      765.45      824.28       21.38 o   0.7266E-04
   0   5  10     1175.32     1225.39       52.47 o   0.4185E-04
   1   5  10        0.71        2.71        8.59 o   0.1005E-01
   2   5  10      313.22      302.46       16.12 o   0.2025E-03
   3   5  10     1925.16     1774.40       36.00 o   0.2724E-04
   4   5  10        9.12       11.83        4.81 o   0.5277E-02
   5   5  10       21.51       31.46        4.53 o   0.2434E-02
  -4   6  10        4.22        7.37        3.99 o   0.9792E-02
  -3   6  10       30.79       16.16        4.96 o   0.2746E-02
  -2   6  10       29.72       26.09        5.19 o   0.2197E-02
  -1   6  10       -1.51        1.58        3.20 o   0.4013E-01
   0   6  10      324.53      367.53       22.81 o   0.1696E-03
   1   6  10       86.95       85.07       12.83 o   0.6858E-03
   2   6  10       22.02       18.06        5.15 o   0.3458E-02
   3   6  10        6.76        1.82        3.22 o   0.1822E-01
   4   6  10       54.34       40.85        8.51 o   0.1415E-02
  -3   7  10        4.56        1.37        4.82 o   0.1844E-01
  -2   7  10       81.80       60.04       10.71 o   0.9015E-03
  -1   7  10        5.04        0.33        2.50 o   0.2474E-01
   0   7  10      202.92      220.11       11.68 o   0.2977E-03
   1   7  10        8.83        7.00        3.37 o   0.1011E-01
   2   7  10        5.74        0.02        3.00 o   0.2701E-01
   3   7  10       35.27       32.88        3.96 o   0.1940E-02
   4   7  10        7.52       14.18        2.31 o   0.7185E-02
  -2   8  10       47.20       73.72        4.16 o   0.1079E-02
  -1   8  10      144.03      200.63        7.67 o   0.3744E-03
   0   8  10        1.21        1.41        2.38 o   0.3749E-01
   1   8  10       63.52       74.79        7.23 o   0.9740E-03
   2   8  10      192.43      185.07       10.39 o   0.3492E-03
  -6   1  11       12.30       13.94        4.53 o   0.4987E-02
  -5   1  11      480.60      546.12       18.58 o   0.1145E-03
  -4   1  11       17.39       12.99        6.40 o   0.3645E-02
  -3   1  11      246.05      311.43       25.16 o   0.1954E-03
  -2   1  11       83.44      102.88       10.28 o   0.6808E-03
  -1   1  11      241.13      191.44       18.53 o   0.2777E-03
   0   1  11     2027.94     2153.12       88.78 o   0.1941E-04
   1   1  11     4719.42     3977.47       76.34 o   0.8545E-05
   2   1  11      992.48      951.10       30.65 o   0.5613E-04
   3   1  11     1115.65     1226.44       39.50 o   0.4420E-04
   4   1  11      428.31      428.24       19.87 o   0.1410E-03
   5   1  11     1113.18     1166.25       31.88 o   0.4680E-04
   6   1  11      219.92      217.47       18.07 o   0.2767E-03
  -6   2  11      358.33      396.73       18.55 o   0.1577E-03
  -5   2  11      240.13      268.90       17.58 o   0.2290E-03
  -4   2  11     1829.52     2016.00       42.87 o   0.2513E-04
  -3   2  11      632.99      685.99       41.35 o   0.7972E-04
  -2   2  11      347.48      369.87       21.02 o   0.1625E-03
  -1   2  11       45.85       50.90        9.88 o   0.1241E-02
   0   2  11       74.14       74.93       28.07 o   0.5351E-03
   1   2  11       36.15       39.02        9.79 o   0.1502E-02
   2   2  11     2418.91     2333.54       77.16 o   0.1818E-04
   3   2  11       97.46      104.76       18.52 o   0.5618E-03
   4   2  11      124.22      127.56       14.31 o   0.4661E-03
   5   2  11       13.26       28.59        5.11 o   0.2689E-02
   6   2  11       28.38       39.29        7.09 o   0.1597E-02
  -6   3  11      502.24      635.79       15.00 o   0.1009E-03
  -5   3  11      287.03      245.78       18.22 o   0.2395E-03
  -4   3  11      251.52      238.26       11.47 o   0.2582E-03
  -3   3  11       40.98       34.99        8.55 o   0.1523E-02
  -2   3  11     5134.06     5083.94       99.26 o   0.6410E-05
  -1   3  11      927.42      931.94       41.80 o   0.5793E-04
   0   3  11      251.26      325.21       51.97 o   0.1378E-03
   1   3  11       68.46       51.90       19.27 o   0.8129E-03
   2   3  11     1386.65     1199.40       65.05 o   0.3752E-04
   3   3  11      805.13      856.17       25.08 o   0.6754E-04
   4   3  11      253.01      288.69       14.67 o   0.2313E-03
   5   3  11       -2.83        2.60        5.10 o   0.1449E-01
   6   3  11      103.74      149.80        9.80 o   0.5042E-03
  -6   4  11      140.89      193.61        9.62 o   0.3850E-03
  -5   4  11      163.04      183.79        8.84 o   0.3864E-03
  -4   4  11       10.13        3.49        3.82 o   0.8805E-02
  -3   4  11        9.74       12.72        2.59 o   0.5784E-02
  -2   4  11       84.43       94.90        9.39 o   0.6817E-03
  -1   4  11       55.12       36.60       20.04 o   0.1025E-02
   0   4  11      485.36      373.57       53.51 o   0.1068E-03
   1   4  11       72.11       80.98       23.86 o   0.6062E-03
   2   4  11       24.79       17.71       11.69 o   0.2490E-02
   3   4  11      318.14      324.44       17.07 o   0.1849E-03
   4   4  11      837.51      877.55       26.15 o   0.6569E-04
   5   4  11       18.51       20.46        6.65 o   0.3044E-02
  -5   5  11       61.36       59.18        6.89 o   0.1044E-02
  -4   5  11        7.32        3.70        2.48 o   0.1259E-01
  -3   5  11      129.87      140.63        9.07 o   0.4622E-03
  -2   5  11       30.19       32.93        6.32 o   0.1980E-02
  -1   5  11       46.57       56.85        7.56 o   0.1129E-02
   0   5  11      574.15      614.64       40.07 o   0.8774E-04
   1   5  11      174.52      224.48       22.46 o   0.2829E-03
   2   5  11        4.13        7.42        3.43 o   0.1109E-01
   3   5  11       12.23        5.88        7.87 o   0.5842E-02
   4   5  11        6.15        4.94        3.45 o   0.1059E-01
   5   5  11      157.43      182.58        9.46 o   0.3714E-03
  -4   6  11      220.43      210.22       16.30 o   0.2946E-03
  -3   6  11      257.58      236.75       11.83 o   0.2555E-03
  -2   6  11      685.61      701.13       20.14 o   0.8436E-04
  -1   6  11        1.89        6.88        3.23 o   0.1116E-01
   0   6  11       32.10       43.38        8.24 o   0.1573E-02
   1   6  11     1284.22     1239.24       34.68 o   0.4300E-04
   2   6  11       53.12       75.86        6.79 o   0.1008E-02
   3   6  11      254.64      279.69       11.92 o   0.2284E-03
   4   6  11      530.70      503.85       24.10 o   0.1138E-03
  -3   7  11      465.41      463.81       23.25 o   0.1300E-03
  -2   7  11      347.63      303.29       21.04 o   0.1916E-03
  -1   7  11      164.41      186.96       15.01 o   0.3574E-03
   0   7  11      586.44      648.93       20.45 o   0.9395E-04
   1   7  11       80.68      111.32        7.63 o   0.6661E-03
   2   7  11       10.92        9.97        3.22 o   0.6628E-02
   3   7  11       67.36       81.49        5.08 o   0.8698E-03
   4   7  11        3.56        7.51        1.81 o   0.1208E-01
  -2   8  11       67.45       82.20        5.19 o   0.8780E-03
  -1   8  11       62.43       99.87        5.30 o   0.7587E-03
   0   8  11        4.70        5.21        2.89 o   0.9636E-02
   1   8  11       52.25       68.60        6.81 o   0.1014E-02
   2   8  11      152.22      153.61        8.26 o   0.4472E-03
  -5   0  12     1089.08     1145.26       39.15 o   0.4597E-04
  -4   0  12     1861.59     2041.27       61.18 o   0.2297E-04
  -3   0  12      325.00      409.54       41.41 o   0.1337E-03
  -2   0  12     3468.64     3170.19      114.59 o   0.1090E-04
  -1   0  12     8625.56    10129.07      107.78 o   0.2400E-05
   0   0  12       18.78        4.14       18.95 o   0.2010E-02
   1   0  12     4869.39     3952.48      121.21 o   0.7906E-05
   2   0  12     3770.39     3424.10       86.88 o   0.1046E-04
   3   0  12       45.33       55.67       11.62 o   0.1207E-02
   4   0  12     3292.12     3572.75       68.94 o   0.1115E-04
   5   0  12      462.83      506.61       28.94 o   0.1165E-03
   6   0  12      322.26      346.86       19.80 o   0.1750E-03
  -6   1  12       35.93       47.68        7.12 o   0.1345E-02
  -5   1  12      874.51      933.93       25.62 o   0.6161E-04
  -4   1  12      664.95      759.48       26.77 o   0.7610E-04
  -3   1  12       25.30       39.35        7.91 o   0.1886E-02
  -2   1  12        2.51        6.48        6.67 o   0.9415E-02
  -1   1  12      883.41      868.48       38.92 o   0.6147E-04
   0   1  12     1565.59     1609.56       84.94 o   0.2661E-04
   1   1  12     2789.96     2600.34       66.29 o   0.1607E-04
   2   1  12      103.19       64.02       11.09 o   0.7722E-03
   3   1  12      149.84      146.71       14.46 o   0.4126E-03
   4   1  12      188.82      168.09       13.35 o   0.3548E-03
   5   1  12       92.42       87.82        9.81 o   0.6911E-03
   6   1  12       13.52       20.72        5.85 o   0.3370E-02
  -6   2  12       72.09       73.78        8.98 o   0.8391E-03
  -5   2  12      362.65      374.03       21.17 o   0.1581E-03
  -4   2  12      134.16      151.62       11.93 o   0.4286E-03
  -3   2  12      195.10      198.60       23.70 o   0.3053E-03
  -2   2  12     1094.69     1156.89       38.92 o   0.4583E-04
  -1   2  12     2374.80     2163.02       67.94 o   0.1974E-04
   0   2  12     1572.57     1698.85      112.66 o   0.2234E-04
   1   2  12      254.98      226.33       25.69 o   0.2413E-03
   2   2  12     1212.43     1048.90       56.59 o   0.4453E-04
   3   2  12      670.09      704.12       30.09 o   0.8067E-04
   4   2  12        9.19       14.69        6.15 o   0.4035E-02
   5   2  12       57.16       64.27       11.07 o   0.9413E-03
   6   2  12        2.11        1.75        3.69 o   0.2223E-01
  -6   3  12      206.59       99.74        9.83 o   0.4779E-03
  -5   3  12       30.67       24.50        6.90 o   0.2624E-02
  -4   3  12       15.92        5.15        4.12 o   0.7114E-02
  -3   3  12      834.93      957.99       26.18 o   0.6208E-04
  -2   3  12      100.55       99.96       13.10 o   0.5934E-03
  -1   3  12       43.91       54.07       10.47 o   0.1164E-02
   0   3  12      224.11      241.38       54.17 o   0.1525E-03
   1   3  12     1978.91     1638.37      101.78 o   0.2238E-04
   2   3  12     1512.63     1348.15       73.96 o   0.3212E-04
   3   3  12      241.19      224.89       14.40 o   0.2633E-03
   4   3  12      102.38      127.61        9.73 o   0.5844E-03
   5   3  12       17.20       25.71        5.97 o   0.2854E-02
   6   3  12        3.52       10.42        3.03 o   0.7653E-02
  -5   4  12      298.82      280.15       11.56 o   0.2217E-03
  -4   4  12      598.94      601.48       17.11 o   0.1026E-03
  -3   4  12      308.79      288.52        9.64 o   0.2267E-03
  -2   4  12     1026.42     1108.87       24.56 o   0.5042E-04
  -1   4  12       75.05       65.18       24.06 o   0.6383E-03
   0   4  12     1366.11      995.70       96.74 o   0.3473E-04
   1   4  12      408.04      374.75       57.76 o   0.1053E-03
   2   4  12       24.79       14.25        7.95 o   0.2954E-02
   3   4  12      585.10      591.19       23.53 o   0.1009E-03
   4   4  12       67.43       61.34        8.10 o   0.9983E-03
   5   4  12       35.39       35.91        7.04 o   0.1739E-02
  -5   5  12        1.28        4.78        2.36 o   0.1583E-01
  -4   5  12      223.88      200.95        8.68 o   0.3084E-03
  -3   5  12     1170.84     1264.82       26.52 o   0.4378E-04
  -2   5  12       48.81       45.55        6.27 o   0.1351E-02
  -1   5  12      125.40      143.36       19.54 o   0.4109E-03
   0   5  12        3.67        7.83        6.45 o   0.6702E-02
   1   5  12       19.63       34.98        6.68 o   0.1988E-02
   2   5  12      748.90      644.33       26.08 o   0.8438E-04
   3   5  12       13.07       11.21        6.13 o   0.4967E-02
   4   5  12      703.93      734.30       22.09 o   0.7995E-04
   5   5  12      145.66      174.66        8.01 o   0.3893E-03
  -4   6  12       70.57       49.97       10.01 o   0.1058E-02
  -3   6  12        5.01        0.54        5.02 o   0.1777E-01
  -2   6  12      551.64      574.83       31.02 o   0.9952E-04
  -1   6  12        6.46        5.74        5.94 o   0.8789E-02
   0   6  12      125.15      136.76       14.94 o   0.4722E-03
   1   6  12       28.45       24.36        9.31 o   0.2200E-02
   2   6  12       46.50       43.61        6.55 o   0.1481E-02
   3   6  12       86.22       99.34        7.17 o   0.7251E-03
   4   6  12      462.00      434.46       22.74 o   0.1366E-03
  -3   7  12       10.18        7.61        5.25 o   0.7854E-02
  -2   7  12       24.39       26.83        6.82 o   0.2515E-02
  -1   7  12       14.68       11.10        6.16 o   0.5000E-02
   0   7  12        0.90        1.29        2.64 o   0.3460E-01
   1   7  12        0.66        0.81        2.74 o   0.5795E-01
   2   7  12       68.68       97.38        6.07 o   0.8322E-03
   3   7  12       15.85       21.59        2.75 o   0.3568E-02
  -2   8  12      114.97      161.05        6.79 o   0.4727E-03
  -1   8  12       94.51      132.66        6.52 o   0.5922E-03
   0   8  12      154.20      257.50       11.72 o   0.2933E-03
   1   8  12      184.94      220.33       10.76 o   0.3048E-03
   2   8  12       45.44       57.74        4.09 o   0.1338E-02
  -6   1  13       17.11       38.67        3.54 o   0.2144E-02
  -5   1  13      194.10      213.03       12.29 o   0.3135E-03
  -4   1  13     2564.47     2662.99       53.69 o   0.1646E-04
  -3   1  13      194.65      207.02       23.62 o   0.2804E-03
  -2   1  13       40.88       50.78       11.82 o   0.1181E-02
  -1   1  13     6815.99     5762.53      117.54 o   0.4780E-05
   0   1  13      130.53      142.12       30.86 o   0.3261E-03
   1   1  13       15.04       19.64        7.46 o   0.3344E-02
   2   1  13      388.95      346.37       23.14 o   0.1617E-03
   3   1  13     1262.87     1242.10       42.92 o   0.4037E-04
   4   1  13        5.91        0.70        4.25 o   0.1833E-01
   5   1  13     1028.78     1138.27       31.25 o   0.4960E-04
   6   1  13       16.38       23.88        5.16 o   0.2997E-02
  -6   2  13       41.96       54.83        4.95 o   0.1298E-02
  -5   2  13       26.22       23.01        7.11 o   0.2668E-02
  -4   2  13      286.56      257.19       18.81 o   0.2274E-03
  -3   2  13     1076.37     1066.32       30.20 o   0.5194E-04
  -2   2  13       17.74        9.01        6.52 o   0.4514E-02
  -1   2  13      146.17      140.20       17.78 o   0.4308E-03
   0   2  13       -3.63       11.59       13.05 o   0.3242E-02
   1   2  13      358.43      356.62       34.33 o   0.1511E-03
   2   2  13      595.55      584.33       42.87 o   0.9187E-04
   3   2  13     1928.51     1871.00       51.99 o   0.2515E-04
   4   2  13       -0.61        0.18        4.36 o   0.3244E-01
   5   2  13      635.04      637.03       36.05 o   0.8600E-04
   6   2  13        5.73        6.24        3.41 o   0.8360E-02
  -6   3  13      324.97      452.95       11.49 o   0.1618E-03
  -5   3  13      113.31      131.14       11.36 o   0.4926E-03
  -4   3  13      744.38      841.52       19.70 o   0.7217E-04
  -3   3  13       43.26       67.73        6.82 o   0.1275E-02
  -2   3  13      116.77      136.70       14.97 o   0.4658E-03
  -1   3  13       84.24       69.76       24.03 o   0.6065E-03
   0   3  13       -2.63        0.20       16.75 o   0.3391E-02
   1   3  13     1429.38     1293.35       92.38 o   0.3043E-04
   2   3  13      221.83      149.96       31.73 o   0.2831E-03
   3   3  13      991.62      976.05       31.29 o   0.5445E-04
   4   3  13       10.09        5.46        4.72 o   0.7589E-02
   5   3  13      269.76      341.69       20.73 o   0.1871E-03
   6   3  13      238.40      300.99       12.88 o   0.2261E-03
  -5   4  13       47.28       39.30        4.78 o   0.1611E-02
  -4   4  13       46.48       54.51        4.49 o   0.1399E-02
  -3   4  13     1162.69     1348.83       26.55 o   0.4150E-04
  -2   4  13      202.33      197.12       15.93 o   0.2949E-03
  -1   4  13      620.44      537.87       72.92 o   0.7002E-04
   0   4  13       89.63       55.10       25.81 o   0.6056E-03
   1   4  13      858.24      844.27       87.79 o   0.4624E-04
   2   4  13      493.48      455.35       35.96 o   0.1158E-03
   3   4  13      208.45      183.43       14.44 o   0.3272E-03
   4   4  13      166.79      179.70       12.03 o   0.3795E-03
   5   4  13        4.22        3.29        3.82 o   0.1820E-01
  -5   5  13        4.29        5.92        2.61 o   0.1519E-01
  -4   5  13       63.08       63.21       10.19 o   0.1036E-02
  -3   5  13       13.25       11.26        4.29 o   0.5266E-02
  -2   5  13      128.07      131.89       16.79 o   0.4293E-03
  -1   5  13      400.25      378.97       36.09 o   0.1380E-03
   0   5  13       16.11       11.33       10.07 o   0.3414E-02
   1   5  13      421.95      491.86       35.23 o   0.1173E-03
   2   5  13       30.78       44.65        5.33 o   0.1731E-02
   3   5  13      127.61      139.59       15.55 o   0.4620E-03
   4   5  13       39.46       31.79        5.69 o   0.1783E-02
   5   5  13      115.48      176.56        6.45 o   0.4359E-03
  -4   6  13       10.87        8.44        4.50 o   0.5908E-02
  -3   6  13       94.21       84.14       13.27 o   0.6650E-03
  -2   6  13     1480.43     1588.35       51.56 o   0.3155E-04
  -1   6  13      105.15      128.42       14.18 o   0.5214E-03
   0   6  13       70.25       78.41       11.71 o   0.7830E-03
   1   6  13      187.47      173.51       13.99 o   0.3507E-03
   2   6  13       -1.79        4.31        3.42 o   0.1378E-01
   3   6  13      441.65      455.72       25.72 o   0.1301E-03
   4   6  13        6.54        0.27        3.82 o   0.2047E-01
  -3   7  13        8.06        9.09        4.31 o   0.6744E-02
  -2   7  13       62.29       59.86        9.59 o   0.1048E-02
  -1   7  13      896.71      949.80       35.33 o   0.5934E-04
   0   7  13      100.23      117.83        7.08 o   0.5992E-03
   1   7  13      175.51      200.81       10.85 o   0.3393E-03
   2   7  13      140.83      166.49        8.18 o   0.4177E-03
   3   7  13        0.20        3.49        2.79 o   0.2719E-01
  -2   8  13        8.40        8.85        2.10 o   0.6863E-02
  -1   8  13        2.47        0.28        1.87 o   0.3459E-01
   0   8  13       58.63      100.10        6.73 o   0.7926E-03
   1   8  13       14.36       17.09        3.07 o   0.4365E-02
   2   8  13       15.38       10.79        2.27 o   0.4839E-02
  -6   0  14      152.42      403.61        9.55 o   0.1905E-03
  -5   0  14       -1.94        1.84        5.68 o   0.2029E-01
  -4   0  14      719.00      759.77       40.77 o   0.7240E-04
  -3   0  14     1932.40     2160.98      109.25 o   0.1813E-04
  -2   0  14       27.18       30.49       15.99 o   0.1442E-02
   0   0  14     1225.37     1181.28      123.05 o   0.2725E-04
   1   0  14      861.26      737.78       63.45 o   0.5812E-04
   2   0  14     5587.64     4758.30      130.01 o   0.6286E-05
   3   0  14     2327.99     2319.61       84.47 o   0.1790E-04
   4   0  14      540.64      622.97       33.27 o   0.9078E-04
   5   0  14       -5.61        1.09        5.44 o   0.1473E-01
   6   0  14      559.91      732.15       20.35 o   0.8501E-04
  -6   1  14       -0.75        0.25        2.36 o   0.7061E-01
  -5   1  14       49.14       44.81        9.15 o   0.1385E-02
  -4   1  14      237.03      257.78       17.25 o   0.2421E-03
  -3   1  14      511.00      494.40       40.52 o   0.1071E-03
  -2   1  14     5862.10     5285.33      124.32 o   0.5645E-05
  -1   1  14      864.82      790.80       45.80 o   0.6289E-04
   0   1  14      106.41      163.98       30.72 o   0.3245E-03
   1   1  14       43.12       48.06       11.52 o   0.1317E-02
   2   1  14      573.45      473.99       31.90 o   0.1117E-03
   3   1  14      629.46      619.92       25.29 o   0.9339E-04
   4   1  14       10.24        1.30        4.94 o   0.1183E-01
   5   1  14      199.19      181.10       14.02 o   0.3351E-03
   6   1  14        5.97        5.25        3.38 o   0.1084E-01
  -6   2  14       21.90        0.84        3.69 o   0.8151E-02
  -5   2  14        3.94        0.07        4.36 o   0.2557E-01
  -4   2  14     1215.93     1305.10       38.59 o   0.4083E-04
  -3   2  14     1134.92      990.07       42.44 o   0.5104E-04
  -2   2  14      471.15      405.69       28.42 o   0.1346E-03
  -1   2  14     1087.68     1005.57       50.42 o   0.4836E-04
   0   2  14      731.62      791.34       90.20 o   0.4794E-04
   1   2  14     1321.11     1266.05       72.80 o   0.3478E-04
   2   2  14      790.47      623.21       55.11 o   0.7165E-04
   3   2  14       12.38        1.47        5.30 o   0.9214E-02
   4   2  14      387.08      391.75       30.40 o   0.1400E-03
   5   2  14       -4.72        5.38        6.31 o   0.7881E-02
   6   2  14        0.21        0.17        2.28 o   0.9899E-01
  -6   3  14       53.68       66.74        4.70 o   0.1106E-02
  -5   3  14       32.80       36.09        6.92 o   0.1812E-02
  -4   3  14        9.68        8.44        4.73 o   0.6678E-02
  -3   3  14       92.46       99.20       10.12 o   0.6881E-03
  -2   3  14      298.02      310.02       23.77 o   0.1890E-03
  -1   3  14      226.97      249.94       38.40 o   0.1949E-03
   0   3  14      150.08      191.17       49.50 o   0.1915E-03
   1   3  14      361.88      444.41       50.01 o   0.1104E-03
   2   3  14      978.78      810.85       74.39 o   0.5020E-04
   3   3  14       22.33       17.56        5.46 o   0.3398E-02
   4   3  14      200.15      208.00       13.66 o   0.3074E-03
   5   3  14      228.67      285.88       19.24 o   0.2324E-03
   6   3  14      146.13      187.53        8.97 o   0.3752E-03
  -5   4  14      474.96      496.43       14.17 o   0.1313E-03
  -4   4  14      711.98      769.86       18.81 o   0.7943E-04
  -3   4  14      114.41      141.53        6.79 o   0.5182E-03
  -2   4  14       17.81       13.64        5.27 o   0.3507E-02
  -1   4  14      144.48      167.66       20.03 o   0.3436E-03
   0   4  14     1520.92     1264.86      108.91 o   0.2749E-04
   1   4  14      215.30      191.92       50.34 o   0.1828E-03
   2   4  14       43.68       38.90       12.36 o   0.1399E-02
   3   4  14      104.52      102.58       10.57 o   0.6172E-03
   4   4  14      194.38      162.58       12.95 o   0.3647E-03
   5   4  14      464.92      580.46       23.89 o   0.1082E-03
  -4   5  14      233.98      225.32       18.90 o   0.2753E-03
  -3   5  14      196.70      204.21       19.69 o   0.2807E-03
  -2   5  14      980.36      956.95       45.18 o   0.5305E-04
  -1   5  14     2358.96     2458.40       84.98 o   0.1694E-04
   0   5  14      269.00      296.84       29.90 o   0.1915E-03
   1   5  14      194.33      217.06       19.87 o   0.2835E-03
   2   5  14       61.78       80.63        7.47 o   0.9053E-03
   3   5  14      507.55      506.22       30.68 o   0.1118E-03
   4   5  14      537.54      598.91       19.02 o   0.1014E-03
  -4   6  14       41.80       67.83        6.68 o   0.1218E-02
  -3   6  14        9.99        1.81        5.84 o   0.1014E-01
  -2   6  14      169.14      182.96       18.86 o   0.3397E-03
  -1   6  14       12.02       10.39        6.02 o   0.5153E-02
   0   6  14       70.86       80.42       11.99 o   0.7413E-03
   1   6  14       67.04       66.97        8.46 o   0.9106E-03
   2   6  14        6.55        8.66        3.04 o   0.8166E-02
   3   6  14        5.06        2.39        4.87 o   0.1371E-01
   4   6  14        2.65        1.92        2.39 o   0.2490E-01
  -3   7  14       -0.33        0.07        3.23 o   0.7799E-01
  -2   7  14       15.17       15.16        5.94 o   0.3532E-02
  -1   7  14      312.51      355.65       21.47 o   0.1793E-03
   0   7  14       51.39       70.66        5.01 o   0.1128E-02
   1   7  14        3.05        0.24        2.45 o   0.3849E-01
   2   7  14       63.46       84.68        5.47 o   0.8931E-03
   3   7  14       75.05       82.54        8.15 o   0.8629E-03
  -2   8  14        8.90       15.57        3.03 o   0.4855E-02
  -1   8  14       13.78       16.85        2.74 o   0.3994E-02
   0   8  14        3.02        4.89        1.96 o   0.1563E-01
   1   8  14       50.87       81.34        4.75 o   0.9757E-03
  -6   1  15       13.71       19.51        3.86 o   0.3939E-02
  -5   1  15      717.78      595.48       33.70 o   0.8850E-04
  -4   1  15       -1.57        0.26        3.86 o   0.4204E-01
  -3   1  15     1391.62     1490.53       38.91 o   0.3560E-04
  -2   1  15      451.06      415.25       38.31 o   0.1246E-03
  -1   1  15      334.86      289.98       28.61 o   0.1860E-03
   0   1  15       85.51      106.49       28.61 o   0.4401E-03
   1   1  15       12.54        0.35        9.21 o   0.6763E-02
   2   1  15       60.43       57.67       11.76 o   0.1016E-02
   3   1  15      417.89      402.43       22.46 o   0.1464E-03
   4   1  15      130.39      148.88       12.49 o   0.4330E-03
   5   1  15       11.32        9.68        3.97 o   0.5834E-02
   6   1  15       29.87       28.83        5.12 o   0.2084E-02
  -6   2  15      214.59      507.00       12.89 o   0.1496E-03
  -5   2  15        1.89        4.06        4.14 o   0.1382E-01
  -4   2  15       44.74       47.09        8.53 o   0.1377E-02
  -3   2  15      522.92      494.10       30.24 o   0.1122E-03
  -2   2  15        5.88       13.67        8.00 o   0.5573E-02
  -1   2  15     2747.07     2546.48       85.62 o   0.1570E-04
   0   2  15       55.35       87.11       32.37 o   0.4612E-03
   1   2  15      852.37      832.83       71.08 o   0.5249E-04
   2   2  15       18.90        5.44       11.61 o   0.3511E-02
   3   2  15       61.73       55.59       11.00 o   0.1068E-02
   4   2  15     1352.96     1423.71       57.49 o   0.3467E-04
   5   2  15        2.11       16.78        5.41 o   0.5336E-02
   6   2  15      163.84      166.76       11.09 o   0.3845E-03
  -6   3  15       43.96      130.20        5.47 o   0.7317E-03
  -5   3  15      306.74      306.28       13.65 o   0.2016E-03
  -4   3  15      253.27      290.37       17.72 o   0.2262E-03
  -3   3  15     1286.51     1302.36       53.54 o   0.3846E-04
  -2   3  15      497.31      515.10       24.19 o   0.1171E-03
  -1   3  15       86.88       89.33       17.35 o   0.5991E-03
   0   3  15      857.59      894.21      115.42 o   0.3534E-04
   1   3  15       -8.52        2.41       12.07 o   0.4611E-02
   2   3  15       12.89       19.60        6.82 o   0.3410E-02
   3   3  15       51.08       47.39        8.17 o   0.1308E-02
   4   3  15       -0.58        0.18        3.16 o   0.7346E-01
   5   3  15      176.36      251.13       16.95 o   0.2685E-03
  -5   4  15      204.58      219.64        9.39 o   0.3119E-03
  -4   4  15        3.30        6.06        2.42 o   0.1103E-01
  -3   4  15      183.11      171.41       11.34 o   0.3630E-03
  -2   4  15       56.61       52.26        6.54 o   0.1165E-02
  -1   4  15      131.36      131.96       18.84 o   0.4291E-03
   0   4  15      722.44      542.68       76.88 o   0.6492E-04
   1   4  15      109.41      174.55       44.07 o   0.2422E-03
   2   4  15      205.61      229.24       25.22 o   0.2541E-03
   3   4  15       76.02       77.96        9.48 o   0.8084E-03
   4   4  15     1276.20     1389.32       31.25 o   0.3923E-04
   5   4  15       89.33       88.52       10.11 o   0.6661E-03
  -4   5  15      100.82       89.45       11.50 o   0.6907E-03
  -3   5  15       77.54       72.81       13.21 o   0.7619E-03
  -2   5  15       10.69        9.15       10.48 o   0.4159E-02
  -1   5  15      301.23      313.61       25.43 o   0.1861E-03
   0   5  15       13.45       16.46        5.55 o   0.4184E-02
   1   5  15      735.29      871.37       40.17 o   0.6601E-04
   2   5  15      171.98      223.62       13.57 o   0.3281E-03
   3   5  15      306.55      267.67       17.29 o   0.2191E-03
   4   5  15        3.06        0.73        2.46 o   0.4374E-01
  -4   6  15      122.69      132.17        9.79 o   0.4959E-03
  -3   6  15      525.72      520.89       32.49 o   0.1113E-03
  -2   6  15      418.51      426.00       30.46 o   0.1340E-03
  -1   6  15      317.80      330.73       25.20 o   0.1766E-03
   0   6  15      225.94      223.91       21.33 o   0.2634E-03
   1   6  15      714.30      677.44       25.39 o   0.8493E-04
   2   6  15      101.19      118.72        8.80 o   0.5637E-03
   3   6  15        6.70        4.37        4.37 o   0.9277E-02
  -3   7  15       -0.03        0.97        2.92 o   0.5362E-01
  -2   7  15        2.66        1.99        4.87 o   0.1842E-01
  -1   7  15       20.95       13.77        6.37 o   0.3187E-02
   0   7  15       16.32       25.48        2.95 o   0.2935E-02
   1   7  15      130.05      167.12        8.54 o   0.4056E-03
   2   7  15      198.31      258.98        9.41 o   0.2725E-03
   3   7  15      142.33      128.10        9.81 o   0.5205E-03
  -2   8  15      139.58      220.47        8.89 o   0.3491E-03
  -1   8  15       87.09      112.77        5.50 o   0.6470E-03
   0   8  15       24.85       20.49        3.55 o   0.2793E-02
   1   8  15       13.07       15.47        2.34 o   0.4733E-02
  -6   0  16        5.33       17.91        2.02 o   0.6131E-02
  -5   0  16       17.22       18.12        6.50 o   0.3172E-02
  -4   0  16     1338.11     1212.64       48.97 o   0.4097E-04
  -3   0  16      156.80      159.70       19.81 o   0.3740E-03
  -2   0  16      578.15      392.60       67.19 o   0.8726E-04
   0   0  16      765.52      699.54      111.02 o   0.4224E-04
   1   0  16     3659.55     4135.09      152.59 o   0.7960E-05
   2   0  16      686.76      587.12       61.06 o   0.7515E-04
   3   0  16      770.24      738.38       37.05 o   0.7395E-04
   4   0  16      417.01      492.61       38.23 o   0.1113E-03
   5   0  16       52.11       48.38        9.97 o   0.1269E-02
   6   0  16      268.68      383.21       10.62 o   0.1778E-03
  -6   1  16       87.81      208.48        7.27 o   0.4008E-03
  -5   1  16      500.05      517.69       29.48 o   0.1101E-03
  -4   1  16      373.13      440.82       23.79 o   0.1379E-03
  -3   1  16      144.96      146.12       17.74 o   0.4147E-03
  -2   1  16      164.88      131.22       26.14 o   0.3593E-03
  -1   1  16     1667.80     1302.87       95.84 o   0.2814E-04
   0   1  16      959.42     1091.85       88.69 o   0.3832E-04
   1   1  16      156.40      214.32       25.92 o   0.2864E-03
   2   1  16      605.28      574.88       40.47 o   0.9195E-04
   3   1  16       58.85       52.45        8.60 o   0.1020E-02
   4   1  16      629.36      689.71       27.33 o   0.8560E-04
   5   1  16      612.18      614.70       36.30 o   0.8856E-04
   6   1  16        2.34        0.05        1.99 o   0.6351E-01
  -6   2  16        2.51        0.04        2.46 o   0.4744E-01
  -5   2  16        7.45       14.96        4.89 o   0.5342E-02
  -4   2  16       80.79       94.40       11.10 o   0.6807E-03
  -3   2  16      351.95      345.01       27.16 o   0.1677E-03
  -2   2  16      415.62      358.54       40.51 o   0.1385E-03
  -1   2  16     1627.20     1323.49       70.81 o   0.3191E-04
   0   2  16        3.40        3.05       14.03 o   0.4195E-02
   1   2  16      820.46      940.21       74.53 o   0.4819E-04
   2   2  16      142.53      141.66       31.08 o   0.3251E-03
   3   2  16       64.22       62.01       12.72 o   0.9298E-03
   4   2  16       14.41        7.30        8.41 o   0.4918E-02
   5   2  16       52.01       58.19       11.29 o   0.1139E-02
   6   2  16       20.11       28.30        3.62 o   0.2556E-02
  -5   3  16       53.55       59.99        5.93 o   0.1110E-02
  -4   3  16       -0.01        1.34        2.50 o   0.4311E-01
  -3   3  16      241.70      242.58       11.77 o   0.2733E-03
  -2   3  16      156.98      126.36       14.02 o   0.4746E-03
  -1   3  16      921.13      855.62       54.33 o   0.5554E-04
   0   3  16      460.19      506.18       88.86 o   0.6403E-04
   1   3  16       -4.47        0.36        9.46 o   0.8972E-02
   2   3  16       50.27       64.29       13.26 o   0.9686E-03
   3   3  16       12.70       25.40        4.47 o   0.3351E-02
   4   3  16      418.92      511.21       29.86 o   0.1174E-03
   5   3  16       -3.62        0.49        4.81 o   0.2333E-01
  -5   4  16        6.09        0.58        2.45 o   0.2341E-01
  -4   4  16      160.77      163.36        8.80 o   0.4076E-03
  -3   4  16      227.39      240.87       13.28 o   0.2755E-03
  -2   4  16     2055.91     2041.80       50.20 o   0.2269E-04
  -1   4  16      618.73      623.24       27.14 o   0.9324E-04
   0   4  16       34.04       43.07       19.86 o   0.1008E-02
   1   4  16      103.40      106.08       46.28 o   0.2709E-03
   2   4  16      894.61      946.42       54.78 o   0.5343E-04
   3   4  16      670.92      676.07       27.01 o   0.8577E-04
   4   4  16      268.18      281.10       13.91 o   0.2194E-03
   5   4  16        2.93        3.87        2.47 o   0.2156E-01
  -4   5  16        9.60       11.54        2.67 o   0.5898E-02
  -3   5  16      430.88      438.91       31.65 o   0.1319E-03
  -2   5  16      586.71      530.40       38.42 o   0.1005E-03
  -1   5  16      885.05      912.22       45.68 o   0.5798E-04
   0   5  16      123.07      167.49       17.27 o   0.4029E-03
   1   5  16       80.26      109.26       14.26 o   0.6247E-03
   3   5  16       93.59       87.81        9.53 o   0.7465E-03
   4   5  16       58.41       75.59        5.83 o   0.9227E-03
  -3   6  16       84.79       72.83       13.35 o   0.7770E-03
  -2   6  16        0.13        8.58        6.07 o   0.7795E-02
  -1   6  16       11.64       11.27        5.98 o   0.4511E-02
   0   6  16        9.48        4.06        6.05 o   0.9798E-02
   1   6  16      322.97      319.95       17.20 o   0.1955E-03
   2   6  16       14.29       11.19        3.81 o   0.4980E-02
   3   6  16       52.17       39.90        8.32 o   0.1325E-02
  -3   7  16       -2.02        3.30        2.19 o   0.2456E-01
  -2   7  16       46.28       55.55        9.17 o   0.1242E-02
  -1   7  16       27.20       31.39        7.77 o   0.1912E-02
   0   7  16        1.43        3.38        2.23 o   0.2848E-01
   1   7  16      248.33      329.36       11.39 o   0.2115E-03
   2   7  16       33.34       42.38        3.57 o   0.1721E-02
   3   7  16       36.83       53.27        4.56 o   0.1509E-02
  -1   8  16       33.13       41.93        3.11 o   0.1738E-02
   0   8  16       98.72      119.05        6.29 o   0.5686E-03
   1   8  16      148.03      170.95        6.50 o   0.4099E-03
  -6   1  17       66.74      146.71        5.61 o   0.5833E-03
  -5   1  17      230.80      234.33        9.83 o   0.2933E-03
  -4   1  17        1.58        8.79        5.08 o   0.7948E-02
  -3   1  17      213.88      188.11       18.41 o   0.3108E-03
  -2   1  17      104.70       80.77       22.97 o   0.5487E-03
  -1   1  17      760.89      723.88       66.94 o   0.5951E-04
   0   1  17       33.13       59.49       28.66 o   0.6503E-03
   1   1  17      349.06      340.33       39.42 o   0.1488E-03
   2   1  17      264.21      313.14       30.00 o   0.1836E-03
   3   1  17      211.57      187.51       16.54 o   0.3194E-03
   4   1  17      137.50      122.67       13.34 o   0.4836E-03
   5   1  17       22.67       17.67        7.41 o   0.2908E-02
   6   1  17       23.80       39.44        3.53 o   0.2196E-02
  -6   2  17        1.43        0.08        1.98 o   0.6328E-01
  -5   2  17      355.12      330.83       15.11 o   0.1851E-03
  -4   2  17       26.03       37.75        7.06 o   0.1975E-02
  -3   2  17      518.96      525.78       27.70 o   0.1086E-03
  -2   2  17     1284.39     1150.60       50.82 o   0.4299E-04
  -1   2  17       75.83       78.25       15.50 o   0.7076E-03
   0   2  17     1228.24     1309.30      135.65 o   0.2405E-04
   1   2  17      698.44      844.36       71.68 o   0.5454E-04
   2   2  17       18.30       28.83        5.75 o   0.2954E-02
   3   2  17      653.76      662.18       41.04 o   0.8125E-04
   4   2  17      100.83      103.52       17.42 o   0.5396E-03
   5   2  17      197.47      185.87       18.95 o   0.3128E-03
  -5   3  17       -1.34        0.66        2.62 o   0.4606E-01
  -4   3  17      128.79      102.91        8.90 o   0.5765E-03
  -3   3  17      262.31      237.04       12.75 o   0.2656E-03
  -2   3  17     1706.36     1590.43       46.45 o   0.3106E-04
  -1   3  17      965.59      896.74       56.52 o   0.5227E-04
   0   3  17      823.34      975.28      124.84 o   0.3184E-04
   1   3  17       13.28        6.87       18.27 o   0.2116E-02
   2   3  17      264.08      273.03       28.52 o   0.2050E-03
   3   3  17        1.73        0.27        3.49 o   0.3863E-01
   4   3  17      506.44      584.54       33.57 o   0.9996E-04
   5   3  17       57.69       79.10        8.63 o   0.9366E-03
  -5   4  17       14.85       12.28        3.46 o   0.4979E-02
  -4   4  17        2.20        0.04        2.32 o   0.5553E-01
  -3   4  17      107.51      108.28        9.55 o   0.6055E-03
  -2   4  17     1046.58     1018.85       31.46 o   0.5368E-04
  -1   4  17      213.98      257.05       16.99 o   0.2542E-03
   0   4  17      126.31      137.67       25.88 o   0.3752E-03
   1   4  17       31.19       46.47       12.78 o   0.1295E-02
   2   4  17      126.75      154.05       18.01 o   0.4172E-03
   3   4  17       80.96       63.50        9.47 o   0.8843E-03
   4   4  17      230.01      280.45       12.54 o   0.2508E-03
   5   4  17        3.81        4.11        2.40 o   0.1803E-01
  -4   5  17      103.95      101.21        6.80 o   0.6309E-03
  -3   5  17      679.37      679.63       22.70 o   0.8767E-04
  -2   5  17      448.38      421.58       36.35 o   0.1270E-03
  -1   5  17      112.20      127.95       18.66 o   0.4718E-03
   0   5  17      100.83      158.98       17.48 o   0.4398E-03
   1   5  17      159.31      197.48       21.94 o   0.3144E-03
   3   5  17       29.77       36.86        5.31 o   0.1896E-02
   4   5  17       49.63       55.54        4.94 o   0.1303E-02
  -3   6  17      110.15      120.99       13.51 o   0.5179E-03
  -2   6  17       -0.25        1.37        7.55 o   0.1407E-01
  -1   6  17       32.89       39.11       10.05 o   0.1577E-02
   0   6  17      225.45      269.90       23.33 o   0.2304E-03
   1   6  17       80.27       93.00        9.15 o   0.7715E-03
   2   6  17       80.95       80.06        7.27 o   0.8255E-03
   3   6  17      223.84      221.65       14.81 o   0.2913E-03
  -3   7  17        6.53        3.81        2.91 o   0.1566E-01
  -2   7  17      114.96      117.17       12.42 o   0.5173E-03
  -1   7  17      243.08      275.96       19.84 o   0.2264E-03
   0   7  17       26.49       31.79        3.74 o   0.2385E-02
   1   7  17      276.54      354.60       10.87 o   0.1960E-03
   2   7  17      211.85      275.17        7.77 o   0.2625E-03
   3   7  17       49.02       56.93        4.67 o   0.1295E-02
  -1   8  17        1.23        0.09        1.15 o   0.1340E+00
   0   8  17      238.61      308.03        8.75 o   0.2238E-03
  -6   0  18       52.43      280.05        3.77 o   0.3317E-03
  -5   0  18      138.01      129.44       11.40 o   0.4897E-03
  -4   0  18      457.89      502.42       30.33 o   0.1200E-03
  -3   0  18     2283.61     2394.66       41.04 o   0.1943E-04
  -2   0  18     1432.91     1215.89      110.82 o   0.2879E-04
  -1   0  18       67.68       35.84       26.37 o   0.7265E-03
   0   0  18     6056.51     5477.46      325.68 o   0.3585E-05
   1   0  18      216.30      279.27       47.90 o   0.1657E-03
   2   0  18       24.40       15.34       15.68 o   0.1958E-02
   3   0  18      828.58      684.93       45.63 o   0.7092E-04
   4   0  18     1014.23     1050.71       48.05 o   0.4898E-04
   5   0  18        6.66       11.46        3.85 o   0.6113E-02
  -6   1  18       84.40      268.17        5.56 o   0.3347E-03
  -5   1  18      169.71      175.72        8.46 o   0.3725E-03
  -4   1  18      133.89      129.16       10.28 o   0.4927E-03
  -3   1  18       76.29       92.93       10.13 o   0.7073E-03
  -2   1  18       76.71       82.50       21.25 o   0.6088E-03
  -1   1  18       62.74       64.30       22.09 o   0.7006E-03
   0   1  18      735.11      642.63      116.72 o   0.4058E-04
   1   1  18       25.40       48.69       15.76 o   0.1268E-02
   2   1  18      214.27      238.20       16.70 o   0.2629E-03
   3   1  18      213.93      183.48       18.67 o   0.3211E-03
   4   1  18     1124.30     1084.20       35.28 o   0.4959E-04
   5   1  18        7.35        1.18        4.09 o   0.1647E-01
  -6   2  18        6.00        0.11        2.28 o   0.2945E-01
  -5   2  18        2.30        3.02        2.79 o   0.2511E-01
  -4   2  18       19.43       24.48        3.99 o   0.2758E-02
  -3   2  18       80.25      101.21       11.69 o   0.6753E-03
  -2   2  18      234.24      208.76       19.01 o   0.2878E-03
  -1   2  18      263.89      217.50       42.69 o   0.1886E-03
   0   2  18       95.12      125.87       23.57 o   0.4239E-03
   1   2  18       -1.22       13.79       10.06 o   0.4390E-02
   2   2  18      116.60      135.14       13.10 o   0.4764E-03
   3   2  18        1.08       11.03        7.54 o   0.5638E-02
   4   2  18       99.57      106.49       16.77 o   0.5376E-03
   5   2  18        1.96        1.81        3.44 o   0.2612E-01
  -5   3  18        9.83       10.06        2.76 o   0.6510E-02
  -4   3  18        4.73        2.26        2.97 o   0.1950E-01
  -3   3  18      303.87      320.35       14.09 o   0.2029E-03
  -2   3  18      466.32      431.34       25.27 o   0.1327E-03
  -1   3  18       50.97       43.08        9.85 o   0.1456E-02
   0   3  18        4.12        2.52       11.08 o   0.5823E-02
   1   3  18      738.84      870.76       49.43 o   0.6173E-04
   2   3  18       -6.31        4.04        8.91 o   0.6557E-02
   3   3  18       30.44       42.29        6.32 o   0.1722E-02
   4   3  18        4.87        0.22        5.14 o   0.1913E-01
   5   3  18       39.25       45.58        6.73 o   0.1483E-02
  -5   4  18      185.05      215.18        9.93 o   0.3236E-03
  -4   4  18        9.42        7.87        2.93 o   0.7488E-02
  -3   4  18      240.09      247.07       13.60 o   0.2663E-03
  -2   4  18      301.56      318.87       18.34 o   0.2044E-03
  -1   4  18       70.94       78.43       10.42 o   0.8193E-03
   0   4  18      875.04      905.30       64.48 o   0.5228E-04
   1   4  18       10.58        1.29       10.21 o   0.5916E-02
   2   4  18      498.91      517.05       34.60 o   0.1086E-03
   3   4  18        4.35        2.90        3.35 o   0.1667E-01
   4   4  18       16.25       11.10        3.65 o   0.4755E-02
   5   4  18      142.04      194.94        9.48 o   0.3727E-03
  -4   5  18      196.13      281.04        8.88 o   0.2542E-03
  -3   5  18       24.99       32.58        4.70 o   0.2492E-02
  -2   5  18       13.28       28.29        7.56 o   0.2490E-02
  -1   5  18     1076.54     1212.28       59.38 o   0.4198E-04
   0   5  18       -0.70        2.08        6.32 o   0.1591E-01
   1   5  18      185.67      246.41       24.85 o   0.2435E-03
   2   5  18       -0.59        0.26        5.21 o   0.3031E-01
   3   5  18       49.50       42.35        6.30 o   0.1452E-02
   4   5  18      184.28      191.15        8.31 o   0.3566E-03
  -3   6  18       15.89       21.58        5.56 o   0.3436E-02
  -2   6  18      563.51      582.28       35.65 o   0.9518E-04
  -1   6  18       57.02       84.24       12.34 o   0.7691E-03
   0   6  18      600.48      706.15       38.86 o   0.8125E-04
   1   6  18       -0.75        2.39        3.44 o   0.3171E-01
   2   6  18        9.31       11.00        5.66 o   0.5741E-02
   3   6  18       66.23       66.47        7.51 o   0.1020E-02
  -3   7  18        7.76        4.55        2.51 o   0.1157E-01
  -2   7  18      145.06      180.91       12.80 o   0.3693E-03
  -1   7  18      108.38      132.60       12.24 o   0.5244E-03
   0   7  18       57.04       64.12        4.66 o   0.1100E-02
   1   7  18        6.15        7.29        1.95 o   0.1075E-01
   2   7  18       74.88       73.21        7.03 o   0.8409E-03
   0   8  18      135.66      151.70        5.94 o   0.4372E-03
  -5   1  19      279.54      236.56       14.84 o   0.2423E-03
  -4   1  19       -2.89        2.18        3.05 o   0.2687E-01
  -3   1  19      279.44      281.24       18.88 o   0.2166E-03
  -2   1  19     1401.77     1174.29       55.38 o   0.3905E-04
  -1   1  19      108.28      117.54       29.15 o   0.3940E-03
   0   1  19       -7.39        4.91       24.89 o   0.1430E-02
   1   1  19     1168.89     1485.89       87.80 o   0.3012E-04
   2   1  19      294.65      339.35       20.52 o   0.1893E-03
   3   1  19       17.93       21.06        4.92 o   0.2984E-02
   4   1  19      185.24      171.67       13.31 o   0.3633E-03
   5   1  19       63.37       66.66        8.95 o   0.1018E-02
  -5   2  19      297.50      278.82       15.01 o   0.2222E-03
  -4   2  19       57.43       51.08        6.70 o   0.1233E-02
  -3   2  19       28.19       23.42        5.44 o   0.2389E-02
  -2   2  19      161.44      160.51       19.42 o   0.3492E-03
  -1   2  19     2070.73     1751.40       88.76 o   0.2266E-04
   0   2  19     1101.25     1030.91       79.90 o   0.4123E-04
   1   2  19      112.97      141.69       19.07 o   0.4368E-03
   2   2  19      425.29      530.92       25.22 o   0.1170E-03
   3   2  19        4.48        8.29        6.04 o   0.7517E-02
   4   2  19      304.10      287.93       25.71 o   0.1933E-03
   5   2  19      160.63      153.29       13.42 o   0.3857E-03
  -5   3  19      220.81      220.29       12.50 o   0.2868E-03
  -4   3  19      410.39      382.07       15.54 o   0.1640E-03
  -3   3  19       16.89       28.21        4.26 o   0.2881E-02
  -2   3  19      103.69      126.63       11.81 o   0.5388E-03
  -1   3  19      238.60      206.38       22.67 o   0.2596E-03
   0   3  19        8.37       14.53       13.23 o   0.2566E-02
   1   3  19      317.44      378.02       35.03 o   0.1491E-03
   2   3  19       49.37       64.82       14.30 o   0.9413E-03
   3   3  19       -0.27        1.71        4.69 o   0.2359E-01
   4   3  19        3.45        1.97        4.70 o   0.1671E-01
   5   3  19      256.26      292.54       14.88 o   0.2226E-03
  -5   4  19       27.64       29.30        4.32 o   0.2412E-02
  -4   4  19       45.81       35.66        5.66 o   0.1690E-02
  -3   4  19       -1.17        0.19        3.08 o   0.5489E-01
  -2   4  19       85.69       95.42        9.56 o   0.6790E-03
  -1   4  19      158.09      193.62       13.58 o   0.3526E-03
   0   4  19      871.19      847.39       47.22 o   0.6028E-04
   1   4  19      274.92      303.74       15.14 o   0.2208E-03
   2   4  19       24.22       13.94        7.80 o   0.3230E-02
   3   4  19        1.20        3.38        3.27 o   0.2234E-01
   4   4  19       55.03       71.08        5.24 o   0.9968E-03
   5   4  19       27.90       44.23        3.84 o   0.1841E-02
  -4   5  19       36.74       71.50        3.89 o   0.1277E-02
  -3   5  19       11.25       15.83        2.94 o   0.4774E-02
  -2   5  19       18.58       23.69        4.25 o   0.3512E-02
  -1   5  19      154.96      192.91       22.08 o   0.3190E-03
   0   5  19      171.68      271.49       23.14 o   0.2508E-03
   1   5  19      157.99      181.08       21.79 o   0.3306E-03
   2   5  19       55.79       62.06        7.03 o   0.1141E-02
   3   5  19      183.00      188.91       11.00 o   0.3522E-03
   4   5  19       38.08       39.70        3.48 o   0.1697E-02
  -3   6  19      366.98      360.85       20.82 o   0.1682E-03
  -2   6  19       17.14        6.26        7.65 o   0.5007E-02
  -1   6  19       34.07       36.72        9.33 o   0.1514E-02
   0   6  19       52.37       72.72       11.44 o   0.9581E-03
   1   6  19       79.72       97.13        8.12 o   0.7076E-03
   2   6  19      335.89      310.66       20.08 o   0.1875E-03
   3   6  19       39.88       35.14        5.30 o   0.1676E-02
  -2   7  19      642.00      711.10       24.57 o   0.8657E-04
  -1   7  19       70.77       76.82        9.33 o   0.8511E-03
   0   7  19      201.50      216.43        7.86 o   0.3087E-03
   1   7  19      330.73      386.80        9.94 o   0.1715E-03
   2   7  19        4.61        4.25        1.98 o   0.1395E-01
  -5   0  20      129.49      157.83        9.52 o   0.4281E-03
  -4   0  20      356.33      318.12       17.64 o   0.1818E-03
  -3   0  20       19.35       19.58        4.62 o   0.3631E-02
  -2   0  20      907.30      952.41       49.00 o   0.5575E-04
  -1   0  20     1283.92     1106.68       99.52 o   0.3290E-04
   0   0  20      414.88      533.39       95.90 o   0.5895E-04
   1   0  20      110.56      150.78       44.67 o   0.2544E-03
   2   0  20       79.68      102.62       16.17 o   0.5723E-03
   3   0  20     1435.05     1432.84       54.20 o   0.3488E-04
   4   0  20       11.53        8.78        5.20 o   0.6665E-02
   5   0  20      143.67      186.95       10.92 o   0.3810E-03
  -5   1  20      236.91      219.60       12.88 o   0.2957E-03
  -4   1  20       68.29       75.66        5.72 o   0.9168E-03
  -3   1  20       66.69       62.67        5.81 o   0.1135E-02
  -2   1  20      434.87      386.57       31.43 o   0.1379E-03
  -1   1  20      138.85      117.29       25.50 o   0.4223E-03
   0   1  20      549.46      721.11      119.68 o   0.3959E-04
   1   1  20       95.37       93.62       20.74 o   0.5862E-03
   2   1  20        7.25        3.38        5.10 o   0.1009E-01
   3   1  20       94.67       91.60       10.18 o   0.6742E-03
   4   1  20       95.73       89.33       13.41 o   0.6690E-03
   5   1  20      398.01      443.47       19.53 o   0.1434E-03
  -5   2  20       10.96        3.64        3.63 o   0.9830E-02
  -4   2  20        1.91        5.34        3.44 o   0.1392E-01
  -3   2  20       94.96       85.68        8.64 o   0.7354E-03
  -2   2  20       29.84       27.87       10.36 o   0.1915E-02
  -1   2  20       77.01       78.74       13.13 o   0.7758E-03
   0   2  20      110.80      121.67       18.41 o   0.4769E-03
   1   2  20      142.17      165.72       22.58 o   0.3428E-03
   2   2  20       -8.32        4.40        6.68 o   0.8098E-02
   3   2  20        1.27        2.73        6.62 o   0.1350E-01
   4   2  20        8.13       12.57        5.11 o   0.5170E-02
   5   2  20        4.45        1.35        3.17 o   0.2364E-01
  -5   3  20       19.10        8.21        4.06 o   0.4538E-02
  -4   3  20      212.74      207.79       12.27 o   0.3111E-03
  -3   3  20      223.52      194.35       13.37 o   0.3093E-03
  -2   3  20       28.16       27.20        6.17 o   0.2427E-02
  -1   3  20      518.70      531.66       32.97 o   0.1063E-03
   0   3  20      773.79      925.82       62.28 o   0.5388E-04
   1   3  20       29.42       39.44       13.69 o   0.1432E-02
   2   3  20       11.17        4.97        6.51 o   0.6797E-02
   3   3  20      210.84      223.84       13.16 o   0.2951E-03
   4   3  20        3.06        4.20        3.53 o   0.1407E-01
   5   3  20       35.99       36.85        5.28 o   0.1645E-02
  -5   4  20        5.16        1.33        2.48 o   0.2258E-01
  -4   4  20      409.06      398.64       14.98 o   0.1516E-03
  -3   4  20       57.87       53.83        6.52 o   0.1242E-02
  -2   4  20      290.72      330.26       16.69 o   0.2009E-03
  -1   4  20        0.62        2.54        3.35 o   0.2124E-01
   0   4  20       84.91       95.27        9.89 o   0.6965E-03
   1   4  20       88.00      105.08        8.47 o   0.6281E-03
   2   4  20      344.60      351.21       26.15 o   0.1633E-03
   3   4  20      193.46      215.76       11.96 o   0.3233E-03
   4   4  20       18.95       24.61        3.01 o   0.2995E-02
  -3   5  20       57.61       70.85        5.84 o   0.1019E-02
  -2   5  20       58.56       80.89        6.71 o   0.9055E-03
  -1   5  20      386.57      409.14       32.56 o   0.1382E-03
   0   5  20       93.01      111.41       15.84 o   0.5542E-03
   1   5  20       74.67       90.03       14.36 o   0.7164E-03
   2   5  20      559.75      480.10       19.10 o   0.1222E-03
   3   5  20      143.53      157.20        8.91 o   0.4396E-03
   4   5  20        6.33        8.93        1.51 o   0.7785E-02
  -3   6  20       66.55       85.24        8.55 o   0.8432E-03
  -2   6  20      729.85      697.90       35.12 o   0.8105E-04
  -1   6  20      270.76      305.76       22.82 o   0.2003E-03
   0   6  20        1.33        0.54        4.93 o   0.2458E-01
   1   6  20       40.70       49.21        5.53 o   0.1474E-02
   2   6  20      512.63      504.09       22.73 o   0.1190E-03
   3   6  20       36.35       31.66        4.72 o   0.1964E-02
  -2   7  20      168.74      199.93       11.69 o   0.3632E-03
  -1   7  20       32.15       37.69        3.88 o   0.1875E-02
   0   7  20       14.69       15.44        2.27 o   0.4370E-02
   1   7  20        2.08        0.01        1.28 o   0.8159E-01
   2   7  20      159.90      166.20        8.29 o   0.4162E-03
  -5   1  21       34.54       38.81        4.92 o   0.1815E-02
  -4   1  21      106.10      117.48        6.66 o   0.5883E-03
  -3   1  21       50.55       38.28        5.11 o   0.1577E-02
  -2   1  21       78.67       71.08       14.59 o   0.7946E-03
  -1   1  21       22.52       14.74        9.59 o   0.2760E-02
   0   1  21       40.57       46.60       15.39 o   0.1091E-02
   1   1  21       15.58       17.89        8.87 o   0.3168E-02
   2   1  21       16.66       21.51        4.58 o   0.3432E-02
   3   1  21       10.59        6.19        3.58 o   0.7063E-02
   4   1  21      323.27      329.23       22.50 o   0.1863E-03
   5   1  21        8.16       10.01        3.19 o   0.6728E-02
  -5   2  21      281.57      232.43       12.84 o   0.2562E-03
  -4   2  21      501.03      503.21       19.26 o   0.1220E-03
  -3   2  21      122.22      121.61       10.52 o   0.5109E-03
  -2   2  21      589.98      555.53       36.13 o   0.9958E-04
  -1   2  21      380.29      331.29       27.37 o   0.1671E-03
   0   2  21     3060.03     3259.54       73.57 o   0.1257E-04
   1   2  21     1275.28     1354.26       72.33 o   0.3358E-04
   2   2  21       26.40       34.67        8.03 o   0.1945E-02
   3   2  21       66.25       71.88       11.72 o   0.8527E-03
   4   2  21       24.48       29.12        7.22 o   0.2406E-02
   5   2  21       51.44       71.75        6.49 o   0.1014E-02
  -5   3  21       46.65       39.81        5.65 o   0.1600E-02
  -4   3  21      106.36       79.60        8.52 o   0.6901E-03
  -3   3  21       21.36       25.06        4.78 o   0.2884E-02
  -2   3  21      223.29      222.57       14.56 o   0.2818E-03
  -1   3  21      843.21      937.91       40.38 o   0.5827E-04
   0   3  21      280.79      391.27       38.98 o   0.1449E-03
   1   3  21        7.09        3.55       11.46 o   0.5168E-02
   2   3  21      235.80      275.35       21.45 o   0.2257E-03
   3   3  21      567.68      561.76       20.22 o   0.1071E-03
   4   3  21      135.26      151.64       13.61 o   0.4291E-03
   5   3  21       39.76       31.19        5.15 o   0.1824E-02
  -4   4  21      212.32      196.47       10.60 o   0.3281E-03
  -3   4  21        2.74        0.05        2.66 o   0.4838E-01
  -2   4  21      735.74      725.30       25.52 o   0.7941E-04
  -1   4  21        4.32        9.37        4.19 o   0.8155E-02
   0   4  21      543.23      531.55       24.01 o   0.1129E-03
   1   4  21       90.28      105.36        8.30 o   0.6788E-03
   2   4  21       -0.90        0.50        3.57 o   0.4554E-01
   3   4  21       53.11       52.45        6.08 o   0.1281E-02
   4   4  21       25.54       27.43        5.02 o   0.2411E-02
  -3   5  21       58.33       56.87        5.58 o   0.1107E-02
  -2   5  21      211.91      207.98       12.75 o   0.3091E-03
  -1   5  21       32.01       26.95        6.22 o   0.2279E-02
   0   5  21       32.91       29.21       10.44 o   0.1775E-02
   1   5  21       81.30       76.30       14.67 o   0.7772E-03
   2   5  21      136.06      105.67        8.93 o   0.5464E-03
   3   5  21       14.14       23.02        2.67 o   0.3762E-02
  -3   6  21        0.35        1.14        2.16 o   0.5994E-01
  -2   6  21      340.56      309.78       22.62 o   0.1914E-03
  -1   6  21      197.55      242.84       18.58 o   0.2784E-03
   0   6  21      124.72      115.27       14.57 o   0.5215E-03
   1   6  21        3.43        2.10        2.27 o   0.2537E-01
   2   6  21       45.85       38.85        6.68 o   0.1509E-02
   3   6  21      165.36      176.79        8.59 o   0.3906E-03
  -2   7  21       22.04       11.99        2.60 o   0.3872E-02
  -1   7  21      306.49      392.75       10.33 o   0.1788E-03
   0   7  21      168.74      204.96        6.04 o   0.3380E-03
   1   7  21        1.38        3.83        1.01 o   0.3263E-01
   2   7  21       83.30       70.81        5.38 o   0.8783E-03
  -5   0  22      293.51      319.46       12.36 o   0.2073E-03
  -4   0  22      797.36      794.05       23.80 o   0.7450E-04
  -3   0  22      780.00      792.08       25.50 o   0.7168E-04
  -2   0  22      449.61      387.19       35.63 o   0.1363E-03
  -1   0  22        8.47        1.41        8.46 o   0.7919E-02
   0   0  22       79.66       77.23        9.13 o   0.7892E-03
   1   0  22       92.59      145.83       23.05 o   0.4000E-03
   2   0  22       72.44      124.28       15.56 o   0.5359E-03
   3   0  22      122.07      126.39       14.81 o   0.4742E-03
   4   0  22      192.04      233.29       15.26 o   0.2981E-03
   5   0  22      282.89      314.95       12.36 o   0.2115E-03
  -5   1  22       44.98       31.53        5.22 o   0.1864E-02
  -4   1  22      221.46      192.89       12.39 o   0.3269E-03
  -3   1  22       38.03       22.64        4.57 o   0.2139E-02
  -2   1  22     1467.35     1429.17       58.50 o   0.3360E-04
  -1   1  22       66.52       63.45       13.58 o   0.9465E-03
   0   1  22      970.68     1049.54       21.43 o   0.5604E-04
   1   1  22      830.17      912.32       46.89 o   0.5842E-04
   2   1  22      290.93      322.06       23.95 o   0.1863E-03
   3   1  22        0.63        7.00        4.65 o   0.1137E-01
   4   1  22       35.22       44.02        7.51 o   0.1546E-02
   5   1  22        2.63        1.83        2.32 o   0.2654E-01
  -5   2  22        2.08        1.46        2.37 o   0.3399E-01
  -4   2  22        5.15        2.63        3.21 o   0.1503E-01
  -3   2  22      154.76      158.84       11.47 o   0.3939E-03
  -2   2  22        7.71        6.89        3.83 o   0.9995E-02
  -1   2  22      890.60      897.62       40.05 o   0.6047E-04
   0   2  22       17.39       30.60       11.31 o   0.1855E-02
   1   2  22      358.67      406.98       39.77 o   0.1301E-03
   2   2  22       11.88        8.04        6.40 o   0.5717E-02
   3   2  22       27.88       33.47        7.75 o   0.1983E-02
   4   2  22        1.26        0.81        3.59 o   0.3712E-01
   5   2  22       30.17       40.86        4.73 o   0.1828E-02
  -5   3  22       51.90       45.04        5.42 o   0.1292E-02
  -4   3  22      166.93      162.13       10.31 o   0.4109E-03
  -3   3  22       16.90       13.28        4.41 o   0.4341E-02
  -2   3  22       36.39       33.02        5.96 o   0.1870E-02
  -1   3  22      747.62      754.90       25.58 o   0.7745E-04
   0   3  22      141.43      168.06       12.04 o   0.4057E-03
   1   3  22      459.74      481.82       23.19 o   0.1244E-03
   2   3  22       11.88        8.80        6.25 o   0.4796E-02
   3   3  22       20.91       15.45        4.21 o   0.4238E-02
   4   3  22        9.03        8.32        4.08 o   0.7827E-02
   5   3  22       72.86       94.41        6.01 o   0.7845E-03
  -4   4  22       17.25       16.71        3.41 o   0.3748E-02
  -3   4  22       10.11        2.89        2.73 o   0.1050E-01
  -2   4  22       51.86       48.40        7.14 o   0.1271E-02
  -1   4  22      460.04      405.08       21.16 o   0.1423E-03
   0   4  22     1200.50     1162.24       35.23 o   0.4589E-04
   1   4  22      332.24      344.30       15.45 o   0.1884E-03
   2   4  22       68.41       78.81       11.13 o   0.8534E-03
   3   4  22      260.26      267.30       12.13 o   0.2407E-03
   4   4  22       -4.79        0.04        2.86 o   0.3195E-01
  -3   5  22      159.52      159.18        8.28 o   0.3976E-03
  -2   5  22       -3.06        4.46        3.34 o   0.1677E-01
  -1   5  22       56.45       43.91        7.09 o   0.1330E-02
   0   5  22       60.45       69.58       12.49 o   0.9558E-03
   1   5  22      993.65      923.50       28.94 o   0.6023E-04
   2   5  22      145.30      139.58        8.51 o   0.4836E-03
   3   5  22        3.78        1.91        1.71 o   0.2812E-01
  -3   6  22        2.54        3.29        1.74 o   0.2305E-01
  -2   6  22      133.67      124.00       13.34 o   0.4964E-03
  -1   6  22       10.31       13.67        5.53 o   0.5052E-02
   0   6  22      233.47      228.22       18.64 o   0.2686E-03
   1   6  22        0.36        0.38        1.78 o   0.1713E+00
   2   6  22       10.63        3.66        3.62 o   0.9635E-02
   3   6  22        1.57        2.31        1.42 o   0.3179E-01
  -1   7  22       35.12       38.39        3.34 o   0.1966E-02
   0   7  22       63.14       77.62        3.41 o   0.9908E-03
   1   7  22        6.77       11.92        2.66 o   0.6986E-02
  -5   1  23      150.65      151.40        8.52 o   0.4304E-03
  -4   1  23      126.89      116.34        9.01 o   0.5516E-03
  -3   1  23      343.47      386.82       16.96 o   0.1717E-03
  -2   1  23      283.04      227.30       16.01 o   0.2511E-03
  -1   1  23       76.90       78.41       13.23 o   0.7450E-03
   0   1  23      220.16      213.87       10.74 o   0.2945E-03
   1   1  23      406.73      404.53       33.80 o   0.1363E-03
   2   1  23       23.28       29.96        4.82 o   0.2276E-02
   3   1  23      247.94      244.68       20.23 o   0.2488E-03
   4   1  23      276.44      274.16       18.03 o   0.2275E-03
   5   1  23       74.57       79.89        6.35 o   0.8461E-03
  -5   2  23      365.80      367.08       13.25 o   0.1755E-03
  -4   2  23      195.35      171.34       11.11 o   0.3543E-03
  -3   2  23      489.07      473.63       19.56 o   0.1324E-03
  -2   2  23       34.31       51.45        6.34 o   0.1485E-02
  -1   2  23      468.13      571.98       30.19 o   0.1061E-03
   0   2  23       13.23       22.14        3.65 o   0.3609E-02
   1   2  23       12.73        6.67        5.75 o   0.6437E-02
   2   2  23      594.12      578.95       31.83 o   0.9431E-04
   3   2  23       24.67       36.54        7.07 o   0.2135E-02
   4   2  23        1.82        1.34        3.16 o   0.3405E-01
   5   2  23        9.70       23.50        2.57 o   0.3661E-02
  -5   3  23       21.35       15.04        3.44 o   0.3817E-02
  -4   3  23       22.80       11.85        4.27 o   0.3846E-02
  -3   3  23       44.62       35.87        6.21 o   0.1601E-02
  -2   3  23      234.72      241.55       14.27 o   0.2640E-03
  -1   3  23      143.07      147.13       11.72 o   0.4565E-03
   0   3  23     1044.39     1022.71       32.97 o   0.5295E-04
   1   3  23      267.44      292.16       17.62 o   0.2213E-03
   2   3  23      673.35      723.32       33.63 o   0.7991E-04
   3   3  23      332.75      306.18       22.75 o   0.1952E-03
   4   3  23        9.96       15.68        3.89 o   0.4590E-02
  -4   4  23       24.71       33.49        3.75 o   0.2464E-02
  -3   4  23      224.60      244.55       10.56 o   0.2764E-03
  -2   4  23        1.86        7.76        3.59 o   0.9125E-02
  -1   4  23       65.95       66.41        8.75 o   0.9881E-03
   0   4  23      326.52      312.68       18.51 o   0.1951E-03
   1   4  23        3.83        0.42        3.20 o   0.3407E-01
   2   4  23      344.49      324.07       22.94 o   0.1792E-03
   3   4  23        6.19        3.36        2.45 o   0.1387E-01
   4   4  23       17.49       34.72        3.93 o   0.2522E-02
  -3   5  23       82.41       81.68        5.56 o   0.8186E-03
  -2   5  23      228.12      224.64       12.01 o   0.2948E-03
  -1   5  23      232.44      206.50       13.24 o   0.2985E-03
   0   5  23       13.06       18.12        4.14 o   0.4258E-02
   1   5  23       25.38       25.71        5.32 o   0.2632E-02
   2   5  23       31.18       21.45        3.99 o   0.2496E-02
   3   5  23        2.17        2.36        1.58 o   0.2589E-01
  -2   6  23       22.63       25.87        5.97 o   0.2697E-02
  -1   6  23       94.69       82.10       11.27 o   0.7337E-03
   0   6  23      126.20      144.43       12.87 o   0.4621E-03
   1   6  23       36.82       30.09        4.61 o   0.2003E-02
   2   6  23      329.60      330.52       14.26 o   0.1921E-03
  -1   7  23      113.21      133.79        5.13 o   0.5437E-03
   0   7  23       31.65       33.77        4.53 o   0.1900E-02
  -5   0  24      117.57      123.21        6.74 o   0.5267E-03
  -4   0  24     1216.30     1093.07       27.83 o   0.4798E-04
  -3   0  24       72.92       96.36        7.91 o   0.7167E-03
  -2   0  24       49.80       34.84        7.12 o   0.1511E-02
  -1   0  24     2899.12     3178.78       79.07 o   0.1320E-04
   0   0  24     1743.32     1625.26       43.18 o   0.2993E-04
   1   0  24     1545.92     1640.72       98.26 o   0.2485E-04
   2   0  24      129.74      136.90       14.04 o   0.4645E-03
   3   0  24       43.87       49.64        8.37 o   0.1369E-02
   4   0  24       70.59       75.96        8.26 o   0.9124E-03
  -5   1  24      247.83      268.74       10.21 o   0.2410E-03
  -4   1  24       14.37       11.97        3.61 o   0.4868E-02
  -3   1  24        5.01        0.62        3.32 o   0.2420E-01
  -2   1  24        6.01        1.18        4.08 o   0.1840E-01
  -1   1  24      101.58      105.35       11.01 o   0.6219E-03
   0   1  24      827.60      847.31       21.14 o   0.6970E-04
   1   1  24      214.83      229.97       11.59 o   0.2916E-03
   2   1  24       16.38       19.80        4.10 o   0.3698E-02
   3   1  24      151.42      158.43       15.26 o   0.3845E-03
   4   1  24        5.02        3.33        3.70 o   0.1620E-01
   5   1  24      107.82      127.77        6.71 o   0.5501E-03
  -5   2  24        8.69        1.00        2.67 o   0.1356E-01
  -4   2  24      121.44      127.61        8.47 o   0.5527E-03
  -3   2  24       58.03       71.85        7.17 o   0.9628E-03
  -2   2  24       14.36        4.09        5.22 o   0.6641E-02
  -1   2  24      463.87      477.22       21.28 o   0.1304E-03
   0   2  24      687.23      693.23       27.35 o   0.8355E-04
   1   2  24       62.31       76.33        9.16 o   0.9037E-03
   2   2  24      746.48      755.00       35.26 o   0.7334E-04
   3   2  24      305.15      299.85       22.76 o   0.1996E-03
   4   2  24        8.15        7.93        3.82 o   0.8713E-02
  -4   3  24      280.37      240.40       12.25 o   0.2552E-03
  -3   3  24      409.35      385.96       16.73 o   0.1575E-03
  -2   3  24       62.92       65.01        7.48 o   0.1076E-02
  -1   3  24        3.55        3.84        3.26 o   0.1589E-01
   0   3  24      231.54      214.33       15.95 o   0.2862E-03
   1   3  24      189.29      191.63       14.87 o   0.3300E-03
   2   3  24       63.33       63.26       10.44 o   0.9668E-03
   3   3  24       21.14        7.18        6.81 o   0.4349E-02
   4   3  24       76.74       82.13        8.42 o   0.8637E-03
  -4   4  24       77.52       77.87        6.05 o   0.8208E-03
  -3   4  24      408.60      410.35       15.49 o   0.1546E-03
  -2   4  24      126.93      133.15        9.99 o   0.5103E-03
  -1   4  24      786.57      720.24       26.55 o   0.8046E-04
   0   4  24        3.53        0.09        4.36 o   0.2674E-01
   1   4  24      294.40      274.86       13.74 o   0.2244E-03
   2   4  24       15.27       23.42        4.84 o   0.3084E-02
   3   4  24       78.61       65.64        6.00 o   0.9505E-03
   4   4  24      155.60      179.89        9.37 o   0.3995E-03
  -3   5  24      161.95      191.57        6.79 o   0.3485E-03
  -2   5  24       23.42       28.28        4.34 o   0.2409E-02
  -1   5  24      427.53      408.29       17.01 o   0.1514E-03
   0   5  24       83.60       86.01        7.80 o   0.7716E-03
   1   5  24      180.17      170.92       11.39 o   0.3778E-03
   2   5  24      149.23      154.25        7.37 o   0.4229E-03
   3   5  24      625.15      633.17       12.36 o   0.9747E-04
  -2   6  24       24.92       31.66        5.14 o   0.2428E-02
  -1   6  24       34.30       25.62        7.12 o   0.2137E-02
   0   6  24       71.81       76.31        5.65 o   0.9435E-03
   1   6  24        6.37        2.10        2.41 o   0.1566E-01
   2   6  24      115.16      109.55        7.66 o   0.5887E-03
  -5   1  25       13.66       32.63        2.68 o   0.3045E-02
  -4   1  25       22.19       20.78        4.16 o   0.2987E-02
  -3   1  25       98.49       68.41        8.87 o   0.7647E-03
  -2   1  25      156.39      174.24       12.27 o   0.3805E-03
  -1   1  25       26.69       35.35        4.18 o   0.2229E-02
   0   1  25      524.12      488.40       16.92 o   0.1241E-03
   1   1  25     1526.17     1499.76       30.70 o   0.3479E-04
   2   1  25      520.64      514.13       18.88 o   0.1176E-03
   3   1  25      339.61      326.66       21.70 o   0.1810E-03
   4   1  25       12.85       14.44        3.91 o   0.4907E-02
  -5   2  25      114.78      123.69        6.53 o   0.5553E-03
  -4   2  25      675.00      622.55       18.85 o   0.9645E-04
  -3   2  25       16.26       10.83        4.36 o   0.5328E-02
  -2   2  25      555.18      507.67       22.26 o   0.1160E-03
  -1   2  25        3.44        0.60        3.90 o   0.2714E-01
   0   2  25       43.93       57.20        7.26 o   0.1285E-02
   1   2  25      468.78      489.27       23.84 o   0.1249E-03
   2   2  25      134.09      129.45       15.22 o   0.4655E-03
   3   2  25       71.13       71.96       11.09 o   0.8650E-03
   4   2  25       20.98       18.80        4.63 o   0.3203E-02
  -4   3  25       34.31       28.41        4.59 o   0.2362E-02
  -3   3  25      613.86      585.53       19.93 o   0.1005E-03
  -2   3  25       92.05       81.27        8.65 o   0.8000E-03
  -1   3  25       94.00       88.05        9.88 o   0.7098E-03
   0   3  25      551.94      515.48       24.57 o   0.1165E-03
   1   3  25      179.41      169.57       14.61 o   0.3610E-03
   2   3  25      112.69       87.75       13.46 o   0.6041E-03
   3   3  25       17.19       17.30        5.85 o   0.3851E-02
   4   3  25       35.42       33.40        5.40 o   0.2057E-02
  -4   4  25       71.43       72.29        5.68 o   0.9114E-03
  -3   4  25       61.18       70.27        5.87 o   0.1052E-02
  -2   4  25        2.19        0.92        2.29 o   0.3005E-01
  -1   4  25      177.05      157.98       12.44 o   0.3977E-03
   0   4  25      205.12      186.93       14.61 o   0.3201E-03
   1   4  25      276.01      270.53       12.89 o   0.2358E-03
   2   4  25       -1.82        0.42        3.45 o   0.4134E-01
   3   4  25       61.46       65.11        4.85 o   0.1017E-02
  -2   5  25       63.66       51.23        5.99 o   0.1185E-02
  -1   5  25      615.87      567.51       19.37 o   0.1064E-03
   0   5  25        5.02        1.51        3.04 o   0.2177E-01
   1   5  25        6.43        3.77        3.25 o   0.1343E-01
   2   5  25        1.98        1.76        1.80 o   0.4314E-01
  -2   6  25       48.79       47.39        6.01 o   0.1315E-02
  -1   6  25        3.65        0.59        2.68 o   0.3549E-01
   0   6  25      396.74      431.19       11.88 o   0.1516E-03
   1   6  25      127.29      137.37        6.82 o   0.5042E-03
   2   6  25       88.79       97.57        5.89 o   0.7271E-03
  -4   0  26       31.74       36.32        4.80 o   0.1841E-02
  -3   0  26      218.97      245.07       12.92 o   0.2816E-03
  -2   0  26       84.23       42.75        9.05 o   0.1036E-02
  -1   0  26     1804.34     1903.05       41.87 o   0.2665E-04
   0   0  26      254.23      263.55       17.34 o   0.2479E-03
   1   0  26     1318.31     1357.49       41.84 o   0.3849E-04
   2   0  26       58.44       51.50        9.74 o   0.1084E-02
   3   0  26       95.04       98.78       10.86 o   0.6453E-03
   4   0  26      170.72      199.14       10.55 o   0.3470E-03
  -4   1  26        9.23       14.80        2.91 o   0.5621E-02
  -3   1  26      950.34      949.32       25.45 o   0.6118E-04
  -2   1  26       56.30       49.90        7.52 o   0.1181E-02
  -1   1  26      593.88      542.78       17.30 o   0.1101E-03
   0   1  26      104.11       90.55        7.76 o   0.6792E-03
   1   1  26       35.11       30.33        7.42 o   0.1957E-02
   2   1  26     1026.56     1038.47       25.92 o   0.5479E-04
   3   1  26      154.61      141.54       14.09 o   0.4377E-03
   4   1  26      122.00      136.44        9.67 o   0.4948E-03
  -4   2  26        7.44        1.16        2.88 o   0.1770E-01
  -3   2  26       48.85       30.71        6.42 o   0.1765E-02
  -2   2  26       68.40       59.85        8.24 o   0.1013E-02
  -1   2  26      342.97      287.50       18.92 o   0.2034E-03
   0   2  26      152.24      133.50       13.56 o   0.4530E-03
   1   2  26        7.85        6.06        4.70 o   0.8686E-02
   2   2  26       26.86       30.52        7.22 o   0.2183E-02
   3   2  26       88.48       65.33       11.65 o   0.8569E-03
   4   2  26       -0.87        0.18        2.09 o   0.1062E+00
  -4   3  26       76.08       68.36        6.08 o   0.9748E-03
  -3   3  26        4.91        1.81        2.92 o   0.2429E-01
  -2   3  26        8.90        7.15        3.53 o   0.8425E-02
  -1   3  26      314.10      295.63       17.94 o   0.2025E-03
   0   3  26       39.95       32.68        7.58 o   0.1790E-02
   1   3  26       68.12       68.85        6.97 o   0.9862E-03
   2   3  26        1.69        0.30        3.52 o   0.4457E-01
   3   3  26        7.34        0.83        4.19 o   0.1530E-01
   4   3  26       86.38       76.65        7.45 o   0.8517E-03
  -3   4  26      237.76      229.17       11.18 o   0.2752E-03
  -2   4  26      110.26       96.49        8.28 o   0.6418E-03
  -1   4  26      137.98      124.86       10.55 o   0.5068E-03
   0   4  26      172.58      167.88       13.02 o   0.3731E-03
   1   4  26        4.71        3.10        3.78 o   0.1324E-01
   2   4  26      567.23      529.64       17.17 o   0.1123E-03
   3   4  26       11.22        5.02        3.68 o   0.6920E-02
  -2   5  26        1.63        1.21        1.78 o   0.5921E-01
  -1   5  26       95.18       90.96        7.40 o   0.7390E-03
   0   5  26        7.00        3.73        4.91 o   0.1269E-01
   1   5  26      516.42      429.91       16.89 o   0.1341E-03
   2   5  26      299.36      296.54        8.50 o   0.2214E-03
  -1   6  26        3.44        2.12        2.70 o   0.2296E-01
   0   6  26      104.22      100.93        9.57 o   0.6502E-03
   1   6  26       91.81      106.36        5.21 o   0.6642E-03
  -4   1  27      479.19      405.46       15.01 o   0.1431E-03
  -3   1  27       15.68        7.27        4.10 o   0.5821E-02
  -2   1  27       81.91       81.32        8.80 o   0.8209E-03
  -1   1  27      186.33      169.15       14.05 o   0.3729E-03
   0   1  27       19.60       13.15        4.11 o   0.4248E-02
   1   1  27      373.75      373.79       22.22 o   0.1650E-03
   2   1  27      205.68      189.20       17.16 o   0.3187E-03
   3   1  27        4.11        1.95        3.42 o   0.2400E-01
   4   1  27        0.07        0.33        1.61 o   0.1022E+00
  -4   2  27       63.22       67.64        5.55 o   0.9267E-03
  -3   2  27      131.41      120.22        9.36 o   0.5354E-03
  -2   2  27      338.51      299.00       17.24 o   0.1995E-03
  -1   2  27      605.73      546.63       25.43 o   0.1065E-03
   0   2  27       78.03       59.06       10.19 o   0.9297E-03
   1   2  27      502.64      463.16       24.88 o   0.1236E-03
   2   2  27       80.56       79.18       11.97 o   0.7692E-03
   3   2  27      217.43      199.52       16.22 o   0.3052E-03
   4   2  27      115.62      114.50        8.65 o   0.6082E-03
  -4   3  27      175.21      183.43        8.81 o   0.3794E-03
  -3   3  27        4.60        4.16        2.28 o   0.1228E-01
  -2   3  27       13.37       12.25        4.10 o   0.4423E-02
  -1   3  27      214.99      206.76       14.93 o   0.3117E-03
   0   3  27       98.73       77.31       10.69 o   0.7586E-03
   1   3  27      176.30      164.31       10.95 o   0.3860E-03
   2   3  27       18.08       22.44        6.24 o   0.2912E-02
   3   3  27      266.37      239.04       16.26 o   0.2508E-03
   4   3  27      218.20      208.34       10.18 o   0.3064E-03
  -3   4  27        9.55        7.57        2.51 o   0.7239E-02
  -2   4  27      228.95      195.58       10.60 o   0.3106E-03
  -1   4  27       40.14       38.28        5.79 o   0.1829E-02
   0   4  27       43.10       25.93        6.43 o   0.2010E-02
   1   4  27        1.96        2.85        2.66 o   0.3273E-01
   2   4  27       16.92        7.18        3.27 o   0.5893E-02
   3   4  27      275.93      273.57       13.31 o   0.2312E-03
  -2   5  27        8.74        3.87        2.25 o   0.1016E-01
  -1   5  27      141.30      148.36        8.16 o   0.4593E-03
   0   5  27       17.98        8.56        6.39 o   0.4681E-02
   1   5  27      106.28      105.50        7.25 o   0.6216E-03
   2   5  27       64.22       72.36        3.52 o   0.1010E-02
  -1   6  27      185.66      199.49       10.81 o   0.3506E-03
   0   6  27       97.70      105.89        5.42 o   0.6793E-03
   1   6  27       40.20       55.75        4.05 o   0.1416E-02
  -4   0  28      688.13      533.89       18.42 o   0.1052E-03
  -3   0  28      117.85      106.18        9.34 o   0.5868E-03
  -2   0  28        2.42        1.56        2.97 o   0.2898E-01
  -1   0  28        1.46        2.93        4.01 o   0.1604E-01
   0   0  28      415.88      384.49       21.63 o   0.1600E-03
   1   0  28      219.95      236.80       17.06 o   0.2706E-03
   2   0  28      693.99      690.52       29.20 o   0.8373E-04
   3   0  28       23.97       23.18        5.12 o   0.2807E-02
  -4   1  28      107.99      113.41        6.95 o   0.5893E-03
  -3   1  28      216.43      197.34       11.65 o   0.3047E-03
  -2   1  28        9.72        8.48        3.99 o   0.7885E-02
  -1   1  28      165.75      130.84       13.58 o   0.4346E-03
   0   1  28     1377.12     1212.35       27.45 o   0.4381E-04
   1   1  28        2.70        8.49        2.95 o   0.1060E-01
   2   1  28      222.68      183.63       16.91 o   0.3120E-03
   3   1  28        7.83        5.00        3.87 o   0.9813E-02
   4   1  28        9.04       11.35        2.46 o   0.6272E-02
  -4   2  28        1.30        1.73        1.57 o   0.3194E-01
  -3   2  28       74.69       69.78        6.85 o   0.9583E-03
  -2   2  28        6.57        2.44        4.31 o   0.1301E-01
  -1   2  28      618.55      511.12       25.90 o   0.1115E-03
   0   2  28        6.73        1.02        5.06 o   0.1468E-01
   1   2  28      687.98      637.11       28.54 o   0.8925E-04
   2   2  28       -3.87        0.24        4.29 o   0.2438E-01
   3   2  28        0.94        0.15        3.30 o   0.5671E-01
   4   2  28        1.03        0.62        1.35 o   0.1152E+00
  -4   3  28        0.93        0.22        1.40 o   0.8365E-01
  -3   3  28        1.46        3.05        2.04 o   0.1790E-01
  -2   3  28      115.24      101.79        7.95 o   0.6202E-03
  -1   3  28       60.45       58.23        7.25 o   0.1172E-02
   0   3  28        2.32        3.16        3.68 o   0.1719E-01
   1   3  28       48.53       51.42        5.83 o   0.1351E-02
   2   3  28      115.22      102.72       12.50 o   0.5848E-03
   3   3  28       82.84       86.26        8.50 o   0.7584E-03
  -3   4  28      412.29      396.12       13.31 o   0.1595E-03
  -2   4  28      135.12      136.04        7.68 o   0.4878E-03
  -1   4  28       91.30       80.14        7.64 o   0.7851E-03
   0   4  28        8.39       11.87        2.77 o   0.7405E-02
   1   4  28      114.22      117.12       10.93 o   0.5626E-03
   2   4  28      573.02      542.68       14.49 o   0.1123E-03
   3   4  28       13.48       10.14        2.87 o   0.6023E-02
  -2   5  28      223.38      239.68       12.07 o   0.2824E-03
  -1   5  28        2.12        2.60        1.54 o   0.2918E-01
   0   5  28      446.69      407.81       22.34 o   0.1465E-03
   1   5  28       17.89       15.81        2.51 o   0.4062E-02
  -4   1  29        1.96        8.87        1.58 o   0.1198E-01
  -3   1  29      254.17      268.34       12.28 o   0.2523E-03
  -2   1  29       79.11       82.72        8.59 o   0.8179E-03
  -1   1  29       68.72       72.24        8.75 o   0.9086E-03
   0   1  29      264.02      248.46       12.00 o   0.2563E-03
   1   1  29        5.69        2.73        2.77 o   0.1433E-01
   2   1  29      164.82      140.58       14.12 o   0.4235E-03
   3   1  29      163.98      133.55       12.06 o   0.4352E-03
  -4   2  29      163.87      169.08        7.93 o   0.4114E-03
  -3   2  29        2.24        2.09        1.92 o   0.3061E-01
  -2   2  29      298.67      244.62       16.33 o   0.2314E-03
  -1   2  29       18.53       12.88        5.38 o   0.4187E-02
   0   2  29        9.13        8.49        4.95 o   0.6065E-02
   1   2  29       41.19       45.20        5.62 o   0.1546E-02
   2   2  29        7.09        6.92        4.37 o   0.7144E-02
   3   2  29       89.91       59.45        8.93 o   0.9034E-03
  -3   3  29      340.22      298.25       12.93 o   0.2072E-03
  -2   3  29      369.93      301.00       13.01 o   0.1931E-03
  -1   3  29      291.59      264.25       13.76 o   0.2426E-03
   0   3  29       18.59       24.18        5.58 o   0.3067E-02
   1   3  29      155.51      165.38       14.44 o   0.3963E-03
   2   3  29      929.66      736.76       31.50 o   0.7174E-04
   3   3  29       57.01       46.40        6.40 o   0.1278E-02
  -2   4  29       57.43       63.85        4.65 o   0.1087E-02
  -1   4  29        1.45        0.17        2.21 o   0.7660E-01
   0   4  29        0.06        1.53        1.97 o   0.7933E-01
   1   4  29       18.03       13.02        3.77 o   0.4145E-02
   2   4  29       36.60       27.22        3.16 o   0.2305E-02
  -1   5  29        7.46        9.15        3.29 o   0.7434E-02
   0   5  29      156.29      124.30       12.13 o   0.4787E-03
   1   5  29       23.10       23.19        3.06 o   0.2928E-02
  -3   0  30       45.41       51.52        5.75 o   0.1405E-02
  -2   0  30      689.75      592.72       24.86 o   0.9548E-04
  -1   0  30       17.45       13.19        5.26 o   0.4269E-02
   0   0  30       28.33       18.12        6.00 o   0.2765E-02
   1   0  30       22.26       19.22        5.55 o   0.3101E-02
   2   0  30      125.75      116.15       11.58 o   0.5204E-03
   3   0  30      472.18      484.60       16.50 o   0.1280E-03
  -3   1  30      142.78      139.17        8.94 o   0.4675E-03
  -2   1  30       -8.78        0.63        4.23 o   0.1592E-01
  -1   1  30      254.28      194.20       16.37 o   0.2973E-03
   0   1  30       92.62       79.94       10.74 o   0.7621E-03
   1   1  30      221.70      208.34       16.64 o   0.3009E-03
   2   1  30      163.89      163.55       13.82 o   0.3878E-03
   3   1  30       67.39       71.98        7.13 o   0.9744E-03
  -3   2  30       -3.15        1.06        2.31 o   0.3354E-01
  -2   2  30       44.11       49.72        6.07 o   0.1415E-02
  -1   2  30       68.60       53.96        9.03 o   0.1079E-02
   0   2  30        7.58        4.17        4.53 o   0.1093E-01
   1   2  30       10.69        7.21        5.14 o   0.6297E-02
   2   2  30      292.30      256.52       17.95 o   0.2332E-03
   3   2  30      104.56       91.61        8.59 o   0.6796E-03
  -3   3  30        2.55        5.74        1.63 o   0.1571E-01
  -2   3  30       -2.28        1.54        2.62 o   0.2730E-01
  -1   3  30       42.75       28.72        5.13 o   0.1942E-02
   0   3  30      232.30      198.71       14.63 o   0.3120E-03
   1   3  30        2.19        2.91        2.52 o   0.2009E-01
   2   3  30       42.35       43.84        6.48 o   0.1593E-02
   3   3  30       28.41       28.94        4.06 o   0.2228E-02
  -2   4  30      288.41      275.72       11.24 o   0.2361E-03
  -1   4  30       54.45       44.88        4.98 o   0.1327E-02
   0   4  30      445.55      410.50       13.00 o   0.1527E-03
   1   4  30      187.48      164.56        9.62 o   0.3919E-03
   2   4  30        7.79        4.57        2.13 o   0.1075E-01
  -1   5  30       39.68       46.54        5.12 o   0.1513E-02
   0   5  30       38.83       33.85        5.66 o   0.1860E-02
  -3   1  31        4.98       16.41        2.05 o   0.6515E-02
  -2   1  31       -8.44        0.90        3.71 o   0.1611E-01
  -1   1  31      137.67      103.77       12.05 o   0.5339E-03
   0   1  31      131.49      131.02       12.17 o   0.5007E-03
   1   1  31       40.04       29.00        7.30 o   0.1937E-02
   2   1  31       20.88       16.00        5.03 o   0.3424E-02
   3   1  31      113.78      113.83        8.06 o   0.5811E-03
  -3   2  31      538.65      478.32       15.18 o   0.1239E-03
  -2   2  31       50.33       32.96        6.29 o   0.1677E-02
  -1   2  31        3.16        1.12        2.81 o   0.3449E-01
   0   2  31      409.19      369.79       20.90 o   0.1651E-03
   1   2  31       10.03       11.56        4.59 o   0.6182E-02
   2   2  31      252.97      195.96       15.42 o   0.2979E-03
   3   2  31      208.39      190.48       10.47 o   0.3394E-03
  -3   3  31        4.06        2.27        1.71 o   0.1656E-01
  -2   3  31      242.64      195.03       11.59 o   0.3118E-03
  -1   3  31      299.09      236.49       12.04 o   0.2523E-03
   0   3  31        4.33        6.60        2.34 o   0.1351E-01
   1   3  31       92.43       84.13        9.53 o   0.7508E-03
   2   3  31        3.21        0.78        2.57 o   0.3780E-01
  -2   4  31        1.66        2.25        1.19 o   0.2719E-01
  -1   4  31       34.52       35.42        3.23 o   0.2091E-02
   0   4  31       72.22       63.79        5.89 o   0.1048E-02
   1   4  31       45.57       40.99        3.50 o   0.1599E-02
  -2   0  32        4.31        2.50        2.77 o   0.1972E-01
  -1   0  32        4.10        8.63        2.97 o   0.1040E-01
   0   0  32      276.58      255.56       15.62 o   0.2402E-03
   1   0  32       50.03       43.07        7.43 o   0.1409E-02
   2   0  32      251.70      242.42       13.25 o   0.2723E-03
  -3   1  32        1.81        0.21        1.81 o   0.6772E-01
  -2   1  32      394.75      314.43       15.79 o   0.1841E-03
  -1   1  32       33.03       23.00        6.00 o   0.2436E-02
   0   1  32       10.64        8.35        2.78 o   0.6988E-02
   1   1  32        8.48       12.89        3.83 o   0.5831E-02
   2   1  32      387.32      335.55       17.69 o   0.1771E-03
  -3   2  32        3.72        0.24        1.75 o   0.4106E-01
  -2   2  32        2.14        0.69        2.24 o   0.4241E-01
  -1   2  32        6.89        2.03        2.71 o   0.1596E-01
   0   2  32        6.18        8.61        3.39 o   0.8868E-02
   1   2  32        1.81        2.20        2.40 o   0.2552E-01
   2   2  32        5.82       14.48        2.98 o   0.6129E-02
  -2   3  32      228.88      206.72       10.10 o   0.3106E-03
  -1   3  32        8.67        8.04        3.18 o   0.7674E-02
   0   3  32      149.35      138.66        6.87 o   0.4802E-03
   1   3  32       75.91       78.17        8.00 o   0.8811E-03
   2   3  32       10.61        9.74        2.98 o   0.6420E-02
  -1   4  32       34.09       36.71        3.68 o   0.1849E-02
   0   4  32        5.58        1.49        2.06 o   0.2134E-01
   1   4  32        4.23        4.39        2.64 o   0.1598E-01
  -2   1  33       10.24       18.04        2.99 o   0.4592E-02
  -1   1  33       11.21       11.65        3.62 o   0.5893E-02
   0   1  33      111.90      100.07        9.87 o   0.6471E-03
   1   1  33       76.23       75.50        8.38 o   0.8618E-03
   2   1  33        4.27        2.30        2.36 o   0.1970E-01
  -2   2  33       58.86       63.38        5.40 o   0.1057E-02
  -1   2  33      535.11      436.97       14.33 o   0.1330E-03
   0   2  33       18.05       23.20        3.11 o   0.3308E-02
   1   2  33      278.43      266.55       14.83 o   0.2396E-03
   2   2  33        9.72       14.95        2.70 o   0.5559E-02
  -2   3  33       85.82      101.45        5.45 o   0.7498E-03
  -1   3  33       19.77       19.06        2.41 o   0.3514E-02
   0   3  33        8.68        6.60        2.40 o   0.8194E-02
   1   3  33       15.95       13.34        3.11 o   0.4929E-02
   0   0  34        2.37        2.47        2.03 o   0.2993E-01
   1   0  34      195.95      188.02       11.14 o   0.3523E-03
  -2   1  34       -0.49        0.95        1.58 o   0.7158E-01
  -1   1  34      141.34      130.04        9.50 o   0.4954E-03
   0   1  34       57.60       50.18        6.91 o   0.1251E-02
   1   1  34        2.24        8.79        2.23 o   0.1041E-01
  -2   2  34       53.03       40.04        4.42 o   0.1420E-02
  -1   2  34       87.82       61.27        7.23 o   0.9319E-03
   0   2  34       15.03        6.88        3.00 o   0.6520E-02
   1   2  34       19.40       16.52        3.72 o   0.3923E-02
  -1   3  34       43.30       48.45        3.56 o   0.1432E-02
   0   3  34       70.81       59.53        4.93 o   0.1048E-02
   0   1  35       79.48       73.60        7.09 o   0.8635E-03
   1   1  35        1.20        1.48        1.63 o   0.4646E-01
  -1   2  35       10.19        9.72        2.78 o   0.6991E-02
   0   2  35      135.00      135.17        8.81 o   0.4851E-03
   1   2  35       50.56       54.86        5.06 o   0.1272E-02
