# Supplementary material for: An advanced approach combining solid-state NMR with powder diffraction applied to newly synthesized iso­thio­uronium salts
Source: J Appl Crystallogr. 2025 Feb 11;58(Pt 2):321–32. doi: 10.1107/S1600576724012378 (PMC11957416; doi:10.1107/S1600576724012378)
Supplement: Supplementary file 4 [file j-58-00321-2Br_VE038sup4.hkl]

#
# h,k,l, Fc-squared, Fo-squared, sigma(Fo-squared) and status flag
#
data_I
_shelx_title                             '   '
_shelx_refln_list_code                   4
_shelx_F_calc_maximum                    203.92
_exptl_crystal_F_000                     528
_reflns_d_resolution_high                0.8014

loop_
 _symmetry_equiv_pos_as_xyz
 'x, y, z'
 '-x, y+1/2, -z+1/2'
 '-x, -y, -z'
 'x, -y+1/2, z+1/2'

_cell_length_a                           14.4689(6)
_cell_length_b                           6.1901(3)
_cell_length_c                           13.3423(7)
_cell_angle_alpha                        90
_cell_angle_beta                         115.672(4)
_cell_angle_gamma                        90

_shelx_F_squared_multiplier              1.000

loop_
 _refln_index_h
 _refln_index_k
 _refln_index_l
 _refln_F_squared_calc
 _refln_F_squared_meas
 _refln_F_squared_sigma
 _refln_observed_status
   1   0   0  7238.37  7539.09    64.29 o
   2   0   0  3689.01  3960.48    66.13 o
   3   0   0 14218.80 14992.40   160.25 o
   4   0   0 40076.80 41583.70   309.94 o
   5   0   0 27087.90 28623.90   291.01 o
   6   0   0  1235.41  1106.41    63.38 o
   7   0   0   818.44   937.90    62.67 o
   8   0   0  5656.47  5602.45   159.42 o
   9   0   0  5862.15  5765.17   168.71 o
  10   0   0  2912.95  2777.68    66.37 o
  11   0   0   749.55   682.24    32.92 o
  12   0   0    38.13    37.60     6.88 o
  13   0   0    19.95    29.72     6.04 o
  14   0   0   391.28   410.82    12.73 o
  15   0   0   723.45   704.52    18.28 o
   1   1   0   509.15   455.53    12.28 o
   2   1   0  3402.16  3580.10    34.21 o
   3   1   0  5756.51  5722.85    39.01 o
   4   1   0  2647.96  2761.55    51.21 o
   5   1   0  1027.07  1253.25    41.23 o
   6   1   0  2550.30  2626.13    66.06 o
   7   1   0  4138.18  4111.28    89.94 o
   8   1   0  5035.95  4883.11   105.98 o
   9   1   0  1398.06  1414.43    32.90 o
  10   1   0   143.64   154.48     9.56 o
  11   1   0  1008.73  1038.91    24.47 o
  12   1   0  4818.23  4840.92    40.73 o
  13   1   0  2342.96  2435.67    34.69 o
  14   1   0   629.39   655.51    23.37 o
  15   1   0    86.08    88.50     7.07 o
   0   2   0  7154.14  7335.95   103.74 o
   1   2   0 10966.30 11892.10    92.55 o
   2   2   0   836.91   849.92    24.34 o
   3   2   0  1014.96  1000.09    18.83 o
   4   2   0  1077.54  1089.68    23.32 o
   5   2   0 10247.00 10455.50   162.35 o
   6   2   0  7264.53  7025.20   157.06 o
   7   2   0  2029.23  1872.48    93.24 o
   8   2   0     1.94     2.15     9.74 <
   9   2   0  2982.80  2899.59    41.62 o
  10   2   0  9814.07  9597.49    79.30 o
  11   2   0  1267.00  1266.01    21.09 o
  12   2   0  1013.39  1013.73    18.23 o
  13   2   0   299.23   312.99    16.81 o
  14   2   0  1985.92  2002.97    26.36 o
  15   2   0  1616.65  1652.48    29.08 o
   1   3   0  2128.91  2011.50    49.46 o
   2   3   0 10970.00 11098.10   114.82 o
   3   3   0  5089.04  4964.62    75.27 o
   4   3   0   790.44   840.04    30.31 o
   5   3   0  1864.37  1828.00    74.80 o
   6   3   0  1556.26  1417.60    76.77 o
   7   3   0  5367.90  5425.22    66.87 o
   8   3   0    74.28    52.83    10.91 o
   9   3   0    58.14    71.47    10.35 o
  10   3   0   124.61   125.75     8.07 o
  11   3   0    68.96    76.51     9.78 o
  12   3   0   628.80   614.69    24.12 o
  13   3   0   314.70   292.67    16.09 o
  14   3   0   382.44   389.31    15.75 o
   0   4   0  4701.53  5108.39   137.32 o
   1   4   0  1649.06  1673.47    54.73 o
   2   4   0   289.97   289.54    22.50 o
   4   4   0  1807.57  1882.08    44.81 o
   5   4   0  4028.84  4102.38    52.57 o
   6   4   0  2126.68  2195.69    42.53 o
   7   4   0  2070.58  2152.59    33.92 o
   8   4   0    48.90    57.32     5.88 o
   9   4   0  2718.98  2719.76    37.03 o
  10   4   0  2468.76  2458.95    30.04 o
  11   4   0  2124.99  2068.79    31.32 o
  12   4   0   157.97   150.55    12.41 o
  13   4   0   529.57   476.41    17.70 o
   1   5   0   725.98   682.48    27.20 o
   2   5   0   928.13   895.41    31.26 o
   3   5   0  2805.41  2859.60    32.10 o
   4   5   0   125.94   127.69     6.77 o
   5   5   0    28.20    31.99     4.20 o
   6   5   0   608.57   624.40    25.24 o
   7   5   0  1604.59  1645.24    38.67 o
   8   5   0  1021.22   995.86    28.68 o
   9   5   0    92.06   100.47     8.64 o
  10   5   0    14.60    10.92     2.97 o
  11   5   0   789.18   761.84    17.33 o
   0   6   0  1758.30  1785.18    32.03 o
   1   6   0  1071.24  1102.89    20.83 o
   2   6   0    93.90    79.72     5.73 o
   3   6   0  1091.51  1084.93    19.62 o
   4   6   0   404.19   409.93    11.46 o
   5   6   0  1252.37  1286.33    18.78 o
   6   6   0    47.90    59.20     7.05 o
   7   6   0   148.84   153.02    10.20 o
   8   6   0     3.78     2.48     1.80 <
   9   6   0    94.08   103.58     6.74 o
  10   6   0    27.08    27.51     2.82 o
   1   7   0    42.79    49.89     5.29 o
   2   7   0     3.64     5.63     1.70 o
   3   7   0     2.52     3.15     2.31 <
   4   7   0   219.29   211.37    10.33 o
   5   7   0   265.24   286.47    11.30 o
   6   7   0    35.12    42.08     4.01 o
 -16   1   1   418.32   436.18    13.44 o
 -15   1   1   578.00   579.44    20.29 o
 -14   1   1   121.42   137.35     8.00 o
 -13   1   1     1.95     6.60     2.52 <
 -12   1   1  1994.47  1969.44    26.17 o
 -11   1   1    15.84    16.56     3.43 o
 -10   1   1   588.64   576.67    17.35 o
  -9   1   1   123.02   115.77    16.79 o
  -8   1   1  1187.26  1225.85    51.10 o
  -7   1   1    53.20    66.40    12.42 o
  -6   1   1   764.54   881.48    36.94 o
  -5   1   1    17.65    20.99     4.24 o
  -4   1   1   723.26   741.67    18.80 o
  -3   1   1    27.07    29.08     3.92 o
  -2   1   1   449.81   502.71    12.01 o
  -1   1   1   887.31   905.57    13.33 o
   0   1   1   619.21   614.51     9.03 o
   1   1   1  1261.90  1363.56    32.21 o
   2   1   1   367.24   422.72    14.50 o
   3   1   1   295.85   289.85    11.32 o
   4   1   1  1115.67  1239.80    37.46 o
   5   1   1   686.73   669.25    31.35 o
   6   1   1   103.94   103.40    14.66 o
   7   1   1    39.12    51.53    12.43 o
   8   1   1   784.41   765.10    43.83 o
   9   1   1   312.51   321.83    13.99 o
  10   1   1   118.55   110.88     8.33 o
  11   1   1     8.95    10.88     2.67 o
  12   1   1   377.42   390.89    14.49 o
  13   1   1    64.44    67.49     5.70 o
  14   1   1    19.48    19.19     3.89 o
  15   1   1   125.69   123.62     7.36 o
 -16   2   1    12.45    14.00     2.34 o
 -15   2   1   193.85   196.86     7.62 o
 -14   2   1    85.45    82.33     8.20 o
 -13   2   1    23.07    24.93     3.06 o
 -12   2   1  1415.70  1477.27    22.36 o
 -11   2   1   918.28   856.09    22.82 o
 -10   2   1   879.47   885.61    23.54 o
  -9   2   1   222.46   200.58    14.16 o
  -8   2   1  2233.32  2095.84   106.77 o
  -7   2   1  4438.78  4272.56   136.53 o
  -6   2   1   720.38   692.71    28.08 o
  -5   2   1   186.29   263.39    11.84 o
  -4   2   1  4311.02  4423.55    42.53 o
  -3   2   1  4993.41  5080.14    47.30 o
  -2   2   1  4507.97  4601.76    57.56 o
  -1   2   1    85.71    91.98     6.79 o
   0   2   1  3771.57  3940.01    54.19 o
   1   2   1   996.66   995.66    27.28 o
   2   2   1  2446.00  2492.89    42.37 o
   3   2   1   320.60   305.27    21.10 o
   4   2   1     0.63     2.99     3.09 <
   5   2   1    99.00   118.01    18.92 o
   6   2   1     8.47    10.34    12.73 <
   7   2   1    24.28    13.13    11.98 <
   8   2   1    46.06    53.11     4.60 o
   9   2   1  1016.88  1021.85    21.49 o
  10   2   1    69.14    71.23     5.29 o
  11   2   1   128.84   120.96     7.98 o
  12   2   1   231.26   219.50    14.67 o
  13   2   1   742.69   765.15    17.67 o
  14   2   1   762.47   769.22    22.14 o
  15   2   1    57.03    57.01     4.77 o
 -15   3   1   961.29   937.78    20.93 o
 -14   3   1   144.68   124.88     9.61 o
 -13   3   1    20.09    20.97     3.31 o
 -12   3   1   114.61   109.31     7.38 o
 -11   3   1   521.21   511.60    16.28 o
 -10   3   1   754.50   786.90    19.54 o
  -9   3   1     3.08     4.89     5.04 <
  -8   3   1   487.43   481.52    15.31 o
  -7   3   1   211.91   202.16    17.79 o
  -6   3   1   854.05   883.35    36.22 o
  -5   3   1   855.63   812.64    31.96 o
  -4   3   1   431.45   362.93    20.10 o
  -3   3   1   433.19   500.17    34.12 o
  -2   3   1   853.81  1069.87    36.42 o
  -1   3   1    22.53    70.80    10.72 o
   0   3   1  3862.54  4140.24    71.13 o
   1   3   1  1341.75  1323.19    40.08 o
   2   3   1   281.07   277.63    25.32 o
   3   3   1    22.22    19.89     7.07 <
   4   3   1  3571.80  3697.69    89.78 o
   5   3   1  1981.48  1886.67    50.71 o
   6   3   1   352.70   390.74    23.64 o
   7   3   1   163.51   170.49     9.19 o
   8   3   1   508.28   496.53    22.34 o
   9   3   1  1048.86  1030.81    33.84 o
  10   3   1   761.66   752.89    18.83 o
  11   3   1   504.99   564.75    19.20 o
  12   3   1     7.13     4.80     2.98 <
  13   3   1   315.45   311.87    15.46 o
  14   3   1   399.80   394.36    13.90 o
 -13   4   1  1044.97   959.49    27.59 o
 -12   4   1   702.52   667.63    18.00 o
 -11   4   1   156.55   161.96     8.25 o
 -10   4   1   324.11   330.56    12.54 o
  -9   4   1   104.97   107.76     7.76 o
  -8   4   1  1957.07  1985.73    32.92 o
  -7   4   1    45.67    53.22     5.65 o
  -6   4   1   704.64   739.09    19.47 o
  -5   4   1   463.96   470.25    13.35 o
  -4   4   1    45.13    57.86     6.65 o
  -3   4   1  1720.85  1806.78    78.75 o
  -2   4   1  2885.85  2905.21   102.40 o
  -1   4   1  5298.15  5629.77   144.06 o
   0   4   1   984.56   963.89    59.81 o
   1   4   1   288.86   254.68    30.38 o
   2   4   1  3921.15  3966.71   116.01 o
   3   4   1  6178.88  6135.89    80.51 o
   4   4   1  4137.63  4136.60    50.64 o
   5   4   1   307.42   350.10    15.94 o
   6   4   1  1644.07  1662.70    38.09 o
   7   4   1  6442.70  6525.73    82.09 o
   8   4   1  2816.29  2718.72    37.63 o
   9   4   1   695.82   728.46    16.88 o
  10   4   1   459.04   471.07    15.87 o
  11   4   1  1182.23  1164.82    22.25 o
  12   4   1  1371.64  1203.95    31.76 o
 -11   5   1   304.37   314.30    12.02 o
 -10   5   1  2813.82  2803.33    41.10 o
  -9   5   1  2995.71  2904.92    34.98 o
  -8   5   1   585.61   601.58    16.89 o
  -7   5   1   391.54   398.92    14.25 o
  -6   5   1  4302.14  4396.92    46.17 o
  -5   5   1  9279.50  9230.59    55.57 o
  -4   5   1   511.90   587.64    18.04 o
  -3   5   1    69.32    88.12     7.25 o
  -2   5   1  3240.14  3240.88    34.51 o
  -1   5   1  5016.33  4977.64    63.19 o
   0   5   1  2297.30  2326.35    34.38 o
   1   5   1    29.95    28.55     4.52 o
   2   5   1    42.41    49.75     5.52 o
   3   5   1  2952.48  3007.99    40.14 o
   4   5   1   767.29   793.32    16.30 o
   5   5   1   225.03   251.62    11.08 o
   6   5   1    38.22    45.48     6.98 o
   7   5   1    48.59    40.99     6.40 o
   8   5   1     7.10    11.40     3.30 o
   9   5   1     1.83     6.97     2.87 <
  10   5   1   510.79   523.14    16.26 o
  11   5   1   694.94   692.71    15.03 o
 -10   6   1     0.50    -0.72     1.45 <
  -9   6   1  1303.71  1344.43    24.98 o
  -8   6   1  1368.96  1404.11    28.86 o
  -7   6   1  1836.85  1886.71    36.64 o
  -6   6   1   458.23   477.80    13.54 o
  -5   6   1    16.06    24.93     2.97 o
  -4   6   1   118.32   145.26     8.72 o
  -3   6   1  3988.22  3934.24    38.09 o
  -2   6   1  2679.70  2649.42    32.30 o
  -1   6   1  1704.36  1715.23    26.43 o
   0   6   1    79.33    89.98     5.95 o
   1   6   1   887.17   893.25    18.41 o
   2   6   1  4170.85  4115.88    38.44 o
   3   6   1  1539.97  1562.89    22.71 o
   4   6   1  2774.30  2758.94    28.41 o
   5   6   1     9.21    16.50     3.00 o
   6   6   1   993.42  1003.10    26.39 o
   7   6   1  3058.63  3172.28    43.64 o
   8   6   1  1854.69  1942.26    31.23 o
   9   6   1   588.64   567.80    14.30 o
  -7   7   1   164.32   182.51     7.62 o
  -6   7   1   527.03   561.43    15.03 o
  -5   7   1  1055.30  1068.73    22.53 o
  -4   7   1   656.16   654.51    13.65 o
  -3   7   1   125.32   126.54     6.57 o
  -2   7   1    15.61    34.33     4.72 o
  -1   7   1   851.30   826.86    27.45 o
   0   7   1  1893.56  1813.74    40.58 o
   1   7   1  2016.98  1989.19    40.48 o
   2   7   1   915.29   875.73    16.52 o
   3   7   1   290.18   292.83     9.07 o
   4   7   1  2288.44  2300.55    32.16 o
   5   7   1  3177.75  3306.84    36.15 o
   6   7   1   915.34   920.35    16.78 o
 -16   0   2  1470.28  1511.95    19.76 o
 -15   0   2  3465.12  3527.85    54.34 o
 -14   0   2  3040.82  3376.96    58.94 o
 -13   0   2   848.99   814.43    30.61 o
 -12   0   2  1516.85  1458.95    46.68 o
 -11   0   2  8492.05  7943.57   107.18 o
 -10   0   2  9409.92  9132.72   111.14 o
  -9   0   2  1618.19  1477.62    77.58 o
  -8   0   2     1.62     8.99     9.01 <
  -7   0   2  3465.94  3331.78   103.10 o
  -6   0   2  7543.67  7669.29   146.16 o
  -5   0   2  6473.07  6704.29   124.18 o
  -4   0   2  1138.27  1150.57    44.64 o
  -3   0   2  2652.42  2889.77    53.46 o
  -2   0   2  2886.53  3231.01    43.83 o
  -1   0   2  1934.34  2145.81    32.17 o
   0   0   2   103.93    86.06     7.17 o
   1   0   2  6010.69  6754.44    49.94 o
   2   0   2  9322.31  9581.97   109.49 o
   3   0   2  5553.69  5686.12   107.71 o
   4   0   2    66.42    86.25    17.67 o
   5   0   2  6432.94  6860.07   156.18 o
   6   0   2 14190.10 14358.80   250.53 o
   7   0   2  7467.06  7545.20   196.06 o
   8   0   2   173.87   178.19    17.09 o
   9   0   2  1422.23  1490.09    50.99 o
  10   0   2  7321.57  7399.55   115.82 o
  11   0   2  5497.39  5507.60    78.40 o
  12   0   2   655.43   638.49    17.47 o
  13   0   2   492.20   547.91    19.36 o
  14   0   2  2036.35  1969.75    29.77 o
 -16   1   2   140.75   142.84     6.22 o
 -15   1   2    35.65    41.52     4.33 o
 -14   1   2  1010.09  1012.60    22.14 o
 -13   1   2  1700.81  1771.24    29.39 o
 -12   1   2   699.74   694.53    15.57 o
 -11   1   2  1370.33  1358.46    26.77 o
 -10   1   2     4.73     9.91     2.57 o
  -9   1   2   634.12   652.55    37.38 o
  -8   1   2  7663.32  7856.39   122.20 o
  -7   1   2  4741.26  4782.69    89.21 o
  -6   1   2  3197.76  3274.89    48.22 o
  -5   1   2   172.82   175.86    11.98 o
  -4   1   2  7212.93  7363.69   113.36 o
  -3   1   2 15090.10 15301.70    83.30 o
  -2   1   2  5462.40  5759.29    33.60 o
  -1   1   2 16704.90 17665.30    68.18 o
   0   1   2  4782.57  5186.16    38.98 o
   1   1   2 15694.20 16315.90    66.51 o
   2   1   2 26425.30 25675.20   204.03 o
   3   1   2  7471.21  7475.81    62.84 o
   4   1   2   650.17   722.72    23.20 o
   5   1   2  6086.36  6419.49   101.36 o
   6   1   2  4802.96  4769.61    96.84 o
   7   1   2  6292.04  6263.38   122.17 o
   8   1   2  1569.91  1508.16    28.74 o
   9   1   2   878.11   872.31    22.96 o
  10   1   2  1257.16  1262.75    27.12 o
  11   1   2  1309.22  1293.26    20.59 o
  12   1   2  1490.15  1550.54    27.42 o
  13   1   2   926.23   978.49    27.50 o
  14   1   2   132.43   139.29     8.75 o
 -16   2   2   738.91   750.21    18.79 o
 -15   2   2  1468.41  1448.91    30.35 o
 -14   2   2   481.88   500.07    11.59 o
 -13   2   2   805.75   764.91    15.67 o
 -12   2   2   411.30   407.45    11.96 o
 -11   2   2  1773.41  1750.99    31.65 o
 -10   2   2  3491.58  3387.67    43.57 o
  -9   2   2  3033.90  2904.25    49.21 o
  -8   2   2  2101.22  2117.52    62.27 o
  -7   2   2     0.63    -0.90     4.75 <
  -6   2   2  3948.38  3852.80    50.32 o
  -5   2   2 12158.10 12066.90    87.06 o
  -4   2   2 14425.30 14578.00    78.08 o
  -3   2   2  6957.56  7259.74    50.12 o
  -2   2   2  3253.67  3339.78    33.30 o
  -1   2   2 10866.60 10768.30    58.03 o
   0   2   2 15199.00 15006.40    87.66 o
   1   2   2  9369.26  9620.98   121.69 o
   2   2   2  1409.68  1409.63    45.97 o
   3   2   2  2034.74  1929.97    53.02 o
   4   2   2  5631.45  5321.09    70.76 o
   5   2   2  8410.29  8005.53   156.77 o
   6   2   2  2966.45  2927.61   112.24 o
   7   2   2    11.92    16.80     5.04 o
   8   2   2   918.04   842.39    18.62 o
   9   2   2  2426.93  2302.21    38.70 o
  10   2   2   572.65   589.50    24.82 o
  11   2   2  1435.73  1383.52    26.91 o
  12   2   2    65.83    72.86     8.68 o
  13   2   2    45.25    50.63     6.30 o
  14   2   2   419.47   419.29    14.47 o
 -15   3   2   166.08   167.10     9.69 o
 -14   3   2   567.02   537.49    13.19 o
 -13   3   2  3267.02  3349.10    37.85 o
 -12   3   2  2913.13  2900.14    37.78 o
 -11   3   2  1047.17  1038.01    23.28 o
 -10   3   2     7.62    13.87     3.21 o
  -9   3   2  5728.00  5808.98    53.34 o
  -8   3   2  6768.00  6536.61    55.71 o
  -7   3   2  2763.38  2832.62   116.02 o
  -6   3   2   194.92   212.47    18.11 o
  -5   3   2  3158.80  3394.11    64.97 o
  -4   3   2  4971.46  5394.75    60.92 o
  -3   3   2  3310.31  3272.31    89.50 o
  -2   3   2  1142.40  1109.89    53.17 o
  -1   3   2   151.28   173.87    22.07 o
   0   3   2   115.44   127.24    18.30 o
   1   3   2  2193.19  2408.34    76.09 o
   2   3   2  2964.21  2985.75    83.13 o
   3   3   2  2172.26  2120.62    69.62 o
   4   3   2  1877.36  1863.82    64.02 o
   5   3   2    77.57    53.37    14.43 o
   6   3   2  1364.56  1351.67    32.26 o
   7   3   2  2556.15  2650.51    36.27 o
   8   3   2  5331.47  5147.72    74.64 o
   9   3   2  2085.63  1987.80    31.43 o
  10   3   2    96.30    92.24     7.13 o
  11   3   2  1880.14  1887.78    28.52 o
  12   3   2  3385.56  3360.76    54.91 o
  13   3   2  1378.56  1338.63    28.63 o
 -14   4   2    81.29    67.02     6.10 o
 -13   4   2     1.31     2.58     1.91 <
 -12   4   2    97.13    93.06     9.51 o
 -11   4   2   682.49   702.23    17.45 o
 -10   4   2  1228.96  1253.67    24.73 o
  -9   4   2   264.00   258.88    11.84 o
  -8   4   2  1552.20  1534.68    28.80 o
  -7   4   2    83.88    87.76     6.94 o
  -6   4   2   762.83   724.57    20.45 o
  -5   4   2  3406.98  3476.64    44.52 o
  -4   4   2  4465.57  4411.80    69.20 o
  -3   4   2  1497.96  1592.30    75.48 o
  -2   4   2   220.19   218.90    28.52 o
  -1   4   2  4210.53  4275.06   127.34 o
   0   4   2  4656.61  4602.53   128.74 o
   1   4   2  3222.08  3208.73   105.93 o
   2   4   2   653.72   678.48    48.40 o
   3   4   2  1314.54  1245.34    27.00 o
   4   4   2  3255.24  3213.27    43.08 o
   5   4   2  1518.35  1494.72    33.99 o
   6   4   2  2329.68  2326.51    46.00 o
   7   4   2   136.62   126.69    11.25 o
   8   4   2   448.39   433.79    16.06 o
   9   4   2   296.85   310.92    13.37 o
  10   4   2   664.93   650.47    17.72 o
  11   4   2   278.93   269.93     9.96 o
  12   4   2    30.22    26.86     4.44 o
 -12   5   2   122.90   118.96     6.11 o
 -11   5   2    26.20    26.26     3.68 o
 -10   5   2     9.43    12.42     2.77 o
  -9   5   2   234.80   249.60    10.49 o
  -8   5   2   939.32   943.07    21.39 o
  -7   5   2   354.64   361.89    13.64 o
  -6   5   2   305.56   324.54    12.96 o
  -5   5   2     0.03    10.81     3.92 <
  -4   5   2   778.66   811.14    20.03 o
  -3   5   2  1038.26  1017.54    28.22 o
  -2   5   2  1196.48  1252.31    31.80 o
  -1   5   2   458.36   451.76    19.00 o
   0   5   2     1.21     5.39     2.86 <
   1   5   2  1371.46  1317.50    24.99 o
   2   5   2  1308.47  1313.98    31.28 o
   3   5   2   868.14   851.52    21.15 o
   4   5   2   930.26   922.91    21.23 o
   5   5   2   436.90   441.14    20.52 o
   6   5   2   186.29   219.44    15.07 o
   7   5   2  1022.30  1028.15    29.06 o
   8   5   2   850.83   866.30    25.08 o
   9   5   2   240.47   242.05    11.92 o
  10   5   2    13.40    11.86     2.55 o
 -10   6   2  1396.86  1364.84    22.36 o
  -9   6   2   866.83   877.38    20.99 o
  -8   6   2     0.49     4.30     2.72 <
  -7   6   2  1037.96  1050.72    28.41 o
  -6   6   2  1696.16  1739.49    26.64 o
  -5   6   2   606.69   599.55    16.79 o
  -4   6   2   139.13   160.89     7.70 o
  -3   6   2   177.37   261.44    12.72 o
  -2   6   2   258.97   250.17    10.16 o
  -1   6   2   257.26   236.45    12.08 o
   0   6   2   160.32   168.54     7.02 o
   1   6   2   102.22    99.63     6.21 o
   2   6   2   162.10   165.02     7.61 o
   3   6   2     6.17     5.91     2.15 <
   4   6   2    50.71    49.62     4.53 o
   5   6   2   541.48   564.33    20.34 o
   6   6   2   602.72   621.77    20.09 o
   7   6   2   499.12   553.66    17.43 o
   8   6   2    38.99    40.44     4.36 o
   9   6   2   322.24   325.35     9.56 o
  -7   7   2    60.83    64.54     4.72 o
  -6   7   2   702.07   681.10    16.99 o
  -5   7   2   102.04   119.82     5.55 o
  -4   7   2    12.83    12.40     2.33 o
  -3   7   2   655.71   651.80    14.97 o
  -2   7   2   864.74   814.78    17.20 o
  -1   7   2   422.29   428.42    19.62 o
   0   7   2    53.73    52.68     7.35 o
   1   7   2   355.76   376.20    17.00 o
   2   7   2  1115.85  1060.54    26.31 o
   3   7   2   289.84   296.55     8.45 o
   4   7   2     2.49     3.98     1.73 <
   5   7   2   136.12   134.65     6.58 o
 -17   1   3    10.05     9.39     1.46 o
 -16   1   3   223.35   217.56     8.22 o
 -15   1   3    81.40    87.61     6.37 o
 -14   1   3    41.65    35.49     3.63 o
 -13   1   3   325.77   339.34    10.89 o
 -12   1   3   694.01   673.33    18.27 o
 -11   1   3    60.51    56.66     6.48 o
 -10   1   3   650.19   643.97    19.99 o
  -9   1   3  1294.01  1232.54    70.50 o
  -8   1   3  1460.96  1354.66    69.76 o
  -7   1   3     7.03    27.26     6.03 o
  -6   1   3  1409.62  1412.94    29.16 o
  -5   1   3  3390.60  3517.92    55.17 o
  -4   1   3   108.02   102.86     6.87 o
  -3   1   3  4826.32  5012.20    37.79 o
  -2   1   3  9145.24  9663.87    62.78 o
  -1   1   3   517.98   514.27    14.40 o
   0   1   3  1121.47  1194.81    17.45 o
   1   1   3  1378.21  1453.90    23.78 o
   2   1   3  1316.64  1416.93    55.03 o
   3   1   3  1323.09  1344.92    29.24 o
   4   1   3   225.59   288.06    20.64 o
   5   1   3   570.43   689.86    36.01 o
   6   1   3     8.83   309.97    28.76 o
   7   1   3    95.68    93.41    11.35 o
   8   1   3   913.93   893.72    19.52 o
   9   1   3   703.28   691.69    20.67 o
  10   1   3     0.08     6.00     2.01 <
  11   1   3   348.98   325.51    18.38 o
  12   1   3   150.34   170.29    12.13 o
  13   1   3     0.31     2.69     2.09 <
  14   1   3   239.75   255.91     9.97 o
 -16   2   3    78.40    77.72     6.46 o
 -15   2   3   177.32   172.83     7.85 o
 -14   2   3   953.69   966.50    16.48 o
 -13   2   3  1656.83  1685.12    23.54 o
 -12   2   3     1.37     4.72     1.95 <
 -11   2   3     7.54     7.72     2.24 o
 -10   2   3  1525.79  1517.27    48.47 o
  -9   2   3   123.83   146.07    27.40 o
  -8   2   3     5.37     0.91     4.88 <
  -7   2   3    82.17    72.29    10.85 o
  -6   2   3    89.28    96.14     8.40 o
  -5   2   3     7.30     6.42     2.54 <
  -4   2   3   779.90   817.61    17.32 o
  -3   2   3   157.32   148.31     6.74 o
  -2   2   3   169.82   151.39     6.30 o
  -1   2   3  2316.27  2330.28    30.77 o
   0   2   3  2032.94  2096.71    29.25 o
   1   2   3     3.16    11.24     3.46 o
   2   2   3   288.88   219.90    19.59 o
   3   2   3  7776.12  7569.32   112.08 o
   4   2   3   762.59   645.39    26.36 o
   5   2   3    47.11    55.69    14.98 o
   6   2   3  1306.82  1156.04    74.93 o
   7   2   3  2107.90  2020.23    32.97 o
   8   2   3   744.52   708.45    26.63 o
   9   2   3     7.34    13.80     2.41 o
  10   2   3   192.12   169.62     9.29 o
  11   2   3   579.81   640.68    25.92 o
  12   2   3   213.83   229.56    13.84 o
  13   2   3     4.48     3.70     2.26 <
  14   2   3    44.16    41.26     3.86 o
 -16   3   3   206.37   195.41     8.52 o
 -15   3   3   449.41   420.91    10.16 o
 -14   3   3   103.23   102.07     6.37 o
 -13   3   3   780.98   774.99    19.00 o
 -12   3   3   210.12   223.97    10.82 o
 -11   3   3   673.05   665.08    18.93 o
 -10   3   3  1289.59  1337.40    25.56 o
  -9   3   3  2689.08  2729.88    44.47 o
  -8   3   3    39.70    42.90     7.07 o
  -7   3   3  1753.46  1879.70    52.68 o
  -6   3   3  1163.10  1087.12    38.64 o
  -5   3   3  4114.14  4394.48    74.13 o
  -4   3   3  1377.94  1452.34    61.95 o
  -3   3   3   205.80   262.95    27.19 o
  -2   3   3   371.53   435.28    34.95 o
  -1   3   3  5710.88  6213.98   131.05 o
   0   3   3  2590.27  2474.25    81.35 o
   1   3   3   519.18   489.30    36.05 o
   2   3   3   189.75   233.69    24.16 o
   3   3   3  1056.73  1091.70    50.99 o
   4   3   3  1334.59  1301.40    43.88 o
   5   3   3   547.49   523.86    15.33 o
   6   3   3   766.19   770.15    20.30 o
   7   3   3    35.50    26.56     4.67 o
   8   3   3   336.13   297.80    13.11 o
   9   3   3   531.96   516.69    16.82 o
  10   3   3   749.21   741.16    18.95 o
  11   3   3   519.02   541.25    14.41 o
  12   3   3    45.96    51.02     6.42 o
  13   3   3     6.30     7.53     2.00 o
 -14   4   3   156.20   131.78     9.13 o
 -13   4   3   831.66   825.45    25.10 o
 -12   4   3  1320.04  1293.94    35.10 o
 -11   4   3  1274.30  1280.33    23.79 o
 -10   4   3     0.86     8.00     2.59 o
  -9   4   3   653.52   669.03    18.98 o
  -8   4   3  2382.42  2350.75    35.22 o
  -7   4   3  4466.44  4440.56    47.85 o
  -6   4   3  1242.62  1226.85    21.76 o
  -5   4   3   362.63   360.59    14.84 o
  -4   4   3  3285.67  3124.80    37.60 o
  -3   4   3  5082.34  5179.34   139.94 o
  -2   4   3   612.25   567.56    47.11 o
  -1   4   3   203.51   187.76    27.07 o
   0   4   3  2047.26  1953.72    85.57 o
   1   4   3   329.22   300.82    18.43 o
   2   4   3  1343.14  1335.42    22.64 o
   3   4   3    85.21    86.16     7.03 o
   4   4   3   306.75   315.57    21.42 o
   5   4   3   640.75   606.36    31.26 o
   6   4   3    75.83    90.86     9.54 o
   7   4   3   384.00   398.50    15.45 o
   8   4   3    50.21    54.79     5.95 o
   9   4   3   528.27   525.87    16.35 o
  10   4   3   239.01   218.18     9.61 o
  11   4   3    16.73    19.46     2.54 o
 -12   5   3   481.58   475.26    12.70 o
 -11   5   3  1060.54  1032.03    17.92 o
 -10   5   3   886.90   872.96    18.40 o
  -9   5   3   148.29   151.95     8.32 o
  -8   5   3    21.77    27.76     4.56 o
  -7   5   3   182.19   189.73     9.95 o
  -6   5   3   805.19   868.18    30.75 o
  -5   5   3   137.13   154.45     7.83 o
  -4   5   3  2230.41  2173.88    41.19 o
  -3   5   3  1243.43  1302.08    32.81 o
  -2   5   3     2.38    11.89     4.18 <
  -1   5   3  1184.25  1192.62    32.14 o
   0   5   3  4685.35  4623.88    48.75 o
   1   5   3  7309.78  7074.05    58.97 o
   2   5   3   249.05   229.56     8.97 o
   3   5   3   310.60   306.95    17.36 o
   4   5   3  3318.70  3253.13    55.77 o
   5   5   3  7296.04  7439.29    82.20 o
   6   5   3  2856.22  2918.93    49.98 o
   7   5   3     1.67     9.09     3.50 <
   8   5   3  1291.77  1342.21    29.60 o
   9   5   3  4455.55  4426.38    46.97 o
  10   5   3  2395.50  2444.73    28.73 o
 -10   6   3     2.99    10.95     2.30 o
  -9   6   3   323.61   307.34    12.69 o
  -8   6   3  2216.33  2314.35    39.30 o
  -7   6   3  1558.58  1620.08    35.92 o
  -6   6   3  3202.81  3273.27    37.33 o
  -5   6   3   312.58   316.64    13.23 o
  -4   6   3  1168.36  1165.57    35.01 o
  -3   6   3  2788.98  2766.20    55.52 o
  -2   6   3  2500.72  2423.64    30.44 o
  -1   6   3   458.73   463.52    13.38 o
   0   6   3   215.39   213.07     8.92 o
   1   6   3   394.79   424.67    18.64 o
   2   6   3  2057.23  2027.79    30.08 o
   3   6   3  1659.20  1654.77    25.93 o
   4   6   3   385.84   403.96    11.97 o
   5   6   3    55.30    70.65     6.99 o
   6   6   3   535.14   575.78    18.00 o
   7   6   3   620.38   644.72    17.10 o
   8   6   3   782.71   758.83    15.97 o
  -7   7   3  1439.12  1423.74    22.23 o
  -6   7   3  1937.96  1914.35    28.78 o
  -5   7   3  2909.04  2967.46    27.63 o
  -4   7   3  1289.95  1246.96    19.57 o
  -3   7   3    21.84    22.43     3.13 o
  -2   7   3  1537.73  1417.47    22.45 o
  -1   7   3  2240.87  2142.59    41.88 o
   0   7   3  3440.51  3378.51    50.45 o
   1   7   3   137.35   147.48    10.04 o
   2   7   3    83.80    74.18     6.47 o
 -17   0   4   581.26   564.05    10.71 o
 -16   0   4   950.13  1051.04    28.73 o
 -15   0   4  3176.72  3313.73    56.24 o
 -14   0   4   255.65   282.20    17.59 o
 -13   0   4   165.25   158.97    13.65 o
 -12   0   4   150.78   139.96    14.84 o
 -11   0   4  2072.83  2106.44    53.18 o
 -10   0   4   821.68   755.71    38.12 o
  -9   0   4 12406.90 13129.40   147.79 o
  -8   0   4  1657.72  1574.49    47.80 o
  -7   0   4     0.57     1.30     4.41 <
  -6   0   4  6241.81  6053.01   110.04 o
  -5   0   4 18818.80 19242.70   174.99 o
  -4   0   4 31584.20 31284.50   204.25 o
  -3   0   4  4262.63  4581.94    71.97 o
  -2   0   4  1047.00  1157.14    35.22 o
  -1   0   4 27048.20 28325.90   172.72 o
   0   0   4 21116.50 21909.70   158.80 o
   1   0   4  4955.82  4846.35    57.94 o
   2   0   4   317.46   384.17    18.88 o
   3   0   4  6533.67  6631.65   136.63 o
   4   0   4 15087.90 15084.00   237.02 o
   5   0   4  3184.09  3136.73   120.16 o
   6   0   4    54.19    68.80    20.44 o
   7   0   4  1298.39  1265.69    25.11 o
   8   0   4  1224.63  1208.12    33.08 o
   9   0   4  1309.26  1299.57    36.64 o
  10   0   4   158.13   170.51    12.85 o
  11   0   4    27.34    30.83     5.41 o
  12   0   4    10.74    10.64     3.02 o
  13   0   4    33.48    40.67     4.05 o
 -17   1   4  1101.84  1069.05    21.89 o
 -16   1   4   572.16   584.31    13.98 o
 -15   1   4    49.76    55.87     4.15 o
 -14   1   4   790.83   810.80    16.16 o
 -13   1   4  4018.92  3967.98    37.14 o
 -12   1   4  4875.19  4819.58    55.12 o
 -11   1   4  1223.22  1212.72    26.82 o
 -10   1   4  1166.02  1196.04    33.59 o
  -9   1   4  6501.52  6426.18   103.16 o
  -8   1   4  7712.63  7384.94   102.23 o
  -7   1   4  5583.32  5442.61    66.10 o
  -6   1   4   295.12   305.37    14.03 o
  -5   1   4  2829.56  2744.92    36.75 o
  -4   1   4  1704.50  1569.32    32.46 o
  -3   1   4 21180.20 21702.10   112.28 o
  -2   1   4  7501.41  7591.61    64.21 o
  -1   1   4  1577.35  1606.83    29.81 o
   0   1   4  1468.93  1506.63    23.67 o
   1   1   4  3030.23  2985.44    39.39 o
   2   1   4 10720.00 11146.10   106.68 o
   3   1   4  5127.99  5088.79    82.41 o
   4   1   4  4189.17  4490.90    86.22 o
   5   1   4    24.29    35.05     9.35 o
   6   1   4  1322.23  1260.46    55.73 o
   7   1   4  9852.18  9645.47    63.58 o
   8   1   4  5602.40  5558.96    49.86 o
   9   1   4  1188.83  1313.69    25.65 o
  10   1   4     0.89     4.90     2.01 <
  11   1   4  2145.04  2293.58    45.42 o
  12   1   4  3199.46  3378.37    48.42 o
  13   1   4  1603.89  1608.69    27.50 o
 -17   2   4   214.01   204.02     8.45 o
 -16   2   4  1214.70  1156.99    17.13 o
 -15   2   4  2075.43  2072.86    21.73 o
 -14   2   4  3545.51  3598.15    32.23 o
 -13   2   4    43.06    45.68     4.20 o
 -12   2   4   758.68   754.56    16.23 o
 -11   2   4  1985.05  1942.73    53.42 o
 -10   2   4  6416.10  6141.89    91.50 o
  -9   2   4  1953.07  1925.40    87.38 o
  -8   2   4     0.07     4.36     4.01 <
  -7   2   4   846.58   846.80    25.31 o
  -6   2   4  5801.11  5642.34    61.56 o
  -5   2   4  6535.54  6592.90    62.88 o
  -4   2   4    34.96    14.55     4.00 o
  -3   2   4   132.24   144.11     9.60 o
  -2   2   4   664.85   605.24    18.88 o
  -1   2   4  1391.95  1313.93    27.99 o
   0   2   4  1529.70  1415.35    33.60 o
   1   2   4  4666.64  4420.87    60.01 o
   2   2   4   190.57   171.59    18.20 o
   3   2   4    35.71    40.12    14.62 <
   4   2   4  2250.98  2144.90    83.18 o
   5   2   4  3379.04  3134.53   115.37 o
   6   2   4  2346.91  2216.11    43.27 o
   7   2   4    20.44    17.93     6.07 <
   8   2   4    29.89    32.54     4.45 o
   9   2   4  2943.42  2933.11    39.18 o
  10   2   4  2412.58  2361.00    32.98 o
  11   2   4   923.76   951.24    29.49 o
  12   2   4    25.72    20.61     4.07 o
  13   2   4   426.98   424.31    13.44 o
 -16   3   4     0.12     1.72     1.61 <
 -15   3   4  1013.88  1063.61    17.36 o
 -14   3   4   212.36   222.79     9.38 o
 -13   3   4   884.65   928.48    20.80 o
 -12   3   4   219.85   203.32    10.43 o
 -11   3   4   654.34   681.99    19.28 o
 -10   3   4   484.02   511.28    27.84 o
  -9   3   4     0.72     5.49     2.96 <
  -8   3   4  3263.20  3269.52    66.04 o
  -7   3   4  2521.43  2536.33    63.22 o
  -6   3   4  3646.86  3814.37    73.98 o
  -5   3   4   178.92   166.22    14.90 o
  -4   3   4  1226.13  1167.55    58.63 o
  -3   3   4 10577.20 10740.90   182.71 o
  -2   3   4 14948.10 14620.50   215.01 o
  -1   3   4  1999.43  1919.41    76.75 o
   0   3   4   261.37   214.24    25.27 o
   1   3   4  6849.53  6729.04   138.45 o
   2   3   4  9947.92  9450.23   159.22 o
   3   3   4  6021.66  5895.99   124.53 o
   4   3   4    82.70    86.79     6.44 o
   5   3   4   415.60   429.02    18.47 o
   6   3   4  4104.51  3975.60    61.22 o
   7   3   4  3173.44  3020.20    41.55 o
   8   3   4   941.36   936.20    22.91 o
   9   3   4     2.52     7.84     2.92 <
  10   3   4   150.68   159.60     8.35 o
  11   3   4   228.09   214.93    13.24 o
  12   3   4   481.10   473.22    15.90 o
 -14   4   4  1481.38  1486.89    29.78 o
 -13   4   4   456.64   494.21    19.88 o
 -12   4   4   424.65   441.61    20.75 o
 -11   4   4  2114.75  2095.40    30.49 o
 -10   4   4  2998.64  3047.50    38.99 o
  -9   4   4  2143.68  2128.15    33.25 o
  -8   4   4     6.26    32.71     5.32 o
  -7   4   4  1860.24  1760.13    32.61 o
  -6   4   4  2787.74  2754.51    41.30 o
  -5   4   4  2583.84  2631.54    40.91 o
  -4   4   4   854.42   857.00    24.00 o
  -3   4   4   479.00   502.08    18.48 o
  -2   4   4   564.45   549.98    19.60 o
  -1   4   4   437.90   450.34    17.78 o
   0   4   4  2859.60  2757.71    33.99 o
   1   4   4   259.54   229.96     9.50 o
   2   4   4    44.47    47.76     5.62 o
   3   4   4    20.28    19.84     3.53 o
   4   4   4  1802.94  1765.04    51.94 o
   5   4   4  1261.33  1169.24    33.99 o
   6   4   4   673.63   711.30    26.30 o
   7   4   4   567.67   550.18    17.48 o
   8   4   4   186.60   203.88    10.38 o
   9   4   4  1064.40  1063.08    21.67 o
  10   4   4  1204.96  1149.39    19.58 o
 -12   5   4  1812.55  1789.36    20.48 o
 -11   5   4    69.45    77.78     5.27 o
 -10   5   4    95.29    92.06     6.15 o
  -9   5   4  1173.65  1190.39    23.21 o
  -8   5   4  2131.93  2122.86    32.04 o
  -7   5   4  1436.02  1501.48    39.43 o
  -6   5   4    63.31    53.81     5.70 o
  -5   5   4   216.36   194.27    14.59 o
  -4   5   4  1699.14  1693.31    31.56 o
  -3   5   4  2106.43  2117.35    42.35 o
  -2   5   4  1225.38  1260.84    33.19 o
  -1   5   4   303.54   312.48    16.44 o
   0   5   4   809.75   798.11    20.28 o
   1   5   4   232.59   215.94    10.37 o
   2   5   4  2683.61  2598.46    35.46 o
   3   5   4   773.64   750.21    26.81 o
   4   5   4   112.76   114.02    10.69 o
   5   5   4     0.02    12.12     6.10 <
   6   5   4   636.67   664.61    23.10 o
   7   5   4  1297.47  1278.18    29.62 o
   8   5   4   484.65   508.12    16.76 o
   9   5   4   132.79   140.80     7.64 o
 -10   6   4    37.29    40.93     4.16 o
  -9   6   4    92.08   100.61     7.41 o
  -8   6   4   101.35   115.43     9.36 o
  -7   6   4   953.85   959.96    18.84 o
  -6   6   4   188.13   185.05     9.09 o
  -5   6   4   362.16   388.09    19.79 o
  -4   6   4  1596.79  1555.12    40.57 o
  -3   6   4   824.84   818.23    21.00 o
  -2   6   4     0.63     7.66     2.79 <
  -1   6   4  1139.94  1115.41    32.60 o
   0   6   4  1355.81  1311.63    34.16 o
   1   6   4  1376.01  1453.35    23.94 o
   2   6   4     5.84     7.44     2.62 <
   3   6   4   405.81   409.73    12.17 o
   4   6   4   831.30   810.99    22.92 o
   5   6   4   705.19   723.90    20.33 o
   6   6   4    12.99    11.46     2.71 o
   7   6   4    73.90    72.25     5.25 o
  -7   7   4   103.24   108.49     6.14 o
  -6   7   4   306.65   311.76     7.95 o
  -5   7   4   555.10   528.59    11.66 o
  -4   7   4   353.20   347.18    10.16 o
  -3   7   4     4.80     4.17     1.76 <
  -2   7   4    49.29    44.29     4.03 o
  -1   7   4   194.53   202.37    12.35 o
   0   7   4    25.97    23.27     4.32 o
   1   7   4     0.30     3.15     2.42 <
   2   7   4    10.83    15.11     2.92 o
 -17   1   5   224.24   221.87     7.16 o
 -16   1   5   956.15   944.35    18.19 o
 -15   1   5   189.89   192.76     7.57 o
 -14   1   5   184.02   176.87     7.77 o
 -13   1   5   753.54   769.47    20.47 o
 -12   1   5  1099.52  1115.35    28.38 o
 -11   1   5   306.36   289.55    14.35 o
 -10   1   5    52.91    48.13     6.12 o
  -9   1   5  1031.66  1080.75    34.38 o
  -8   1   5   777.62   763.30    26.57 o
  -7   1   5   171.82   176.77    14.94 o
  -6   1   5   443.15   525.82    23.43 o
  -5   1   5   168.17   167.16    12.42 o
  -4   1   5   216.56   220.87    13.39 o
  -3   1   5    12.37    15.74     3.99 o
  -2   1   5  1183.16  1161.50    28.63 o
  -1   1   5     7.82    10.82     3.53 o
   0   1   5    16.54    15.51     3.16 o
   1   1   5   455.66   417.61    16.77 o
   2   1   5  1135.82  1186.07    38.92 o
   3   1   5    80.88    82.35    11.67 o
   4   1   5   393.75   389.02    27.57 o
   5   1   5   797.24   793.54    29.91 o
   6   1   5   554.12   577.48    18.01 o
   7   1   5    22.57    22.87     4.37 o
   8   1   5   428.96   435.59    15.06 o
   9   1   5   186.97   195.42     9.87 o
  10   1   5   173.36   190.39    13.63 o
  11   1   5     9.77     8.75     2.97 <
  12   1   5     5.02     5.48     2.01 <
 -17   2   5     2.66     1.57     1.34 <
 -16   2   5   273.01   277.83     8.84 o
 -15   2   5    18.28    18.55     3.06 o
 -14   2   5   398.65   405.24    14.02 o
 -13   2   5   484.84   487.98    16.41 o
 -12   2   5   483.16   491.92    23.34 o
 -11   2   5  1808.96  1723.81    50.40 o
 -10   2   5   485.24   458.54    25.50 o
  -9   2   5   278.69   252.48    15.22 o
  -8   2   5  3963.44  4027.68    60.42 o
  -7   2   5  2898.25  2925.19    49.17 o
  -6   2   5  1393.40  1390.34    32.13 o
  -5   2   5  1260.48  1358.99    35.87 o
  -4   2   5  2473.43  2366.56    44.66 o
  -3   2   5  4344.05  4392.47    58.33 o
  -2   2   5   859.71   859.22    25.67 o
  -1   2   5   596.30   620.82    22.10 o
   0   2   5   743.15   688.17    24.38 o
   1   2   5  2523.32  2670.34    51.33 o
   2   2   5   750.76   751.91    40.69 o
   3   2   5   591.93   610.66    28.24 o
   4   2   5   107.44    77.02    17.90 o
   5   2   5   199.65   200.79    12.84 o
   6   2   5     5.95     4.05     4.13 <
   7   2   5    98.45    90.59    10.27 o
   8   2   5   109.91   106.82     7.80 o
   9   2   5    69.61    75.32     6.29 o
  10   2   5   178.97   185.05    13.46 o
  11   2   5    49.45    46.57     6.12 o
  12   2   5    81.60    89.21     6.74 o
 -16   3   5   156.88   157.00     8.13 o
 -15   3   5   716.24   701.15    14.65 o
 -14   3   5   146.46   136.00     7.52 o
 -13   3   5    69.05    69.58     6.07 o
 -12   3   5     4.12     5.83     3.08 <
 -11   3   5  1972.97  1924.42    44.69 o
 -10   3   5   257.92   246.32    20.05 o
  -9   3   5   174.61   157.26    11.07 o
  -8   3   5    55.63    69.49     7.52 o
  -7   3   5    38.13    31.02     5.69 o
  -6   3   5   940.14   984.57    38.89 o
  -5   3   5   703.52   704.20    47.85 o
  -4   3   5  2939.81  3039.03   100.74 o
  -3   3   5    26.85    37.21    12.06 o
  -2   3   5    12.06     4.77     5.24 <
  -1   3   5  1602.97  1605.19    73.45 o
   0   3   5  2160.99  2060.45    81.58 o
   1   3   5  1205.09  1150.56    59.16 o
   2   3   5   772.88   837.29    49.67 o
   3   3   5    97.53    93.93     7.11 o
   4   3   5  1883.70  1863.69    37.15 o
   5   3   5  1898.22  1870.63    41.06 o
   6   3   5  1549.98  1497.43    29.33 o
   7   3   5    10.04     8.48     2.71 o
   8   3   5   192.69   235.20    11.44 o
   9   3   5   969.07   945.96    20.70 o
  10   3   5   501.11   512.74    21.23 o
  11   3   5   181.42   176.75    10.39 o
 -15   4   5   110.50   100.57     6.49 o
 -14   4   5   687.93   698.65    20.95 o
 -13   4   5   967.14   983.11    28.24 o
 -12   4   5   909.98   968.55    30.81 o
 -11   4   5     6.03     8.64     2.62 o
 -10   4   5     2.19     5.41     2.20 <
  -9   4   5   639.03   635.32    18.23 o
  -8   4   5  1487.55  1456.38    27.96 o
  -7   4   5   448.14   428.36    22.46 o
  -6   4   5   197.32   184.46    14.61 o
  -5   4   5     4.51    -0.39     3.34 <
  -4   4   5   129.33   134.21    13.53 o
  -3   4   5  1191.54  1146.09    39.47 o
  -2   4   5  1876.49  1929.92    51.58 o
  -1   4   5  2052.84  1989.40    51.46 o
   0   4   5   136.36   106.00     8.49 o
   1   4   5  1636.30  1526.32    31.47 o
   2   4   5  3679.65  3611.16    65.69 o
   3   4   5  3038.61  2942.78    67.22 o
   4   4   5   249.05   214.43    15.13 o
   5   4   5   156.01   131.08    11.69 o
   6   4   5  2173.62  2222.87    35.00 o
   7   4   5  2118.10  2130.35    33.20 o
   8   4   5  1007.88  1031.33    21.89 o
   9   4   5     3.82     2.70     1.70 <
  10   4   5   507.27   452.74    16.31 o
 -13   5   5   236.17   239.46    10.19 o
 -12   5   5   105.19   113.59     8.81 o
 -11   5   5  1347.60  1322.49    20.50 o
 -10   5   5  3189.75  3096.13    34.69 o
  -9   5   5  2162.49  2141.64    30.71 o
  -8   5   5     3.89    20.53     5.46 o
  -7   5   5   225.47   234.55    11.33 o
  -6   5   5  5940.27  5771.16    78.05 o
  -5   5   5  5136.83  5291.90    74.35 o
  -4   5   5  1475.31  1534.32    40.68 o
  -3   5   5   380.98   379.44    20.15 o
  -2   5   5  1982.88  1935.38    44.89 o
  -1   5   5  5950.07  5879.44    78.21 o
   0   5   5   444.89   475.59    15.33 o
   1   5   5   130.96   138.10     8.33 o
   2   5   5   234.80   222.73    10.54 o
   3   5   5    63.77    63.57     5.52 o
   4   5   5  1203.48  1221.42    32.90 o
   5   5   5    96.35   111.55     9.96 o
   6   5   5   505.27   487.75    18.43 o
   7   5   5   106.97   118.36     8.45 o
   8   5   5    21.40    22.04     3.30 o
 -10   6   5   187.14   181.79     8.53 o
  -9   6   5   587.59   599.35    18.24 o
  -8   6   5  1799.03  1892.83    36.34 o
  -7   6   5  1414.89  1394.26    22.70 o
  -6   6   5     4.01    14.79     4.27 o
  -5   6   5     3.25     5.31     3.80 <
  -4   6   5   753.72   795.36    20.08 o
  -3   6   5  1325.66  1442.12    37.53 o
  -2   6   5  1177.12  1211.02    33.80 o
  -1   6   5   470.82   495.17    21.31 o
   0   6   5    19.70    21.82     4.73 o
   1   6   5  1371.21  1439.60    22.71 o
   2   6   5  2507.22  2471.59    29.40 o
   3   6   5   917.52   918.47    16.43 o
   4   6   5   239.15   237.71    11.57 o
   5   6   5    71.98    76.90     6.21 o
   6   6   5  1043.86  1048.45    19.59 o
  -7   7   5    56.66    60.39     4.46 o
  -6   7   5  1250.54  1207.60    22.23 o
  -5   7   5  1636.38  1550.65    19.24 o
  -4   7   5  1153.91  1087.10    17.27 o
  -3   7   5   379.68   361.07    10.43 o
  -2   7   5   220.88   214.80     7.98 o
  -1   7   5  2021.21  1889.84    33.92 o
   0   7   5  1948.73  1876.61    31.35 o
   1   7   5  2261.47  2157.56    29.64 o
 -17   0   6    10.34    13.25     3.20 o
 -16   0   6  1604.56  1693.03    35.63 o
 -15   0   6  1960.06  2064.43    44.47 o
 -14   0   6  2646.37  2771.92    54.90 o
 -13   0   6   204.28   172.80    14.67 o
 -12   0   6   412.42   373.18    23.78 o
 -11   0   6  6781.43  6864.06    98.79 o
 -10   0   6  6703.14  6754.63    93.01 o
  -9   0   6  1569.82  1487.37    72.43 o
  -8   0   6   235.30   250.04    27.88 o
  -7   0   6  4248.48  4272.94   105.20 o
  -6   0   6  6572.13  6437.87   121.69 o
  -5   0   6  1066.24   906.10    42.66 o
  -4   0   6   184.02   210.79    19.88 o
  -3   0   6    48.86    77.74    12.35 o
  -2   0   6   419.39   381.46    25.90 o
  -1   0   6  4042.00  4222.00    86.48 o
   0   0   6  1786.45  1831.27    40.24 o
   1   0   6  2096.50  2271.38    50.37 o
   2   0   6   674.77   738.32    48.85 o
   3   0   6   286.96   303.00    35.11 o
   4   0   6  3572.29  3415.49   130.63 o
   5   0   6  1483.61  1579.05    52.39 o
   6   0   6 10137.80 10290.90   136.63 o
   7   0   6    41.42    40.77     7.19 o
   8   0   6   728.26   758.21    28.03 o
   9   0   6  4128.51  4274.77    62.50 o
  10   0   6  4955.89  5141.74    61.08 o
  11   0   6  1546.29  1713.66    29.47 o
 -17   1   6   646.37   650.29    12.50 o
 -16   1   6   162.21   157.97     5.85 o
 -15   1   6   407.82   412.14    10.84 o
 -14   1   6  2409.89  2478.38    28.67 o
 -13   1   6  3383.82  3468.16    43.42 o
 -12   1   6  1810.10  1848.43    37.05 o
 -11   1   6   127.92   114.43     9.45 o
 -10   1   6    18.65    18.52     4.10 o
  -9   1   6  2572.30  2585.42    67.53 o
  -8   1   6  5908.60  5932.98    94.89 o
  -7   1   6  6068.05  5981.67    88.66 o
  -6   1   6  5032.27  5328.50    77.55 o
  -5   1   6     0.08     7.82     3.65 <
  -4   1   6 12155.20 12609.80   108.05 o
  -3   1   6  8903.25  8814.96    88.54 o
  -2   1   6 12499.70 12392.20   104.60 o
  -1   1   6  1373.38  1392.53    35.74 o
   0   1   6    79.68    60.48     8.15 o
   1   1   6  7713.60  7732.70    93.14 o
   2   1   6  6394.25  5889.96   125.16 o
   3   1   6  6937.81  6593.27   153.79 o
   4   1   6   574.01   533.31    20.34 o
   5   1   6   681.73   705.99    15.99 o
   6   1   6  3974.74  3795.23    48.67 o
   7   1   6  1016.65  1000.86    23.11 o
   8   1   6  1456.71  1456.17    26.80 o
   9   1   6    96.13    86.61     6.18 o
  10   1   6    37.03    38.83     5.83 o
  11   1   6   184.68   177.68    10.26 o
  12   1   6   540.85   624.83    14.44 o
 -17   2   6   152.79   153.91     8.15 o
 -16   2   6  1316.21  1281.93    19.37 o
 -15   2   6   738.84   759.85    17.55 o
 -14   2   6   516.50   506.25    15.88 o
 -13   2   6   111.32   110.76    11.17 o
 -12   2   6    37.14    37.80     7.36 o
 -11   2   6  2777.38  2638.60    64.53 o
 -10   2   6  2751.93  2505.11    60.07 o
  -9   2   6  2342.85  2216.04    45.33 o
  -8   2   6   289.21   279.19    19.13 o
  -7   2   6   918.33   878.33    28.34 o
  -6   2   6  7272.87  7296.07    94.19 o
  -5   2   6  2064.07  1966.45    46.45 o
  -4   2   6  7420.34  7524.99    86.47 o
  -3   2   6    36.82    22.70     5.21 o
  -2   2   6  2994.50  2999.64    53.57 o
  -1   2   6  9556.28  9523.38    97.56 o
   0   2   6  6989.39  6621.19    84.41 o
   1   2   6  2579.27  2452.41    54.31 o
   2   2   6  1112.43  1081.41    52.55 o
   3   2   6  3201.72  2878.89    42.43 o
   4   2   6  4419.56  4289.40    47.03 o
   5   2   6  2797.95  2720.54    50.32 o
   6   2   6   210.81   226.74    11.56 o
   7   2   6    13.89    25.49     4.37 o
   8   2   6  1966.18  1863.15    30.82 o
   9   2   6  1626.25  1798.71    42.32 o
  10   2   6   593.99   632.99    22.19 o
  11   2   6   169.15   185.04    10.38 o
 -16   3   6   985.93   979.55    14.30 o
 -15   3   6    67.16    65.53     4.70 o
 -14   3   6  2004.49  1987.74    28.41 o
 -13   3   6  6335.02  6395.91    55.63 o
 -12   3   6  3095.19  3066.44    40.47 o
 -11   3   6   799.18   805.07    29.37 o
 -10   3   6   797.08   739.62    34.43 o
  -9   3   6  6512.73  6375.99    70.07 o
  -8   3   6  6170.16  6058.15    60.09 o
  -7   3   6  3236.61  3284.67    42.62 o
  -6   3   6    67.14    78.74    17.22 o
  -5   3   6  2140.49  2117.95    87.97 o
  -4   3   6  4645.42  4545.14   133.48 o
  -3   3   6  3551.54  3563.11   119.76 o
  -2   3   6   211.04   186.32    17.00 o
  -1   3   6   360.47   328.07    35.13 o
   0   3   6    91.65    70.06    15.71 o
   1   3   6   264.77   293.31    17.53 o
   2   3   6  1418.95  1352.70    27.67 o
   3   3   6  2015.89  1922.96    37.60 o
   4   3   6  2098.23  1987.87    41.18 o
   5   3   6    31.47    39.93     5.30 o
   6   3   6   521.17   507.60    17.13 o
   7   3   6  1612.05  1622.52    29.68 o
   8   3   6  2636.46  2680.59    35.68 o
   9   3   6   812.91   814.65    27.25 o
  10   3   6    12.09    11.58     3.13 o
 -15   4   6    76.05    80.88     6.01 o
 -14   4   6     0.36     0.42     2.05 <
 -13   4   6    22.05    25.03     4.94 o
 -12   4   6    44.82    56.20     8.10 o
 -11   4   6   545.80   575.34    16.06 o
 -10   4   6    93.72    90.64     6.92 o
  -9   4   6   955.72   892.50    28.81 o
  -8   4   6    25.37    14.97     4.76 o
  -7   4   6     2.98     2.95     3.15 <
  -6   4   6   797.51   773.98    31.91 o
  -5   4   6  2372.21  2298.43    56.11 o
  -4   4   6  1355.84  1217.36    42.24 o
  -3   4   6   881.87   924.54    37.07 o
  -2   4   6   563.68   544.81    27.97 o
  -1   4   6  4877.18  4837.60    82.28 o
   0   4   6  2489.39  2396.57    40.70 o
   1   4   6  1719.69  1635.16    45.31 o
   2   4   6     0.61    -0.61     3.09 <
   3   4   6  2887.74  2706.71    52.08 o
   4   4   6  1562.13  1535.25    38.41 o
   5   4   6  1354.14  1381.35    27.13 o
   6   4   6   485.20   458.13    15.28 o
   7   4   6   277.15   273.75    11.27 o
   8   4   6   656.95   675.56    15.91 o
   9   4   6   514.66   449.98    16.75 o
 -13   5   6   594.15   565.34    15.25 o
 -12   5   6   250.76   245.35    11.82 o
 -11   5   6   183.05   188.54     7.65 o
 -10   5   6    33.84    39.10     4.00 o
  -9   5   6   232.07   228.40     9.96 o
  -8   5   6  1207.15  1155.20    33.46 o
  -7   5   6   981.72  1000.63    31.87 o
  -6   5   6   535.35   570.61    24.57 o
  -5   5   6    34.45    36.66     6.51 o
  -4   5   6   968.78  1006.19    32.58 o
  -3   5   6  1799.63  1826.26    43.72 o
  -2   5   6  1268.20  1285.84    36.97 o
  -1   5   6   855.81   832.09    29.87 o
   0   5   6     0.53     7.15     2.27 o
   1   5   6  1634.83  1607.29    27.89 o
   2   5   6   592.38   575.73    16.50 o
   3   5   6  2284.76  2272.72    30.88 o
   4   5   6   113.43   117.46     6.60 o
   5   5   6    53.73    51.40     6.16 o
   6   5   6   483.86   514.87    17.46 o
   7   5   6   733.51   796.62    19.00 o
 -10   6   6  1049.81  1016.85    19.55 o
  -9   6   6    70.99    60.43     5.81 o
  -8   6   6   186.50   177.40     7.29 o
  -7   6   6  1815.59  1872.62    37.93 o
  -6   6   6   984.37   990.80    29.18 o
  -5   6   6   145.84   149.57     8.49 o
  -4   6   6   165.97   176.18    12.91 o
  -3   6   6   440.07   428.65    19.90 o
  -2   6   6   548.62   579.14    22.73 o
  -1   6   6    12.07     9.61     3.63 <
   0   6   6    16.84    20.81     4.32 o
   1   6   6     6.71     9.39     3.24 <
   2   6   6    23.35    20.14     2.59 o
   3   6   6    78.29    79.72     6.50 o
   4   6   6    52.15    48.39     4.81 o
   5   6   6   115.79   103.77     6.05 o
  -6   7   6   430.51   422.74    12.15 o
  -5   7   6   159.40   156.86     5.73 o
  -4   7   6    85.63    93.82     4.79 o
  -3   7   6   668.38   632.05    12.57 o
  -2   7   6  1360.67  1263.79    25.92 o
  -1   7   6   276.50   276.42    11.44 o
 -17   1   7    30.57    29.01     2.78 o
 -16   1   7   243.54   286.55     8.15 o
 -15   1   7     0.28     3.06     1.72 <
 -14   1   7   508.21   526.83    16.43 o
 -13   1   7   157.12   151.41     9.32 o
 -12   1   7   919.65   910.62    26.61 o
 -11   1   7   226.36   217.88    12.66 o
 -10   1   7  1001.76   975.90    25.24 o
  -9   1   7  1812.47  1800.68    40.81 o
  -8   1   7   416.17   395.22    25.69 o
  -7   1   7    43.96    64.11     9.98 o
  -6   1   7  7559.23  7766.22   100.61 o
  -5   1   7   141.26   128.33    12.65 o
  -4   1   7  2648.21  2756.61    55.92 o
  -3   1   7   332.89   365.49    20.16 o
  -2   1   7  3661.99  3720.90    63.87 o
  -1   1   7   408.49   369.58    20.79 o
   0   1   7   557.12   594.66    27.32 o
   1   1   7     3.10     1.17     2.57 <
   2   1   7  1287.34  1171.41    63.38 o
   3   1   7   257.83   259.19    11.18 o
   4   1   7    23.49    20.60     3.13 o
   5   1   7    93.79    96.25    10.53 o
   6   1   7   679.31   671.98    19.17 o
   7   1   7    90.81    87.97     6.90 o
   8   1   7    16.64    20.96     3.41 o
   9   1   7    16.85    17.73     4.81 o
  10   1   7     8.60     9.68     3.00 o
  11   1   7    35.23    37.13     3.86 o
 -17   2   7   291.63   268.95    10.62 o
 -16   2   7     5.90     7.08     1.93 o
 -15   2   7   132.65   135.19     7.52 o
 -14   2   7  1464.34  1451.37    26.69 o
 -13   2   7    95.34    81.70     9.69 o
 -12   2   7   203.97   176.57    14.54 o
 -11   2   7   496.95   468.81    27.43 o
 -10   2   7   452.23   420.24    24.96 o
  -9   2   7   244.94   228.29    14.96 o
  -8   2   7     5.87    11.57     3.45 o
  -7   2   7   182.48   164.66    15.85 o
  -6   2   7    17.49    18.75     6.03 o
  -5   2   7   135.00   132.51    12.85 o
  -4   2   7   130.08   155.44    13.76 o
  -3   2   7    17.28    19.93     5.26 o
  -2   2   7   692.72   673.74    28.36 o
  -1   2   7  2080.73  2044.71    50.61 o
   0   2   7     1.74    11.36     4.19 <
   1   2   7    32.58    53.09    13.29 o
   2   2   7  1997.57  1855.57    34.44 o
   3   2   7  1821.57  1767.83    36.43 o
   4   2   7   691.36   676.91    24.30 o
   5   2   7     7.83     9.10     3.26 <
   6   2   7  1438.75  1441.83    28.71 o
   7   2   7  1422.38  1489.35    41.83 o
   8   2   7   722.22   740.11    27.22 o
   9   2   7    41.48    40.83     5.88 o
  10   2   7   435.99   453.29    16.21 o
 -16   3   7  1583.88  1565.55    18.25 o
 -15   3   7   264.09   269.62     9.32 o
 -14   3   7   794.84   846.79    18.70 o
 -13   3   7    37.14    35.24     4.70 o
 -12   3   7   810.43   816.84    28.86 o
 -11   3   7   811.02   807.42    29.83 o
 -10   3   7  1081.38  1001.88    33.98 o
  -9   3   7  1823.26  1734.01    29.01 o
  -8   3   7    44.67    49.09     5.57 o
  -7   3   7   981.50  1009.61    24.82 o
  -6   3   7  1816.99  1777.77    33.98 o
  -5   3   7  2389.28  2276.33    39.40 o
  -4   3   7   249.88   216.52    17.47 o
  -3   3   7   287.67   252.92    33.78 o
  -2   3   7   423.22   427.20    43.08 o
  -1   3   7  1117.72  1087.33    36.73 o
   0   3   7  1004.48   905.61    32.58 o
   1   3   7   176.61   173.69    10.20 o
   2   3   7    15.79    18.14     4.94 o
   3   3   7   329.37   362.93    17.94 o
   4   3   7   833.74   769.28    20.95 o
   5   3   7    36.30    36.37     5.00 o
   6   3   7   162.58   148.59     9.05 o
   7   3   7     1.86     2.26     2.30 <
   8   3   7    82.69    81.74     8.84 o
   9   3   7     1.64    14.78     4.87 o
 -15   4   7     0.40     2.06     1.60 <
 -14   4   7    16.41    16.31     3.61 o
 -13   4   7   405.39   423.11    18.30 o
 -12   4   7   938.94   913.45    29.30 o
 -11   4   7   888.24   936.45    20.03 o
 -10   4   7    74.12    68.50     7.87 o
  -9   4   7   969.98   958.47    30.09 o
  -8   4   7  1829.65  1897.06    42.49 o
  -7   4   7  1946.02  2041.79    44.05 o
  -6   4   7   157.52   182.23    15.99 o
  -5   4   7    86.72    72.74    11.00 o
  -4   4   7  3885.02  3962.15    78.29 o
  -3   4   7  1341.46  1390.36    47.33 o
  -2   4   7  2776.33  2752.09    64.24 o
  -1   4   7   418.55   408.02    17.22 o
   0   4   7   567.36   536.51    19.52 o
   1   4   7  1767.85  1717.93    40.74 o
   2   4   7   141.39   137.43    11.81 o
   3   4   7   616.99   621.16    24.58 o
   4   4   7    18.25    16.28     4.82 o
   5   4   7    24.66    22.09     2.94 o
   6   4   7   312.88   300.12    11.63 o
   7   4   7   396.56   407.97    12.23 o
   8   4   7   572.87   518.01    17.67 o
 -13   5   7   228.40   216.79     8.90 o
 -12   5   7   848.86   789.10    20.22 o
 -11   5   7  1461.85  1449.92    20.34 o
 -10   5   7   908.43   855.99    17.30 o
  -9   5   7   190.02   176.75    12.14 o
  -8   5   7    91.95    84.59     6.54 o
  -7   5   7   562.73   555.51    23.14 o
  -6   5   7   995.13  1062.58    32.69 o
  -5   5   7   762.23   728.92    27.15 o
  -4   5   7  1293.44  1311.76    36.94 o
  -3   5   7   441.58   439.11    21.64 o
  -2   5   7    95.28    94.20    10.60 o
  -1   5   7   470.58   472.34    22.43 o
   0   5   7  3276.08  3286.09    38.79 o
   1   5   7  4134.87  3992.18    42.83 o
   2   5   7    58.21    57.14     5.24 o
   3   5   7   555.84   538.21    14.12 o
   4   5   7  2417.51  2473.13    27.36 o
   5   5   7  3061.01  3074.10    41.93 o
   6   5   7   424.62   442.07    14.09 o
 -10   6   7     0.99     1.21     1.32 <
  -9   6   7  1758.08  1712.81    29.02 o
  -8   6   7   832.90   814.11    14.95 o
  -7   6   7  2012.78  2048.40    38.21 o
  -6   6   7   379.98   378.02    17.51 o
  -5   6   7   252.66   262.27    10.56 o
  -4   6   7  1433.89  1564.56    36.07 o
  -3   6   7  3058.34  3337.71    52.50 o
  -2   6   7  1837.79  2062.22    40.98 o
  -1   6   7    29.78    36.47     5.54 o
   0   6   7   725.93   702.94    22.34 o
   1   6   7  1848.44  1899.91    32.59 o
   3   6   7   997.13   920.47    18.09 o
  -4   7   7   870.77   815.77    17.84 o
  -3   7   7   289.23   284.25    10.82 o
 -17   0   8   595.97   612.85    17.90 o
 -16   0   8  2234.21  2344.52    41.66 o
 -15   0   8   761.68   786.98    27.01 o
 -14   0   8    21.40    21.91     5.11 o
 -13   0   8     2.35     1.58     3.48 <
 -12   0   8  3087.74  3141.99    71.12 o
 -11   0   8   900.27   909.01    37.25 o
 -10   0   8  2100.49  2165.29    55.19 o
  -9   0   8   895.14   939.21    34.66 o
  -8   0   8    11.26     8.24     4.35 <
  -7   0   8  1076.27  1165.54    60.30 o
  -6   0   8  2541.22  2508.92    85.35 o
  -5   0   8 12960.30 13991.80   194.76 o
  -4   0   8  3152.90  3107.48    91.68 o
  -3   0   8    34.62    54.48    12.07 o
  -2   0   8  4974.83  4895.57   114.08 o
  -1   0   8 10785.00 10205.90   169.39 o
   0   0   8  7914.00  7771.33   152.66 o
   1   0   8   837.23   810.20    28.51 o
   2   0   8   862.48   864.51    29.50 o
   3   0   8  3191.88  3205.45    58.80 o
   4   0   8  5906.38  6124.20    84.04 o
   5   0   8  3198.14  3336.01    62.11 o
   6   0   8    38.04    40.11     7.03 o
   7   0   8   191.90   199.32    14.20 o
   8   0   8  1246.00  1285.01    31.62 o
   9   0   8   557.34   580.62    17.91 o
 -16   1   8   990.32  1001.71    18.08 o
 -15   1   8    37.18    44.12     4.69 o
 -14   1   8  1827.50  1886.20    30.58 o
 -13   1   8  3482.56  3365.94    42.73 o
 -12   1   8  5605.99  5428.92    55.38 o
 -11   1   8  1293.55  1226.13    30.03 o
 -10   1   8   424.76   370.06    15.98 o
  -9   1   8  4375.57  4103.62    50.68 o
  -8   1   8  7817.96  7609.89    81.95 o
  -7   1   8  7751.22  7602.88   109.96 o
  -6   1   8    81.56    76.05    10.73 o
  -5   1   8   351.77   304.70    20.83 o
  -4   1   8  4226.65  4111.24    74.43 o
  -3   1   8  3014.35  2795.91    60.68 o
  -2   1   8  4347.27  4424.38    77.67 o
  -1   1   8   259.67   248.40    19.23 o
   0   1   8    20.07    29.47     6.08 o
   1   1   8  1891.15  1916.35    32.03 o
   2   1   8  3169.00  3075.91    46.39 o
   3   1   8  2991.68  2925.09    49.73 o
   4   1   8    41.62    46.41     5.45 o
   5   1   8    64.87    67.50     6.39 o
   6   1   8  1130.66  1169.63    24.72 o
   7   1   8  2396.19  2386.59    32.66 o
   8   1   8  1559.16  1637.26    37.45 o
   9   1   8   209.78   220.70    11.84 o
  10   1   8    84.91    82.99     5.70 o
 -17   2   8   736.63   690.16    11.28 o
 -16   2   8   668.07   659.21    14.10 o
 -15   2   8  1377.57  1393.72    23.57 o
 -14   2   8  1798.98  1770.75    40.96 o
 -13   2   8   541.02   517.18    23.94 o
 -12   2   8  1220.78  1218.91    37.74 o
 -11   2   8  3549.87  3433.52    63.42 o
 -10   2   8  2942.35  2840.31    66.41 o
  -9   2   8   468.42   469.06    19.22 o
  -8   2   8  1053.00  1099.66    28.73 o
  -7   2   8   668.73   587.31    22.59 o
  -6   2   8  5052.85  4875.21    72.60 o
  -5   2   8  3487.66  3380.17    70.82 o
  -4   2   8   608.30   533.61    27.68 o
  -3   2   8   103.75   101.38    11.77 o
  -2   2   8  2296.40  2221.80    56.90 o
  -1   2   8  2525.42  2318.28    42.11 o
   0   2   8  2999.87  2934.22    40.26 o
   1   2   8   888.50   880.68    22.95 o
   2   2   8   100.36   115.64     8.20 o
   3   2   8   439.01   436.20    20.11 o
   4   2   8  2384.47  2337.15    37.23 o
   5   2   8  4311.54  4291.69    72.36 o
   6   2   8   948.98   918.78    32.56 o
   7   2   8    29.42    27.69     5.66 o
   8   2   8   544.26   568.01    21.52 o
   9   2   8  1794.42  1834.10    32.74 o
 -16   3   8   137.07   129.27     5.26 o
 -15   3   8   216.69   214.50     8.20 o
 -14   3   8   891.22   915.27    19.15 o
 -13   3   8    55.44    48.77     7.01 o
 -12   3   8  1167.00  1159.84    34.66 o
 -11   3   8   144.74   144.67    13.21 o
 -10   3   8   296.45   309.81    19.21 o
  -9   3   8   258.33   254.65    11.41 o
  -8   3   8  1749.19  1638.48    32.36 o
  -7   3   8  4396.61  4393.94    54.40 o
  -6   3   8  1966.14  1840.24    36.47 o
  -5   3   8    39.19    38.58     5.71 o
  -4   3   8   662.40   588.97    29.79 o
  -3   3   8  6430.07  6369.96   175.18 o
  -2   3   8  6146.10  5929.34   165.89 o
  -1   3   8  1162.60  1152.56    28.37 o
   0   3   8   179.45   166.40    10.87 o
   1   3   8  4692.60  4545.64    48.54 o
   2   3   8  5362.24  5112.20    52.79 o
   3   3   8  1288.86  1302.46    27.13 o
   4   3   8    23.15    32.93     4.79 o
   5   3   8   879.53   876.96    21.57 o
   6   3   8  1407.92  1454.00    39.50 o
   7   3   8   735.13   739.49    25.76 o
   8   3   8   170.77   188.35    11.31 o
 -15   4   8  1764.56  1703.38    25.50 o
 -14   4   8  1054.93  1022.96    24.23 o
 -13   4   8     6.76    12.33     3.79 o
 -12   4   8  1180.25  1213.78    32.27 o
 -11   4   8  4063.33  4136.40    63.09 o
 -10   4   8  2095.99  2017.86    40.44 o
  -9   4   8   623.83   650.19    23.94 o
  -8   4   8   558.82   559.30    22.94 o
  -7   4   8  3371.54  3489.81    56.84 o
  -6   4   8  2408.92  2450.37    48.35 o
  -5   4   8  1916.72  1991.62    44.20 o
  -4   4   8   243.88   244.68    15.76 o
  -3   4   8  1982.44  2013.75    45.84 o
  -2   4   8   604.50   621.51    26.12 o
  -1   4   8  1513.12  1601.30    28.12 o
   0   4   8   903.71   900.48    21.70 o
   1   4   8    10.10    10.47     3.87 <
   2   4   8    15.17    19.56     5.02 o
   3   4   8    73.95    93.46     9.53 o
   4   4   8  1057.04  1001.18    17.34 o
   5   4   8  1042.98   989.63    19.73 o
   6   4   8   571.68   560.46    21.30 o
 -11   5   8    42.94    31.52     2.84 o
 -10   5   8    61.66    54.46     6.08 o
  -9   5   8  1247.37  1160.28    29.83 o
  -8   5   8   918.48   980.71    28.72 o
  -7   5   8   726.06   711.66    25.53 o
  -6   5   8     7.49    13.23     4.55 <
  -5   5   8   274.48   262.33    16.19 o
  -4   5   8   633.82   605.18    24.73 o
  -3   5   8   370.08   373.37    19.47 o
  -2   5   8   889.72   955.29    31.30 o
  -1   5   8    23.63    25.79     5.58 o
   0   5   8     3.67     7.31     2.19 o
   1   5   8   207.23   201.39     9.15 o
   2   5   8   696.77   724.99    16.13 o
   3   5   8   180.46   187.33     7.57 o
   4   5   8    63.20    39.93     3.38 o
  -9   6   8    27.92    23.67     3.50 o
  -8   6   8   454.91   431.39    15.23 o
  -7   6   8    11.01    16.75     3.59 o
  -6   6   8   169.84   167.68    11.01 o
  -5   6   8  1324.19  1427.04    32.24 o
  -4   6   8   921.56   996.20    27.10 o
  -3   6   8   293.50   314.44    15.23 o
  -2   6   8   290.63   321.05    15.10 o
  -1   6   8  1633.77  1698.87    33.22 o
   0   6   8  1812.66  1802.31    31.51 o
   1   6   8   385.32   377.92    12.46 o
 -17   1   9   354.41   362.29    13.24 o
 -16   1   9   569.76   577.02    10.70 o
 -15   1   9   155.41   164.61     8.25 o
 -14   1   9    17.93    21.64     3.77 o
 -13   1   9   499.83   515.67    16.69 o
 -12   1   9   503.41   483.84    16.65 o
 -11   1   9    98.51    85.27     8.52 o
 -10   1   9   185.36   178.20    11.44 o
  -9   1   9   288.71   279.14    13.88 o
  -8   1   9   317.95   298.51    13.68 o
  -7   1   9    12.26    15.64     4.76 o
  -6   1   9   777.54   765.88    25.86 o
  -5   1   9    59.74    60.81    10.27 o
  -4   1   9     1.32     5.13     4.29 <
  -3   1   9   539.30   523.31    20.74 o
  -2   1   9   759.90   768.64    20.42 o
  -1   1   9     8.12    11.75     2.91 o
   0   1   9   251.10   247.20    12.03 o
   1   1   9   882.28   849.46    21.09 o
   2   1   9   276.50   277.14    12.45 o
   3   1   9    89.72    86.60     7.29 o
   4   1   9   773.47   762.22    21.15 o
   5   1   9   360.17   347.26    13.68 o
   6   1   9   343.16   352.12    12.60 o
   7   1   9     0.48     4.28     3.04 <
   8   1   9   276.21   266.63    12.90 o
   9   1   9   428.42   451.22    12.95 o
 -17   2   9   128.71   116.39     6.54 o
 -16   2   9     9.58    10.02     2.15 o
 -15   2   9   340.94   346.73    11.66 o
 -14   2   9   112.95   112.80    10.79 o
 -13   2   9   247.59   242.92    16.48 o
 -12   2   9   773.86   750.17    29.65 o
 -11   2   9   527.54   503.50    24.84 o
 -10   2   9    23.27    18.28     6.59 <
  -9   2   9   934.08   922.36    28.00 o
  -8   2   9  1612.03  1491.21    39.03 o
  -7   2   9  3149.37  3085.45    54.46 o
  -6   2   9    23.80    26.31     4.10 o
  -5   2   9   413.49   368.96    17.84 o
  -4   2   9  3280.49  3060.16    50.62 o
  -3   2   9  2021.21  1984.82    32.50 o
  -2   2   9    22.78    15.16     4.01 o
  -1   2   9   564.67   530.47    24.77 o
   0   2   9   483.38   447.81    16.99 o
   1   2   9  1153.21  1114.57    29.41 o
   2   2   9     3.14     2.50     2.72 <
   3   2   9    11.47    12.49     5.09 <
   4   2   9    97.13    95.78    11.18 o
   5   2   9    59.45    56.57     8.45 o
   6   2   9    19.85    17.63     4.84 o
   7   2   9     4.77     7.71     3.28 <
   8   2   9    15.60    17.52     3.53 o
 -16   3   9   144.83   145.78     7.89 o
 -15   3   9   668.99   665.04    14.03 o
 -14   3   9    27.55    22.81     3.38 o
 -13   3   9   224.04   231.24    14.49 o
 -12   3   9    54.16    50.73     8.05 o
 -11   3   9   528.80   530.08    24.98 o
 -10   3   9   950.57   963.61    34.15 o
  -9   3   9   507.28   526.56    25.68 o
  -8   3   9     8.67    12.51     3.06 o
  -7   3   9    56.08    53.46     6.14 o
  -6   3   9   613.75   637.05    21.74 o
  -5   3   9  1244.19  1244.08    43.45 o
  -4   3   9   445.03   430.85    26.04 o
  -3   3   9   463.31   419.51    46.47 o
  -2   3   9   191.85   209.40    17.46 o
  -1   3   9  1825.30  1792.47    36.12 o
   0   3   9   965.94   905.63    21.52 o
   1   3   9   609.48   596.59    17.86 o
   2   3   9     7.50     4.64     2.53 <
   3   3   9   728.36   740.36    20.05 o
   4   3   9   287.64   288.59    18.18 o
   5   3   9  1293.71  1288.90    36.10 o
   6   3   9    86.67    99.27     9.46 o
   7   3   9     1.47     1.80     1.33 <
 -14   4   9  1499.31  1507.43    27.52 o
 -13   4   9  1895.67  1835.08    34.56 o
 -12   4   9   371.23   368.67    17.08 o
 -11   4   9   364.24   375.46    17.91 o
 -10   4   9   339.08   351.99    12.36 o
  -9   4   9  1182.23  1190.76    23.97 o
  -8   4   9   772.66   751.62    19.46 o
  -7   4   9   482.49   448.68    20.30 o
  -6   4   9     0.87     6.51     3.60 <
  -5   4   9    58.85    56.64     8.02 o
  -4   4   9  1101.71  1100.22    33.58 o
  -3   4   9  1133.07  1091.03    34.14 o
  -2   4   9   518.43   532.17    24.04 o
  -1   4   9   477.26   490.57    15.61 o
   0   4   9    14.18    18.43     3.63 o
   1   4   9   726.29   732.69    19.07 o
   2   4   9  2114.26  2144.29    31.37 o
   3   4   9  1556.17  1548.75    24.88 o
   4   4   9    83.84    73.74     5.39 o
   5   4   9   274.51   245.85    10.45 o
 -11   5   9   714.98   701.17    16.32 o
 -10   5   9  3078.53  2914.06    39.75 o
  -9   5   9  1091.25  1075.22    27.31 o
  -8   5   9   151.99   159.21    10.99 o
  -7   5   9   818.93   859.36    26.47 o
  -6   5   9  1998.46  2132.89    42.58 o
  -5   5   9  2739.74  2870.81    50.81 o
  -4   5   9   272.27   311.63    17.11 o
  -3   5   9     1.61     0.71     2.92 <
  -2   5   9  1582.52  1734.25    39.76 o
  -1   5   9  1579.76  1674.79    38.86 o
   0   5   9  1330.40  1413.49    34.64 o
   1   5   9   201.00   221.68    12.89 o
   2   5   9    11.98    13.85     3.19 o
   3   5   9   391.83   388.21    12.51 o
  -8   6   9  1416.21  1321.53    23.73 o
  -7   6   9   521.48   519.36    16.34 o
  -6   6   9     6.85     3.17     2.02 <
  -5   6   9   218.26   225.64    11.55 o
  -4   6   9  1227.84  1353.26    28.30 o
  -3   6   9  1139.15  1161.86    26.04 o
  -2   6   9   764.89   798.98    21.11 o
  -1   6   9     3.92     9.10     2.66 o
   0   6   9    51.73    55.15     4.57 o
 -17   0  10   260.07   247.11    10.43 o
 -16   0  10  2793.13  2977.20    43.24 o
 -15   0  10  4084.04  4354.65    59.90 o
 -14   0  10  1744.74  1794.19    41.86 o
 -13   0  10     1.48     7.95     3.83 <
 -12   0  10  2618.80  2803.24    57.75 o
 -11   0  10  7524.87  7752.37    97.30 o
 -10   0  10  5142.59  4842.80    84.91 o
  -9   0  10  2313.13  2283.84    57.81 o
  -8   0  10   749.74   712.59    30.95 o
  -7   0  10  5385.53  5278.16    81.57 o
  -6   0  10  8133.78  7929.54    98.04 o
  -5   0  10  4985.99  5005.83    76.06 o
  -4   0  10    40.52    43.60     7.45 o
  -3   0  10     8.27     7.61     4.05 <
  -2   0  10  2658.43  2655.83    56.86 o
  -1   0  10  2813.05  2735.91    59.23 o
   0   0  10  2048.16  1985.86    51.09 o
   1   0  10   894.00   882.46    32.34 o
   2   0  10  1066.75  1141.27    36.78 o
   3   0  10  3729.21  3839.49    67.33 o
   4   0  10   366.79   368.98    20.09 o
   5   0  10  3494.77  3453.79    56.67 o
   6   0  10  1409.51  1365.53    31.64 o
   7   0  10    23.95    28.15     4.07 o
 -17   1  10   303.17   307.00    11.59 o
 -16   1  10    82.80    84.21     5.14 o
 -15   1  10    67.14    69.17     5.19 o
 -14   1  10   823.72   849.94    19.53 o
 -13   1  10  1298.28  1311.91    26.01 o
 -12   1  10   558.85   571.03    17.86 o
 -11   1  10   162.69   173.16    10.18 o
 -10   1  10    24.70    22.45     6.50 o
  -9   1  10  1627.16  1686.23    34.53 o
  -8   1  10  1340.61  1299.67    29.53 o
  -7   1  10  1332.29  1311.48    28.95 o
  -6   1  10  1567.84  1517.72    30.44 o
  -5   1  10    38.46    40.54     5.00 o
  -4   1  10  1699.97  1610.24    31.03 o
  -3   1  10  5502.88  5201.08    55.83 o
  -2   1  10  2315.97  2211.00    37.01 o
  -1   1  10   630.25   634.19    19.88 o
   0   1  10  1011.86  1017.38    23.63 o
   1   1  10  3243.51  3337.65    43.27 o
   2   1  10  2045.95  1971.99    33.82 o
   3   1  10  1101.71  1157.95    25.47 o
   4   1  10   121.52   139.14     8.79 o
   5   1  10   948.52   976.87    20.61 o
   6   1  10  1352.36  1392.95    33.25 o
   7   1  10   992.18   988.14    23.89 o
   8   1  10   333.99   343.31    10.90 o
 -16   2  10  2117.97  2138.33    23.63 o
 -15   2  10  2511.70  2513.44    42.16 o
 -14   2  10    33.04    29.39     5.77 o
 -13   2  10     3.43     7.63     4.43 <
 -12   2  10  1381.10  1304.43    38.88 o
 -11   2  10  3254.82  3225.70    62.43 o
 -10   2  10  2963.11  2836.92    58.90 o
  -9   2  10   610.49   615.34    27.42 o
  -8   2  10   648.15   683.47    27.73 o
  -7   2  10  5151.27  4960.26    72.42 o
  -6   2  10  4606.76  4423.36    51.93 o
  -5   2  10  4263.61  3993.18    62.36 o
  -4   2  10  1618.02  1593.77    39.43 o
  -3   2  10    80.26    67.88     6.55 o
  -2   2  10  3235.21  3126.08    39.38 o
  -1   2  10  3258.64  3092.36    64.95 o
   0   2  10  4358.99  4223.45    68.51 o
   1   2  10   965.49   943.54    33.07 o
   2   2  10   395.58   403.69    22.14 o
   3   2  10  1586.41  1626.86    43.48 o
   4   2  10  2717.08  2741.71    54.39 o
   5   2  10   789.38   778.48    26.99 o
   6   2  10    42.18    38.64     5.75 o
   7   2  10     3.85     5.41     2.32 <
 -16   3  10   556.20   544.09    13.95 o
 -15   3  10    22.99    25.14     2.79 o
 -14   3  10  1579.20  1618.48    23.96 o
 -13   3  10  3191.74  3336.24    53.35 o
 -12   3  10  2192.07  2275.07    48.10 o
 -11   3  10   100.89   102.38    11.28 o
 -10   3  10  1090.03  1152.21    37.55 o
  -9   3  10  4734.02  4882.30    78.10 o
  -8   3  10  1937.69  1983.62    31.74 o
  -7   3  10   443.27   486.07    15.96 o
  -6   3  10   398.03   391.20    14.38 o
  -5   3  10   519.67   501.04    16.67 o
  -4   3  10  2998.41  2987.27    53.78 o
  -3   3  10   153.26   166.41    13.26 o
  -2   3  10   302.65   300.14    17.79 o
  -1   3  10    96.85   101.41    10.65 o
   0   3  10   109.56   101.01    10.68 o
   1   3  10   304.17   284.57    17.59 o
   2   3  10   140.68   145.39    12.59 o
   3   3  10   579.97   535.27    23.58 o
   4   3  10   581.89   560.75    22.98 o
   5   3  10     1.48     7.52     3.68 <
   6   3  10   325.67   283.23     8.06 o
 -14   4  10     0.15     5.68     1.88 o
 -13   4  10    18.83    23.70     4.03 o
 -12   4  10   480.61   473.09    12.46 o
 -11   4  10    58.86    56.78     7.06 o
 -10   4  10   928.86   977.49    30.27 o
  -9   4  10   565.34   613.05    16.43 o
  -8   4  10   160.82   173.19     9.30 o
  -7   4  10    13.64    23.16     3.61 o
  -6   4  10  2155.23  2241.91    33.54 o
  -5   4  10  2455.49  2466.24    35.57 o
  -4   4  10  1188.58  1178.03    24.75 o
  -3   4  10   513.08   536.02    16.98 o
  -2   4  10   993.47  1055.75    32.92 o
  -1   4  10  2913.20  3150.97    56.27 o
   0   4  10  2305.10  2458.19    49.28 o
   1   4  10  1302.15  1337.82    35.66 o
   2   4  10    14.37    20.01     4.66 o
   3   4  10  1816.72  1777.63    33.26 o
   4   4  10  1383.47  1363.28    24.36 o
 -10   5  10     3.52     3.00     1.63 <
  -9   5  10   243.23   226.93    11.54 o
  -8   5  10   957.63  1027.10    25.70 o
  -7   5  10   173.40   187.31    11.48 o
  -6   5  10   355.59   375.18    16.90 o
  -5   5  10    61.32    57.98     7.08 o
  -4   5  10   747.23   813.18    25.45 o
  -3   5  10  1007.74  1053.25    29.20 o
  -2   5  10   391.42   399.96    17.73 o
  -1   5  10   190.00   196.47    12.30 o
   0   5  10   589.21   594.24    20.01 o
   1   5  10   500.92   481.22    16.06 o
   2   5  10   723.72   694.22    16.06 o
  -7   6  10  1069.30   984.44    19.27 o
  -6   6  10   661.00   632.87    16.54 o
  -5   6  10     5.63     7.26     1.87 o
  -4   6  10     7.48     6.25     2.02 o
  -3   6  10   214.49   212.31     9.55 o
  -2   6  10   212.19   198.72     8.75 o
 -17   1  11     2.07     2.99     1.39 <
 -16   1  11   575.48   577.02    18.31 o
 -15   1  11   372.90   360.50    10.86 o
 -14   1  11    33.71    34.84     4.11 o
 -13   1  11   489.93   491.37    15.62 o
 -12   1  11    54.41    54.99     5.73 o
 -11   1  11   126.57   133.43     9.02 o
 -10   1  11  1575.75  1638.71    30.45 o
  -9   1  11    58.31    50.63     5.71 o
  -8   1  11   813.19   763.10    23.41 o
  -7   1  11  1254.80  1275.62    29.79 o
  -6   1  11  1224.02  1180.20    28.11 o
  -5   1  11   485.53   446.86    17.37 o
  -4   1  11   226.79   219.88    12.23 o
  -3   1  11  1040.20   999.09    26.17 o
  -2   1  11  1065.17  1050.10    27.48 o
  -1   1  11   270.58   264.61    12.45 o
   0   1  11     3.05     8.71     2.94 <
   1   1  11   186.07   185.97    10.46 o
   2   1  11   665.57   705.30    19.56 o
   3   1  11     1.39     6.62     2.64 <
   4   1  11     5.37     8.19     2.42 o
   5   1  11    74.71    68.69     7.37 o
   6   1  11    59.37    54.14     5.42 o
 -16   2  11    78.06    80.79     4.42 o
 -15   2  11   679.01   707.51    21.30 o
 -14   2  11   505.16   505.78    20.42 o
 -13   2  11   505.39   518.83    22.70 o
 -12   2  11    31.37    22.87     5.92 o
 -11   2  11   121.60   139.18    13.21 o
 -10   2  11    78.00    84.98    10.83 o
  -9   2  11   598.41   554.46    26.28 o
  -8   2  11     9.87     9.61     4.29 <
  -7   2  11    56.13    59.26     9.16 o
  -6   2  11     3.48     4.06     2.37 <
  -5   2  11    49.78    52.99     8.09 o
  -4   2  11     1.33     3.09     3.80 <
  -3   2  11    26.79    25.07     3.98 o
  -2   2  11  1276.44  1290.90    26.02 o
  -1   2  11   486.85   488.01    16.00 o
   0   2  11   140.45   131.38    12.60 o
   1   2  11   400.75   383.45    20.72 o
   2   2  11  1092.30  1104.10    34.48 o
   3   2  11   746.15   740.08    27.17 o
   4   2  11   256.61   265.53    15.13 o
   5   2  11   292.12   282.46    13.91 o
   6   2  11   380.23   376.97    13.14 o
 -15   3  11    84.56    90.89     4.66 o
 -14   3  11   104.44   112.92     6.05 o
 -13   3  11     9.81     9.62     3.68 <
 -12   3  11   768.12   816.91    28.08 o
 -11   3  11   301.43   317.28    18.97 o
 -10   3  11   142.96   168.88    14.60 o
  -9   3  11   103.92    87.51    10.74 o
  -8   3  11    65.12    73.25     6.36 o
  -7   3  11   513.05   536.40    16.70 o
  -6   3  11   105.31   103.78     7.53 o
  -5   3  11  1114.68  1155.82    25.22 o
  -4   3  11     3.89     6.82     2.73 <
  -3   3  11   177.07   169.66     9.46 o
  -2   3  11   289.48   314.58    18.33 o
  -1   3  11   301.09   276.46    17.23 o
   0   3  11   201.93   190.31    14.06 o
   1   3  11    16.42    12.57     4.19 <
   2   3  11    66.21    68.78     8.31 o
   3   3  11   240.24   233.93    14.02 o
   4   3  11   125.56   124.64     9.29 o
   5   3  11   120.30   115.77     7.49 o
 -13   4  11   396.33   388.13    12.76 o
 -12   4  11  1110.40  1079.01    17.03 o
 -11   4  11  1045.48  1023.39    18.42 o
 -10   4  11     8.97    14.60     4.26 o
  -9   4  11  1026.41  1095.53    20.90 o
  -8   4  11  3136.49  3395.05    38.39 o
  -7   4  11  1281.92  1341.25    24.83 o
  -6   4  11   600.00   599.36    16.69 o
  -5   4  11  1373.86  1413.37    25.87 o
  -4   4  11   750.03   806.82    19.66 o
  -3   4  11  2300.39  2394.29    34.02 o
  -2   4  11   759.58   804.50    19.71 o
  -1   4  11    29.79    31.41     5.86 o
   0   4  11   726.24   812.12    26.12 o
   1   4  11   672.69   749.05    23.15 o
   2   4  11   831.22   812.86    21.39 o
   3   4  11    62.74    71.52     5.31 o
  -9   5  11    62.76    53.79     5.05 o
  -8   5  11    62.52    63.42     5.85 o
  -7   5  11   330.30   336.40    13.93 o
  -6   5  11   250.41   274.53    12.99 o
  -5   5  11   203.02   236.65    12.26 o
  -4   5  11   336.36   350.64    14.99 o
  -3   5  11     8.93    10.52     2.84 o
  -2   5  11   554.78   568.13    18.55 o
  -1   5  11   118.11   125.36     8.40 o
   0   5  11  1081.30  1156.39    22.37 o
 -16   0  12  1385.17  1438.31    24.85 o
 -15   0  12   206.30   229.20    11.93 o
 -14   0  12   209.29   203.20    12.98 o
 -13   0  12   114.61   114.64    10.89 o
 -12   0  12   307.85   284.55    18.08 o
 -11   0  12   944.14   936.67    32.98 o
 -10   0  12  2255.29  2279.87    51.75 o
  -9   0  12   982.16  1029.52    34.66 o
  -8   0  12   100.57    86.61    10.10 o
  -7   0  12   405.10   417.85    21.91 o
  -6   0  12  1691.92  1646.96    44.77 o
  -5   0  12  4557.77  4903.64    75.71 o
  -4   0  12  3039.22  3090.95    60.06 o
  -3   0  12    66.15    65.17     9.41 o
  -2   0  12  1141.33  1232.19    39.29 o
  -1   0  12  4531.17  4882.76    76.69 o
   0   0  12  4651.70  5097.54    76.89 o
   1   0  12   360.76   361.83    20.13 o
   2   0  12   338.71   358.69    19.12 o
   3   0  12   707.26   756.08    24.86 o
   4   0  12  2195.37  2193.65    36.74 o
   5   0  12   620.66   598.59    15.32 o
 -16   1  12   389.14   393.84    13.86 o
 -15   1  12   636.44   615.75    19.98 o
 -14   1  12  2087.20  2125.42    41.72 o
 -13   1  12  3321.40  3412.62    38.05 o
 -12   1  12  1697.38  1729.09    29.47 o
 -11   1  12    46.95    50.45     5.47 o
 -10   1  12  1886.69  1975.20    33.07 o
  -9   1  12  2628.42  2641.87    38.29 o
  -8   1  12  4391.80  4515.62    49.71 o
  -7   1  12   681.76   675.94    19.16 o
  -6   1  12    80.53    76.09     6.48 o
  -5   1  12  3275.59  3422.22    44.33 o
  -4   1  12  2358.98  2373.48    36.90 o
  -3   1  12  1888.38  2009.46    34.23 o
  -2   1  12   186.49   194.48    10.75 o
  -1   1  12   150.16   158.18     9.64 o
   0   1  12   593.07   626.44    18.64 o
   1   1  12   488.83   527.58    16.47 o
   2   1  12  2371.23  2448.84    33.23 o
   3   1  12   236.86   242.14     9.48 o
   4   1  12    33.03    38.68     5.42 o
   5   1  12   332.85   346.62    12.49 o
 -16   2  12   257.53   266.88     7.02 o
 -15   2  12  1971.27  2025.96    33.34 o
 -14   2  12   662.44   671.38    22.04 o
 -13   2  12     8.55     8.54     3.33 <
 -12   2  12   822.62   894.14    30.21 o
 -11   2  12  1704.66  1855.00    45.65 o
 -10   2  12  4382.81  4581.69    73.51 o
  -9   2  12   459.61   470.23    23.84 o
  -8   2  12    69.90    85.90    10.51 o
  -7   2  12  1019.85  1108.11    36.93 o
  -6   2  12  1970.94  1992.40    26.03 o
  -5   2  12  2189.33  2203.87    32.69 o
  -4   2  12   739.81   751.28    28.72 o
  -3   2  12     3.20     2.19     3.01 <
  -2   2  12   503.37   491.26    23.48 o
  -1   2  12  1796.48  1847.52    44.39 o
   0   2  12  2223.44  2211.48    48.14 o
   1   2  12   256.43   245.89    15.79 o
   2   2  12    27.83    42.93     6.51 o
   3   2  12   266.86   256.77    14.13 o
   4   2  12   957.66   930.47    23.28 o
 -14   3  12   359.63   376.37     9.83 o
 -13   3  12   224.33   224.21    12.65 o
 -12   3  12    71.81    84.11     8.78 o
 -11   3  12     4.40     5.33     3.56 <
 -10   3  12    78.21    82.71     9.98 o
  -9   3  12    80.50    84.77    10.25 o
  -8   3  12  1099.99  1186.73    37.77 o
  -7   3  12  2176.84  2365.24    33.48 o
  -6   3  12   247.99   255.39    11.41 o
  -5   3  12   126.60   133.45     8.26 o
  -4   3  12  1580.77  1650.52    27.40 o
  -3   3  12  4382.65  4457.28    45.23 o
  -2   3  12  1145.11  1144.50    22.99 o
  -1   3  12    51.65    62.93     7.95 o
   0   3  12   834.18   880.45    27.82 o
   1   3  12  2625.64  2511.18    45.56 o
   2   3  12  2366.19  2296.78    27.35 o
   3   3  12   420.57   410.61     9.96 o
 -11   4  12  2062.09  2037.12    33.57 o
 -10   4  12  1801.89  1815.35    35.78 o
  -9   4  12   204.71   192.75    12.61 o
  -8   4  12   669.62   708.77    15.98 o
  -7   4  12  1845.97  1958.62    27.58 o
  -6   4  12   609.67   656.24    16.38 o
  -5   4  12   984.86  1020.88    20.43 o
  -4   4  12    71.57    65.20     5.27 o
  -3   4  12    97.11    96.56     6.36 o
  -2   4  12   288.44   311.42    11.08 o
  -1   4  12   295.88   296.91    10.42 o
   0   4  12   200.94   200.74    10.84 o
   1   4  12    32.92    41.09     4.39 o
  -8   5  12   470.43   439.32    12.91 o
  -7   5  12   168.05   182.21     8.59 o
  -6   5  12    35.95    38.93     4.39 o
  -5   5  12   358.26   384.27    13.40 o
  -4   5  12   348.24   387.20    13.36 o
  -3   5  12   361.45   403.08    13.34 o
  -2   5  12   117.97   124.99     7.07 o
 -15   1  13    48.22    51.99     5.42 o
 -14   1  13    88.71    91.65     8.25 o
 -13   1  13   365.94   361.74    17.95 o
 -12   1  13   251.88   245.32    15.71 o
 -11   1  13    19.44    23.67     5.95 o
 -10   1  13   175.91   187.81     9.98 o
  -9   1  13   103.46    99.62     7.58 o
  -8   1  13    44.59    40.19     5.02 o
  -7   1  13     6.51     9.28     2.88 o
  -6   1  13   204.16   208.08    10.52 o
  -5   1  13     6.83     7.58     2.62 <
  -4   1  13    25.08    28.50     4.52 o
  -3   1  13   272.27   268.45    12.35 o
  -2   1  13    93.80    85.55     7.15 o
  -1   1  13    25.49    26.11     4.04 o
   0   1  13   972.27  1025.72    21.85 o
   1   1  13    55.84    53.15     4.80 o
   2   1  13   298.61   285.31     9.49 o
   3   1  13    69.35    61.01     5.98 o
 -15   2  13    52.73    48.00     4.75 o
 -14   2  13    14.37    14.14     3.50 o
 -13   2  13   142.36   150.63    10.95 o
 -12   2  13   469.67   465.43    20.65 o
 -11   2  13   438.32   439.97    21.44 o
 -10   2  13    45.60    57.33     8.50 o
  -9   2  13    30.59    41.25     7.53 o
  -8   2  13  1686.40  1783.48    44.67 o
  -7   2  13   194.93   190.63    14.69 o
  -6   2  13   139.48   123.21    12.11 o
  -5   2  13   296.56   288.57    11.35 o
  -4   2  13   750.43   752.03    18.53 o
  -3   2  13   740.08   727.59    26.94 o
  -2   2  13     0.11     1.27     3.15 <
  -1   2  13   111.18   112.85    11.04 o
   0   2  13   373.53   402.21    18.81 o
   1   2  13    45.34    45.67     6.27 o
   2   2  13     0.34     3.17     2.11 <
   3   2  13    18.25    17.84     3.13 o
 -13   3  13    57.61    60.65     6.04 o
 -12   3  13   409.50   414.86    17.29 o
 -11   3  13   377.45   388.74    18.17 o
 -10   3  13  1520.77  1541.68    38.11 o
  -9   3  13     8.83    10.97     4.10 <
  -8   3  13    27.01    24.41     5.98 o
  -7   3  13   451.71   471.96    13.93 o
  -6   3  13  1851.39  1936.77    28.66 o
  -5   3  13   321.33   336.10    12.15 o
  -4   3  13     2.77     5.29     2.13 <
  -3   3  13     2.45     5.06     1.75 <
  -2   3  13   658.28   681.37    15.99 o
  -1   3  13   740.39   739.62    16.00 o
   0   3  13   271.79   279.09     9.35 o
   1   3  13   251.18   243.76     7.76 o
  -9   4  13   305.19   273.83    12.75 o
  -8   4  13   181.95   169.15    10.71 o
  -7   4  13     3.35     1.33     1.93 <
  -6   4  13    32.03    33.22     3.46 o
  -5   4  13    54.24    53.00     4.23 o
  -4   4  13   199.00   200.43     7.91 o
  -3   4  13   341.02   369.66    13.96 o
  -2   4  13   379.14   410.01    14.20 o
  -1   4  13   182.54   181.38     8.69 o
 -14   0  14  1028.17  1044.27    21.82 o
 -13   0  14    18.60    19.40     4.10 o
 -12   0  14  3536.11  3628.36    52.14 o
 -11   0  14  2338.73  2541.78    46.84 o
 -10   0  14  2380.65  2542.00    49.04 o
  -9   0  14   103.84    97.09    10.03 o
  -8   0  14   999.52  1068.51    32.79 o
  -7   0  14   834.05   854.55    29.26 o
  -6   0  14  3985.53  4126.50    63.64 o
  -5   0  14   227.02   237.65    15.20 o
  -4   0  14     0.05     5.15     3.71 <
  -3   0  14   396.83   419.23    20.84 o
  -2   0  14   650.17   693.62    25.82 o
  -1   0  14   950.69   986.77    28.99 o
   0   0  14   123.13   155.81    10.75 o
   1   0  14   854.09   840.90    21.43 o
 -14   1  14   952.25   907.56    21.87 o
 -13   1  14   720.59   752.51    22.70 o
 -12   1  14   255.47   243.24    14.25 o
 -11   1  14   214.55   213.67    14.14 o
 -10   1  14   183.50   191.65    13.97 o
  -9   1  14  1639.47  1682.04    41.42 o
  -8   1  14  2337.73  2400.32    49.50 o
  -7   1  14  1227.55  1268.86    36.13 o
  -6   1  14   166.53   172.54    13.45 o
  -5   1  14   229.86   257.01    16.01 o
  -4   1  14  2477.75  2638.48    51.19 o
  -3   1  14  2775.29  3049.23    54.05 o
  -2   1  14  1608.98  1725.24    39.47 o
  -1   1  14   348.53   371.36    17.79 o
   0   1  14  1368.15  1432.31    32.33 o
   1   1  14  2419.61  2432.16    37.07 o
 -14   2  14    29.11    38.14     4.25 o
 -13   2  14   112.33   105.86     7.94 o
 -12   2  14   512.41   501.04    19.33 o
 -11   2  14  2294.20  2310.31    43.74 o
 -10   2  14    63.70    84.32     9.18 o
  -9   2  14   189.91   206.83    14.16 o
  -8   2  14     8.41    14.50     4.48 o
  -7   2  14   981.62  1039.10    31.70 o
  -6   2  14  1013.63  1085.54    32.23 o
  -5   2  14   788.68   882.19    28.91 o
  -4   2  14   444.54   474.53    11.24 o
  -3   2  14   183.23   188.54     8.34 o
  -2   2  14  1120.73  1108.77    19.52 o
  -1   2  14   493.86   501.03    12.56 o
   0   2  14   610.09   592.56    12.61 o
   1   2  14    33.92    31.48     2.65 o
 -12   3  14   402.08   409.83    14.10 o
 -11   3  14    76.79    75.27     7.04 o
 -10   3  14  1897.74  1880.30    36.73 o
  -9   3  14  2552.15  2654.18    45.95 o
  -8   3  14  2732.22  2818.01    48.03 o
  -7   3  14     7.68    12.93     4.13 o
  -6   3  14    31.98    41.58     5.92 o
  -5   3  14  1950.27  1946.49    25.03 o
  -4   3  14   659.31   665.49    14.58 o
  -3   3  14   451.74   452.50    11.73 o
  -2   3  14    40.20    43.42     3.68 o
  -1   3  14    15.75    11.83     1.97 o
 -13   1  15    79.06    76.81     6.12 o
 -12   1  15    87.96    81.35     7.14 o
 -11   1  15   583.90   574.61    20.09 o
 -10   1  15   310.47   306.14    15.48 o
  -9   1  15   279.48   275.69    15.01 o
  -8   1  15     1.82    -0.03     3.11 <
  -7   1  15   510.20   502.90    20.45 o
  -6   1  15   432.55   419.70    18.59 o
  -5   1  15   247.21   262.02    14.48 o
  -4   1  15     0.68    -1.18     2.80 <
  -3   1  15   218.71   222.47    12.36 o
  -2   1  15   480.38   442.72    16.41 o
  -1   1  15    68.31    69.10     6.00 o
 -12   2  15   123.27   103.87     7.31 o
 -11   2  15    24.14    32.83     4.94 o
 -10   2  15   595.40   570.97    19.83 o
  -9   2  15     2.08     8.13     3.21 <
  -8   2  15    10.26     7.63     3.19 <
  -7   2  15     3.76     5.22     3.35 <
  -6   2  15     4.50     7.83     3.19 <
  -5   2  15    12.17    12.69     3.39 o
  -4   2  15     0.76     2.67     2.24 <
  -3   2  15    53.78    49.37     5.87 o
  -2   2  15    21.93    25.34     4.03 o
  -9   3  15   478.78   419.27    14.55 o
  -8   3  15   207.59   186.39    10.24 o
  -7   3  15    11.66    13.72     3.03 o
  -6   3  15   243.31   239.50    11.60 o
  -5   3  15   419.65   395.41    14.44 o
  -8   0  16    12.44     6.35     2.30 <
  -7   0  16   471.64   409.34    14.11 o
  -6   0  16  1061.45   747.95    18.63 o
 -10   1  16  1257.56  1220.59    24.40 o
  -9   1  16  1781.94  1728.07    30.49 o
  -8   1  16   908.03   898.17    22.47 o
  -7   1  16   398.02   384.74    14.74 o
  -6   1  16   104.61    97.65     7.41 o
  -5   1  16   474.39   462.54    15.19 o
  -9   2  16   262.74   246.78    10.46 o
  -8   2  16   535.80   473.39    14.90 o
  -7   2  16   862.27   796.90    19.38 o
