# Supplementary material for: An advanced approach combining solid-state NMR with powder diffraction applied to newly synthesized iso­thio­uronium salts
Source: J Appl Crystallogr. 2025 Feb 11;58(Pt 2):321–32. doi: 10.1107/S1600576724012378 (PMC11957416; doi:10.1107/S1600576724012378)
Supplement: Supplementary file 5 [file j-58-00321-2BF4_VE_8Asup5.hkl]

#
# h,k,l, Fc-squared, Fo-squared, sigma(Fo-squared) and status flag
#
data_I
_shelx_title                             '   '
_shelx_refln_list_code                   4
_shelx_F_calc_maximum                    80.08
_exptl_crystal_F_000                     276
_reflns_d_resolution_high                0.8343

loop_
 _symmetry_equiv_pos_as_xyz
 'x, y, z'
 '-x, y+1/2, -z'

_cell_length_a                           5.6075(2)
_cell_length_b                           7.7882(3)
_cell_length_c                           13.8649(6)
_cell_angle_alpha                        90
_cell_angle_beta                         95.836(3)
_cell_angle_gamma                        90

_shelx_F_squared_multiplier              1.000

loop_
 _refln_index_h
 _refln_index_k
 _refln_index_l
 _refln_F_squared_calc
 _refln_F_squared_meas
 _refln_F_squared_sigma
 _refln_observed_status
   1   0   0    7.48    7.34    0.60 o
   2   0   0  647.23  645.80   12.23 o
   3   0   0  417.58  425.63   10.40 o
   4   0   0  360.30  355.79    3.45 o
   5   0   0  270.35  265.18    4.04 o
   6   0   0   91.71   95.34    1.95 o
   1   1   0 1059.47  993.02   16.42 o
   1  -1   0 1120.73 1241.67   20.22 o
   2   1   0  180.98  174.06    5.04 o
   2  -1   0  188.28  206.34    5.55 o
   3   1   0 1286.00 1280.26   24.07 o
   3  -1   0 1365.12 1552.10   27.52 o
   4   1   0   23.69   28.96    0.80 o
   4  -1   0   33.60   41.63    1.24 o
   5   1   0   38.65   36.51    1.85 o
   5  -1   0   38.28   35.76    1.20 o
   6   1   0   86.80   80.76    1.75 o
   6  -1   0   97.58   93.07    1.89 o
   0   2   0   26.64   25.33    0.85 o
   0  -2   0   54.55   58.35    2.27 o
   1   2   0  616.65  566.99    5.96 o
   1  -2   0  690.27  737.02    9.01 o
   2   2   0    0.70    1.16    0.70 <
   2  -2   0    0.18    2.32    0.58 o
   3   2   0  121.08  120.25    2.24 o
   3  -2   0  120.38  123.97    2.79 o
   4   2   0  184.33  171.67    2.62 o
   4  -2   0  163.00  154.88    3.64 o
   5   2   0   52.75   53.99    1.58 o
   5  -2   0   44.52   46.54    1.35 o
   6   2   0  202.30  198.28    3.08 o
   6  -2   0  197.83  201.62    3.11 o
   1   3   0 2012.06 1893.02   15.23 o
   1  -3   0 1953.78 2102.01   35.21 o
   2   3   0  344.95  395.07    9.71 o
   2  -3   0  387.56  462.30   11.26 o
   3   3   0  293.36  284.13    4.05 o
   3  -3   0  293.30  310.79    4.23 o
   4   3   0  150.26  125.83    1.93 o
   4  -3   0  144.53  131.48    4.20 o
   5   3   0    7.83    6.06    0.57 o
   5  -3   0    8.50    6.84    0.46 o
   6   3   0    0.78    0.51    0.35 <
   6  -3   0    0.23    0.10    0.26 <
   0   4   0  159.06  135.44    2.53 o
   0  -4   0  176.46  179.75    6.29 o
   1   4   0  415.47  390.33    6.31 o
   1  -4   0  361.84  389.68   10.31 o
   2   4   0  261.14  253.03    7.80 o
   2  -4   0  253.24  262.11    3.74 o
   3   4   0  106.91   94.91    2.21 o
   3  -4   0  107.04  102.52    3.15 o
   4   4   0  288.97  255.08    2.84 o
   4  -4   0  273.57  264.31    4.12 o
   5   4   0  136.80  126.72    1.96 o
   5  -4   0  143.80  146.27    2.68 o
   6   4   0   51.17   51.56    1.63 o
   6  -4   0   54.75   57.67    1.75 o
   1   5   0  138.96  121.09    3.59 o
   1  -5   0  128.24  135.00    2.17 o
   2   5   0  325.16  300.10    4.91 o
   2  -5   0  323.35  349.33    4.98 o
   3   5   0    4.23    4.31    0.58 o
   3  -5   0    8.92   11.94    0.93 o
   4   5   0  103.01  102.16    1.53 o
   4  -5   0  101.76  115.48    2.38 o
   5   5   0   14.56   12.68    0.66 o
   5  -5   0   12.98   11.35    0.63 o
   0   6   0  498.61  486.83   12.97 o
   0  -6   0  471.13  508.14    9.76 o
   1   6   0  330.10  277.40    9.67 o
   1  -6   0  341.36  356.50    4.26 o
   2   6   0  223.93  211.13    3.64 o
   2  -6   0  223.29  248.38    5.89 o
   3   6   0   19.85   16.78    0.82 o
   3  -6   0   20.90   21.71    1.41 o
   4   6   0   85.08   85.27    1.88 o
   4  -6   0   82.08   97.97    2.01 o
   5   6   0   60.76   65.02    1.33 o
   5  -6   0   58.62   70.48    2.03 o
   1  -7   0   45.00   54.85    1.34 o
   2   7   0  182.29  166.50    4.06 o
   2  -7   0  195.13  213.93    3.63 o
   3   7   0   30.55   25.29    0.97 o
   3  -7   0   42.33   39.96    1.25 o
   4   7   0   25.79   24.07    0.66 o
   4  -7   0   25.34   29.27    1.33 o
   0  -8   0   27.23   26.88    1.63 o
   1  -8   0   27.90   32.10    1.15 o
   2   8   0    2.61    2.63    0.50 o
   2  -8   0    3.82    5.66    0.48 o
   3   8   0    0.96    0.82    0.27 o
   3  -8   0    0.77    1.49    0.28 o
   1  -9   0   15.99   18.61    1.02 o
  -6   0   1    0.18    0.36    0.35 <
  -5   0   1    0.31    0.36    0.37 <
  -4   0   1  183.35  160.85    2.40 o
  -3   0   1    0.92    2.07    0.81 <
  -2   0   1  724.19  680.25   12.71 o
  -1   0   1  728.61  730.82    8.42 o
   0   0   1  240.38  252.11    4.58 o
   1   0   1   45.26   36.44    0.92 o
   2   0   1   11.69   12.74    0.72 o
   3   0   1   49.70   43.37    2.84 o
   4   0   1  111.51  116.32    2.22 o
   5   0   1   16.03   16.05    0.80 o
   6   0   1  271.62  263.20    3.85 o
  -6   1   1   97.41  101.00    2.86 o
  -6  -1   1   83.47   87.86    2.57 o
  -5   1   1  285.86  292.16    4.53 o
  -5  -1   1  271.34  269.68    5.86 o
  -4   1   1  240.95  234.68    2.68 o
  -4  -1   1  231.94  233.83    2.93 o
  -3   1   1   13.50   10.60    1.49 o
  -3  -1   1   12.58   12.85    1.65 o
  -2   1   1   40.34   38.51    2.16 o
  -2  -1   1   50.97   53.43    2.23 o
  -1   1   1 1745.29 1625.18   18.26 o
  -1  -1   1 1708.94 1613.85   17.94 o
   0   1   1  344.34  292.68    3.58 o
   0  -1   1  386.27  393.82    6.92 o
   1   1   1 5939.10 6412.70   96.00 o
   1  -1   1 5990.32 6329.75   54.68 o
   2   1   1 1032.28 1059.62   18.91 o
   2  -1   1 1016.11 1135.48   19.41 o
   3   1   1  738.34  708.77    7.83 o
   3  -1   1  711.00  727.56    9.40 o
   4   1   1   22.03   24.41    1.12 o
   4  -1   1   19.84   20.72    1.02 o
   5   1   1  130.43  125.96    2.57 o
   5  -1   1  128.37  128.97    2.50 o
   6   1   1  153.31  154.03    2.63 o
   6  -1   1  160.07  162.91    2.69 o
  -6   2   1   18.09   17.28    0.75 o
  -6  -2   1   15.58   14.56    0.70 o
  -5   2   1  113.65  108.26    2.36 o
  -5  -2   1  113.29  109.71    3.28 o
  -4   2   1  141.23  126.27    2.67 o
  -4  -2   1  130.01  120.87    2.94 o
  -3   2   1  349.29  327.45    4.30 o
  -3  -2   1  403.62  411.62    5.08 o
  -2   2   1  254.95  231.38    6.49 o
  -2  -2   1  270.24  263.19    5.31 o
  -1   2   1 1934.58 1848.09   17.07 o
  -1  -2   1 1990.13 2200.42   35.67 o
   0   2   1 4036.96 3822.92   39.56 o
   0  -2   1 4032.51 4597.71   69.91 o
   1   2   1 1972.99 1845.28   29.47 o
   1  -2   1 1896.25 1975.01   22.15 o
   2   2   1 1063.31  987.76   18.31 o
   2  -2   1 1035.19 1026.42   10.93 o
   3   2   1  175.25  165.10    2.09 o
   3  -2   1  185.61  197.83    3.32 o
   4   2   1   15.11   13.62    0.71 o
   4  -2   1   21.44   20.05    1.06 o
   5   2   1    9.62   10.62    0.71 o
   5  -2   1   10.15   12.46    0.74 o
   6   2   1   35.29   37.06    1.07 o
   6  -2   1   36.81   38.77    1.10 o
  -6   3   1   45.76   42.93    1.64 o
  -6  -3   1   56.82   55.67    1.29 o
  -5   3   1  367.74  355.86    5.19 o
  -5  -3   1  364.41  377.73    5.32 o
  -4   3   1   36.54   32.38    1.12 o
  -4  -3   1   37.86   33.33    1.84 o
  -3   3   1  123.78  121.74    1.97 o
  -3  -3   1  122.02  127.93    3.13 o
  -2   3   1   65.92   74.02    3.65 o
  -2  -3   1   55.87   72.00    3.86 o
  -1   3   1  840.96  748.46    6.80 o
  -1  -3   1  805.76  816.93   16.16 o
   0   3   1  430.17  363.22    4.35 o
   0  -3   1  455.73  434.08    9.60 o
   1   3   1  581.66  596.95    7.79 o
   1  -3   1  529.68  575.57   12.14 o
   2   3   1  144.53  149.00    5.21 o
   2  -3   1  144.21  157.04    5.59 o
   3   3   1   78.95   93.89    1.91 o
   3  -3   1   88.23  115.36    2.85 o
   4   3   1  498.42  490.14    5.14 o
   4  -3   1  497.94  497.84    6.84 o
   5   3   1  127.07  126.13    1.98 o
   5  -3   1  114.02  117.16    1.88 o
   6   3   1   85.52   78.02    2.29 o
   6  -3   1   80.06   78.21    1.54 o
  -6   4   1    8.97    9.91    0.70 o
  -6  -4   1    6.79    8.63    0.67 o
  -5   4   1    5.62    4.89    0.50 o
  -5  -4   1    4.30    4.50    0.50 o
  -4   4   1   16.68   16.57    0.70 o
  -4  -4   1   17.34   19.53    1.29 o
  -3   4   1  412.14  359.74    4.16 o
  -3  -4   1  419.67  393.35    5.39 o
  -2   4   1  136.30  125.86    3.07 o
  -2  -4   1  111.01  114.62    1.87 o
  -1   4   1  156.28  167.30    3.15 o
  -1  -4   1  146.49  165.70    6.19 o
   0   4   1  150.72  134.02    2.19 o
   0  -4   1  153.42  158.26    5.82 o
   1   4   1  768.01  716.35    6.99 o
   1  -4   1  818.23  852.11   17.94 o
   2   4   1 1463.33 1326.35   10.41 o
   2  -4   1 1441.35 1450.38   12.05 o
   3   4   1   44.42   35.44    1.16 o
   3  -4   1   48.19   43.77    1.26 o
   4   4   1   15.43   18.50    0.71 o
   4  -4   1   20.56   25.57    1.05 o
   5   4   1   90.84   90.19    1.56 o
   5  -4   1   93.20   98.82    2.07 o
  -5   5   1   71.34   70.01    1.57 o
  -5  -5   1   65.51   73.27    1.65 o
  -4   5   1  186.17  174.65    2.55 o
  -4  -5   1  202.75  210.41    3.51 o
  -3   5   1  109.33   93.96    1.86 o
  -3  -5   1  106.34  102.77    2.13 o
  -2   5   1   12.77   11.32    1.00 o
  -2  -5   1   18.25   19.18    1.46 o
  -1   5   1  692.88  654.78   14.52 o
  -1  -5   1  678.47  713.67    6.85 o
   0   5   1  569.31  527.96    7.15 o
   0  -5   1  571.26  615.21    6.18 o
   1   5   1  180.50  154.93    6.27 o
   1  -5   1  189.70  194.34    3.15 o
   2   5   1  444.05  424.70    4.99 o
   2  -5   1  442.06  492.12    6.31 o
   3   5   1   44.92   41.17    1.44 o
   3  -5   1   50.39   56.67    1.81 o
   4   5   1   81.94   73.34    1.82 o
   4  -5   1   77.65   78.86    1.89 o
   5   5   1  122.64  116.59    2.15 o
   5  -5   1  125.83  129.73    2.31 o
  -5   6   1   29.70   26.10    0.80 o
  -5  -6   1   29.76   29.79    1.25 o
  -4   6   1   96.76   89.16    1.58 o
  -4  -6   1   86.52   90.98    1.93 o
  -3   6   1   75.48   71.33    1.77 o
  -3  -6   1   76.86   84.03    2.87 o
  -2   6   1    9.47    8.15    1.00 o
  -2  -6   1   18.18   19.93    1.18 o
  -1   6   1  239.26  215.13    8.27 o
  -1  -6   1  250.59  279.21    4.26 o
   0   6   1    7.40    7.70    1.23 o
   0  -6   1    8.43   10.04    0.70 o
   1   6   1  111.71   93.72    5.48 o
   1  -6   1  105.45  108.02    1.90 o
   2   6   1   12.96   11.41    1.27 o
   2  -6   1   23.98   24.30    1.02 o
   3   6   1  190.14  186.63    2.59 o
   3  -6   1  211.47  240.77    3.87 o
   4   6   1   13.15   11.28    0.66 o
   4  -6   1   15.82   14.73    0.73 o
   5   6   1   13.86   12.73    0.77 o
   5  -6   1   12.31   14.71    0.84 o
  -4   7   1   74.17   67.63    1.44 o
  -4  -7   1   65.16   68.59    2.13 o
  -3   7   1   33.78   33.97    1.06 o
  -3  -7   1   31.30   37.17    1.22 o
  -2   7   1   93.52   84.26    2.71 o
  -2  -7   1   97.11  103.84    2.28 o
  -1  -7   1   18.84   20.30    1.00 o
   0  -7   1   39.60   42.71    1.51 o
   1  -7   1  193.16  213.49    3.02 o
   2   7   1   35.06   35.89    1.57 o
   2  -7   1   32.78   40.22    1.33 o
   3   7   1   24.63   23.19    0.91 o
   3  -7   1   21.68   25.03    0.96 o
   4   7   1   61.85   58.75    1.07 o
   4  -7   1   66.22   72.33    2.19 o
  -3   8   1  149.00  140.13    1.84 o
  -3  -8   1  149.63  158.39    2.49 o
  -2   8   1   38.54   32.81    1.38 o
  -2  -8   1   40.42   40.71    1.79 o
  -1  -8   1  106.61  109.36    2.29 o
   0  -8   1   67.19   70.92    1.85 o
   1  -8   1   32.71   34.96    1.75 o
   2   8   1   52.02   51.13    1.28 o
   2  -8   1   50.90   58.50    1.45 o
   3   8   1   50.72   48.59    1.14 o
   3  -8   1   42.62   44.53    1.10 o
  -1  -9   1   27.76   32.91    1.36 o
   0  -9   1  111.96  123.37    2.11 o
   1  -9   1   30.50   33.43    1.38 o
  -6   0   2  130.35  122.10    3.07 o
  -5   0   2  102.54  106.97    1.61 o
  -4   0   2   71.40   72.52    1.53 o
  -3   0   2   77.75   84.83    3.87 o
  -2   0   2  155.59  142.13    4.17 o
  -1   0   2  588.91  546.13    9.52 o
   0   0   2  100.55  109.43    2.94 o
   1   0   2 1472.92 1390.12   15.67 o
   2   0   2   76.79   80.82    1.51 o
   3   0   2   32.25   44.97    1.26 o
   4   0   2   25.63   24.25    1.57 o
   5   0   2   70.13   68.53    1.69 o
   6   0   2   14.91   13.57    0.97 o
  -6   1   2    6.72    7.67    0.76 o
  -6  -1   2    7.14    8.74    0.79 o
  -5   1   2   50.33   49.89    1.18 o
  -5  -1   2   48.92   46.88    1.99 o
  -4   1   2  227.06  208.86    2.22 o
  -4  -1   2  207.13  199.36    2.86 o
  -3   1   2  550.84  530.76   12.42 o
  -3  -1   2  530.16  502.06   11.23 o
  -2   1   2  673.99  601.30    8.42 o
  -2  -1   2  725.03  653.77   11.88 o
  -1   1   2  584.23  531.59   10.03 o
  -1  -1   2  581.71  543.61    6.68 o
   0   1   2  198.70  232.31    3.45 o
   0  -1   2  194.82  227.57    3.34 o
   1   1   2 5170.29 5201.81   45.30 o
   1  -1   2 5078.96 5354.52   55.88 o
   2   1   2  238.07  236.78    4.21 o
   2  -1   2  208.87  236.01    4.12 o
   3   1   2  183.26  193.05    2.47 o
   3  -1   2  148.99  165.53    2.64 o
   4   1   2   59.75   55.74    1.73 o
   4  -1   2   58.79   58.25    1.71 o
   5   1   2   63.17   66.01    2.47 o
   5  -1   2   62.17   64.06    1.36 o
   6   1   2   92.37   88.87    1.82 o
   6  -1   2   90.05   91.30    1.79 o
  -6   2   2  120.25  114.13    2.21 o
  -6  -2   2  120.53  121.94    3.20 o
  -5   2   2  196.36  183.85    3.29 o
  -5  -2   2  211.53  197.28    4.81 o
  -4   2   2  203.27  194.08    2.43 o
  -4  -2   2  191.78  185.71    4.22 o
  -3   2   2  350.51  345.48    3.75 o
  -3  -2   2  349.20  366.11    4.78 o
  -2   2   2  331.11  314.48    5.65 o
  -2  -2   2  314.00  326.83    6.21 o
  -1   2   2  220.28  220.60    3.84 o
  -1  -2   2  223.90  260.28    6.68 o
   0   2   2 1032.08  982.05    9.18 o
   0  -2   2 1019.52 1069.03   18.14 o
   1   2   2  655.82  592.34    8.02 o
   1  -2   2  629.39  654.63   12.30 o
   2   2   2  348.61  335.29    5.74 o
   2  -2   2  345.83  356.64    4.98 o
   3   2   2  137.42  132.86    1.62 o
   3  -2   2  154.41  162.21    2.34 o
   4   2   2  274.12  278.37    3.58 o
   4  -2   2  278.15  292.42    3.59 o
   5   2   2  242.80  249.46    3.92 o
   5  -2   2  236.46  246.80    3.88 o
   6   2   2   13.19   11.64    0.59 o
   6  -2   2   17.68   16.53    0.69 o
  -6   3   2   12.97   11.51    0.61 o
  -6  -3   2   10.99   10.51    0.83 o
  -5   3   2   20.74   20.88    0.97 o
  -5  -3   2   17.67   17.79    1.28 o
  -4   3   2  151.99  152.74    3.15 o
  -4  -3   2  161.60  165.33    4.09 o
  -3   3   2  114.85   97.47    2.14 o
  -3  -3   2   93.60   79.90    2.46 o
  -2   3   2  870.62  798.36   11.73 o
  -2  -3   2  909.89  893.50   18.75 o
  -1   3   2   91.10   84.82    1.99 o
  -1  -3   2   78.30   98.70    4.16 o
   0   3   2  231.03  240.54    3.34 o
   0  -3   2  246.63  263.65    6.83 o
   1   3   2  301.32  276.05    4.89 o
   1  -3   2  310.52  336.11    5.36 o
   2   3   2  517.64  541.22    6.91 o
   2  -3   2  513.45  578.37   12.81 o
   3   3   2  240.29  225.86    2.35 o
   3  -3   2  247.79  255.02    3.01 o
   4   3   2  110.43  104.86    1.75 o
   4  -3   2  113.90  116.06    1.87 o
   5   3   2   29.08   26.51    0.83 o
   5  -3   2   29.43   27.96    0.83 o
   6   3   2   18.04   17.89    0.99 o
   6  -3   2   22.00   23.75    1.12 o
  -6   4   2   36.02   37.11    1.37 o
  -6  -4   2   31.98   39.06    1.42 o
  -5   4   2   47.13   45.58    1.36 o
  -5  -4   2   64.81   69.19    1.71 o
  -4   4   2  139.02  127.13    2.60 o
  -4  -4   2  137.96  138.63    3.78 o
  -3   4   2    3.77    3.67    0.75 o
  -3  -4   2    3.53    3.51    0.41 o
  -2   4   2  253.84  233.52    4.05 o
  -2  -4   2  239.80  239.18    3.66 o
  -1   4   2  261.61  267.16    4.39 o
  -1  -4   2  281.57  314.90    9.23 o
   0   4   2  873.96  801.16    9.20 o
   0  -4   2  818.37  783.89   16.46 o
   1   4   2 1095.50 1006.48   13.46 o
   1  -4   2 1129.57 1239.92   23.98 o
   2   4   2  111.43  118.07    2.09 o
   2  -4   2  112.14  131.81    2.46 o
   3   4   2   81.91   78.75    1.52 o
   3  -4   2   90.43   99.74    2.27 o
   4   4   2   23.13   19.51    0.93 o
   4  -4   2   16.25   14.94    0.82 o
   5   4   2  192.02  190.19    2.55 o
   5  -4   2  195.30  207.68    3.31 o
  -5   5   2   66.37   64.01    1.50 o
  -5  -5   2   66.42   71.21    1.62 o
  -4   5   2  139.05  134.51    2.15 o
  -4  -5   2  138.72  145.46    2.74 o
  -3   5   2   76.60   66.46    1.59 o
  -3  -5   2   60.41   60.13    1.91 o
  -2   5   2  184.42  177.51    4.16 o
  -2  -5   2  197.33  207.04    3.62 o
  -1   5   2  125.24  105.77    2.82 o
  -1  -5   2  137.81  130.47    1.82 o
   0   5   2  152.18  137.67    3.18 o
   0  -5   2  160.71  166.93    2.43 o
   1   5   2  209.62  194.36    7.29 o
   1  -5   2  185.78  198.19    2.26 o
   2   5   2  145.40  131.74    3.55 o
   2  -5   2  181.82  203.87    3.25 o
   3   5   2  298.80  261.43    3.47 o
   3  -5   2  320.10  317.12    4.68 o
   4   5   2    3.22    3.09    0.45 o
   4  -5   2    3.61    4.82    0.52 o
   5   5   2   44.23   43.53    0.94 o
   5  -5   2   40.82   42.71    1.16 o
  -5   6   2   87.58   80.29    1.53 o
  -5  -6   2   82.41   85.62    2.32 o
  -4   6   2  119.85  114.45    1.84 o
  -4  -6   2  108.41  121.71    3.41 o
  -3   6   2    3.15    3.28    0.37 o
  -3  -6   2    3.41    3.99    0.71 o
  -2   6   2    5.99    4.96    0.66 o
  -2  -6   2   10.10   12.00    0.72 o
  -1   6   2  343.73  283.81    9.70 o
  -1  -6   2  376.31  377.35    5.62 o
   0   6   2   22.23   19.17    2.50 o
   0  -6   2   23.10   20.78    0.67 o
   1   6   2   16.13   14.83    2.33 o
   1  -6   2   17.01   19.15    0.93 o
   2   6   2   35.50   35.32    1.58 o
   2  -6   2   39.04   45.46    1.42 o
   3   6   2   11.16   11.45    0.71 o
   3  -6   2    9.38   11.26    0.55 o
   4   6   2   12.37   12.95    0.56 o
   4  -6   2   11.81   13.45    0.69 o
  -4   7   2  113.58   96.35    1.80 o
  -4  -7   2  120.14  112.83    2.00 o
  -3   7   2  161.06  152.30    2.65 o
  -3  -7   2  152.89  168.62    2.98 o
  -2  -7   2    7.51    9.15    0.67 o
  -1  -7   2    5.22    6.10    0.61 o
   0  -7   2   78.61   81.05    2.11 o
   1   7   2  128.88  126.89    3.28 o
   1  -7   2  121.18  142.75    2.31 o
   2   7   2  242.18  213.71    4.93 o
   2  -7   2  234.39  235.38    3.82 o
   3   7   2   65.58   62.56    1.23 o
   3  -7   2   50.80   53.24    2.10 o
   4   7   2    1.93    1.84    0.20 o
   4  -7   2    3.15    2.39    0.44 o
  -3   8   2   11.26    9.03    0.50 o
  -3  -8   2   10.65   11.19    0.82 o
  -2   8   2   19.92   19.87    1.10 o
  -2  -8   2   24.84   28.32    1.48 o
  -1  -8   2  240.25  257.60    4.05 o
   0  -8   2   34.66   39.74    1.34 o
   1   8   2   99.90   89.09    2.53 o
   1  -8   2   87.62   89.57    2.89 o
   2   8   2  121.27  106.68    1.96 o
   2  -8   2  120.06  123.61    1.86 o
   3   8   2  195.93  182.11    2.18 o
   3  -8   2  201.21  213.36    4.33 o
  -1  -9   2   12.28   15.09    0.94 o
   0  -9   2   25.39   25.45    1.19 o
   1  -9   2   17.99   18.27    0.99 o
  -6   0   3    3.57    2.46    0.45 o
  -5   0   3   50.18   49.23    1.22 o
  -4   0   3  254.47  249.99    3.20 o
  -3   0   3   69.19   60.36    3.26 o
  -2   0   3 2682.94 2509.01   27.98 o
  -1   0   3    4.44    2.11    0.44 o
   0   0   3 2094.14 1985.84   31.87 o
   1   0   3  702.67  639.37   12.12 o
   2   0   3  653.66  653.74    8.73 o
   3   0   3  727.38  733.28    8.65 o
   4   0   3    0.13    0.45    0.37 <
   5   0   3    4.03    5.97    0.45 o
   6   0   3   58.08   53.33    1.87 o
  -6   1   3   14.82   12.96    0.91 o
  -6  -1   3    8.00    8.25    0.78 o
  -5   1   3  306.09  292.46    3.61 o
  -5  -1   3  304.14  309.01    4.72 o
  -4   1   3   50.96   48.20    1.08 o
  -4  -1   3   53.43   53.43    1.42 o
  -3   1   3   22.66   21.28    0.85 o
  -3  -1   3   21.39   21.21    0.78 o
  -2   1   3 1155.03 1076.92   13.67 o
  -2  -1   3 1226.46 1146.69   19.11 o
  -1   1   3  169.40  163.48    4.50 o
  -1  -1   3  159.71  146.29    2.44 o
   0   1   3 1212.61 1186.37   14.00 o
   0  -1   3 1236.99 1255.14   21.07 o
   1   1   3  747.04  701.21    9.02 o
   1  -1   3  801.04  765.68    9.76 o
   2  -1   3   30.53   26.54    1.39 o
   3   1   3   80.83   80.11    1.32 o
   3  -1   3   86.78   89.21    1.82 o
   4   1   3  203.50  194.74    3.54 o
   4  -1   3  213.44  204.29    3.61 o
   5   1   3   18.29   17.15    0.68 o
   5  -1   3   18.66   17.93    0.70 o
   6   1   3   38.76   43.75    1.17 o
   6  -1   3   39.36   46.59    1.17 o
  -6   2   3   78.24   76.81    1.72 o
  -6  -2   3   81.81   81.45    2.49 o
  -5   2   3   99.11   98.34    1.77 o
  -5  -2   3  101.26   96.65    3.10 o
  -4   2   3  272.76  257.78    2.95 o
  -4  -2   3  249.19  238.48    3.96 o
  -3   2   3  444.79  440.51    4.52 o
  -3  -2   3  399.23  418.27    5.42 o
  -2   2   3  192.26  206.45    4.42 o
  -2  -2   3  193.06  210.61    4.85 o
  -1   2   3  161.67  141.28    4.59 o
  -1  -2   3  170.18  172.21    5.35 o
   0   2   3  919.56  897.30   11.08 o
   0  -2   3  924.97  949.60   16.59 o
   1   2   3 1429.40 1415.47   13.70 o
   1  -2   3 1495.95 1808.28   30.19 o
   2   2   3  878.44  922.66   12.30 o
   2  -2   3  802.36  876.51    9.74 o
   3   2   3  175.93  180.20    2.22 o
   3  -2   3  164.76  180.23    2.09 o
   4   2   3   49.60   53.83    1.19 o
   4  -2   3   53.74   60.01    1.79 o
   5   2   3   48.86   48.96    1.42 o
   5  -2   3   50.03   53.97    1.50 o
   6   2   3   42.05   44.14    1.11 o
   6  -2   3   42.41   44.61    1.11 o
  -6   3   3  119.33  118.17    2.14 o
  -6  -3   3  133.82  141.00    2.33 o
  -5   3   3   98.82  104.45    2.29 o
  -5  -3   3  101.63  105.95    3.24 o
  -4   3   3   45.85   39.64    1.56 o
  -4  -3   3   54.88   49.26    2.24 o
  -3   3   3  142.53  126.63    3.45 o
  -3  -3   3  137.32  133.18    2.17 o
  -2   3   3  855.16  830.07   12.25 o
  -2  -3   3  909.45  947.97   20.18 o
  -1   3   3 1063.99 1034.58   13.56 o
  -1  -3   3 1006.05  990.66   19.33 o
   0   3   3  244.73  254.21    4.26 o
   0  -3   3  203.37  210.92    6.01 o
   1   3   3  509.58  548.28    6.47 o
   1  -3   3  536.48  636.31   12.20 o
   2   3   3  396.47  365.05    6.72 o
   2  -3   3  400.23  416.70    4.94 o
   3   3   3  171.22  156.44    2.47 o
   3  -3   3  184.84  180.54    2.36 o
   4   3   3   95.54   87.85    1.38 o
   4  -3   3  114.56  114.39    1.87 o
   5   3   3   27.73   28.65    1.01 o
   5  -3   3   32.57   35.77    1.16 o
   6   3   3   64.74   68.07    1.96 o
   6  -3   3   63.40   66.37    1.88 o
  -6   4   3   19.28   17.59    0.90 o
  -6  -4   3   17.51   17.55    0.93 o
  -5   4   3   43.10   43.47    1.33 o
  -5  -4   3   49.83   54.69    2.12 o
  -4   4   3  357.39  344.37    5.15 o
  -4  -4   3  342.95  342.49    4.91 o
  -3   4   3  234.33  235.40    5.26 o
  -3  -4   3  253.69  272.55    3.56 o
  -2   4   3   85.04   88.48    3.35 o
  -2  -4   3  107.63  119.30    2.16 o
  -1   4   3  125.96  127.66    2.95 o
  -1  -4   3  120.56  123.75    3.13 o
   0   4   3  198.55  178.79    4.30 o
   0  -4   3  184.85  159.39    5.80 o
   1   4   3  559.41  535.48   12.78 o
   1  -4   3  597.17  644.63   10.95 o
   2  -4   3   28.39   21.63    0.83 o
   3   4   3   14.49   18.45    0.97 o
   3  -4   3   12.68   18.63    0.85 o
   4   4   3   74.07   69.49    1.44 o
   4  -4   3   81.64   85.18    1.97 o
   5   4   3   66.54   63.69    1.51 o
   5  -4   3   61.23   63.75    1.52 o
  -5   5   3   14.89   14.72    0.70 o
  -5  -5   3   18.79   18.77    0.79 o
  -4   5   3   43.08   38.72    1.33 o
  -4  -5   3   36.67   35.81    1.65 o
  -3   5   3   42.58   39.98    2.14 o
  -3  -5   3   41.29   42.66    1.35 o
  -2   5   3   57.01   43.51    3.63 o
  -2  -5   3   61.31   57.39    1.45 o
  -1   5   3  333.35  328.08    5.64 o
  -1  -5   3  291.64  315.05    3.19 o
   0   5   3  265.49  248.22    4.69 o
   0  -5   3  279.92  294.05    3.46 o
   1   5   3   14.04   11.25    1.79 o
   1  -5   3    8.41    8.65    0.48 o
   2   5   3   19.96   22.95    1.45 o
   2  -5   3   20.07   22.95    0.74 o
   3   5   3  134.87  132.67    2.57 o
   3  -5   3  120.07  136.92    2.64 o
   4   5   3   94.18   85.45    1.59 o
   4  -5   3  100.01   99.65    2.14 o
   5   5   3   45.48   41.38    1.06 o
   5  -5   3   33.97   34.53    0.99 o
  -5   6   3    7.84    8.35    0.65 o
  -5  -6   3    8.71   11.91    0.78 o
  -4   6   3  158.58  154.49    2.23 o
  -4  -6   3  145.54  165.12    4.15 o
  -3   6   3  347.85  325.87    3.93 o
  -3  -6   3  351.92  372.21    5.28 o
  -2   6   3  154.53  152.05    4.12 o
  -2  -6   3  148.95  168.35    2.47 o
  -1   6   3   23.83   22.46    2.92 o
  -1  -6   3   22.49   27.03    1.31 o
   0   6   3  226.90  210.11    8.26 o
   0  -6   3  214.45  232.95    2.71 o
   1   6   3   77.33   72.98    4.93 o
   1  -6   3   61.52   62.72    1.68 o
   2   6   3 1104.45 1062.70   12.40 o
   2  -6   3 1072.85 1148.18   13.52 o
   3   6   3   79.13   78.99    1.51 o
   3  -6   3   65.23   74.42    1.79 o
   4   6   3   12.70   12.10    0.53 o
   4  -6   3   13.89   14.46    0.70 o
  -4   7   3   37.16   37.80    1.02 o
  -4  -7   3   38.45   42.28    1.10 o
  -3   7   3   25.76   22.99    0.91 o
  -3  -7   3   24.08   24.53    1.33 o
  -2   7   3  155.56  142.65    3.61 o
  -2  -7   3  167.03  197.75    4.58 o
  -1  -7   3  138.61  148.03    2.41 o
   0  -7   3  290.26  315.39    4.01 o
   1   7   3   52.31   45.05    1.27 o
   1  -7   3   63.21   69.30    1.80 o
   2   7   3  131.81  126.06    2.41 o
   2  -7   3  130.33  143.40    2.70 o
   3   7   3   66.71   57.86    1.45 o
   3  -7   3   72.81   68.86    1.61 o
   4   7   3  102.16   99.57    1.74 o
   4  -7   3   98.53  105.03    2.63 o
  -3   8   3   17.02   17.45    0.66 o
  -3  -8   3   21.50   24.81    1.18 o
  -2   8   3   14.75   11.57    0.86 o
  -2  -8   3   10.71    8.93    0.87 o
  -1  -8   3   11.93   13.47    0.76 o
   0  -8   3   22.66   26.68    1.07 o
   1   8   3  106.00   99.24    2.63 o
   1  -8   3  114.49  122.31    3.43 o
   2   8   3   26.10   25.45    0.84 o
   2  -8   3   31.90   36.21    1.09 o
   3   8   3  102.91   90.83    1.62 o
   3  -8   3  111.51  108.48    2.62 o
  -1  -9   3   18.30   20.28    1.04 o
   0  -9   3   33.35   29.76    1.26 o
   1  -9   3   76.66   80.70    2.20 o
  -6   0   4   23.84   26.50    1.27 o
  -5   0   4  335.90  328.64    4.09 o
  -4   0   4   38.67   33.64    1.03 o
  -3   0   4    1.92    2.90    0.36 o
  -2   0   4 1849.85 1790.70   20.74 o
  -1   0   4  392.45  359.86    7.49 o
   0   0   4  935.76  948.06   17.16 o
   1   0   4  660.78  726.22   14.02 o
   2   0   4   34.87   47.86    2.90 o
   3   0   4  216.56  213.88    2.73 o
   4   0   4    6.58    6.91    0.46 o
   5   0   4   39.36   38.56    1.00 o
   6   0   4    0.99    1.15    0.42 <
  -6   1   4   92.51   91.16    2.83 o
  -6  -1   4   92.06   87.31    2.58 o
  -5   1   4  214.54  216.55    3.02 o
  -5  -1   4  208.09  216.41    3.75 o
  -4   1   4  196.72  188.19    2.75 o
  -4  -1   4  168.58  167.28    2.75 o
  -3   1   4  554.89  530.35    5.17 o
  -3  -1   4  564.85  535.35    5.01 o
  -2   1   4  967.22  972.93   12.81 o
  -2  -1   4  900.31  907.06   11.65 o
  -1   1   4  830.53  841.47   15.58 o
  -1  -1   4  831.72  816.48    9.61 o
   0   1   4   13.69   13.04    1.22 o
   0  -1   4    7.85    7.57    1.01 o
   1   1   4 2254.46 2241.03   25.65 o
   1  -1   4 2220.15 2441.93   27.64 o
   2   1   4  240.79  257.69    4.97 o
   2  -1   4  260.63  281.84    5.32 o
   3   1   4  304.69  281.69    2.78 o
   3  -1   4  275.04  273.26    2.72 o
   4   1   4  111.39  119.52    2.72 o
   4  -1   4  109.34  113.80    2.09 o
   5   1   4   17.50   16.53    0.67 o
   5  -1   4   13.44   13.42    0.74 o
   6   1   4   59.71   65.38    1.96 o
   6  -1   4   60.90   69.02    2.06 o
  -6   2   4  165.09  160.90    2.71 o
  -6  -2   4  142.96  139.65    3.48 o
  -5   2   4  256.49  265.96    3.41 o
  -5  -2   4  258.96  251.57    5.74 o
  -4   2   4   71.81   67.15    1.19 o
  -4  -2   4   67.85   66.03    2.02 o
  -3   2   4   46.52   49.54    1.46 o
  -3  -2   4   46.71   52.79    1.26 o
  -2   2   4  276.99  263.72    5.38 o
  -2  -2   4  253.88  256.05    5.61 o
  -1   2   4  563.51  566.21   12.20 o
  -1  -2   4  632.12  669.54   13.99 o
   0   2   4  719.91  681.42    9.22 o
   0  -2   4  764.97  738.72   13.77 o
   1   2   4  159.21  152.92    3.43 o
   1  -2   4  142.34  151.20    5.08 o
   2   2   4  824.21  763.28   11.06 o
   2  -2   4  810.70  797.66   16.17 o
   3   2   4   70.70   76.66    1.13 o
   3  -2   4   53.55   63.37    1.34 o
   4   2   4  332.02  334.60    3.40 o
   4  -2   4  342.08  359.85    5.24 o
   5   2   4   43.61   43.20    1.30 o
   5  -2   4   43.24   43.68    1.31 o
   6   2   4    9.24    9.86    0.73 o
   6  -2   4    8.93   10.77    0.51 o
  -6   3   4   40.11   39.75    1.60 o
  -6  -3   4   39.88   42.82    1.11 o
  -5   3   4  190.08  193.10    2.76 o
  -5  -3   4  188.49  191.25    4.72 o
  -4   3   4   45.88   43.84    1.32 o
  -4  -3   4   55.71   53.46    1.87 o
  -3   3   4  934.31  841.92   12.22 o
  -3  -3   4  917.46  880.70    9.91 o
  -2   3   4  283.26  284.13    6.13 o
  -2  -3   4  252.00  264.60    9.03 o
  -1   3   4  584.32  616.59   13.70 o
  -1  -3   4  591.30  611.95   13.85 o
   0   3   4  474.99  533.50    7.76 o
   0  -3   4  481.73  533.76   11.55 o
   1   3   4  236.32  277.28    7.81 o
   1  -3   4  258.32  338.19    8.22 o
   2   3   4  950.65  878.67    8.14 o
   2  -3   4  955.22  967.69   11.17 o
   3   3   4  117.05  114.62    1.92 o
   3  -3   4  131.11  140.33    2.03 o
   4   3   4   76.10   72.87    1.10 o
   4  -3   4   70.85   74.26    1.44 o
   5   3   4   35.35   36.77    1.68 o
   5  -3   4   30.29   32.29    1.08 o
  -5   4   4   43.87   45.54    1.12 o
  -5  -4   4   36.12   40.06    1.79 o
  -4   4   4  216.67  226.75    3.84 o
  -4  -4   4  228.49  242.90    3.84 o
  -3   4   4  136.70  139.86    4.03 o
  -3  -4   4  138.78  145.16    4.24 o
  -2   4   4    1.59    3.96    0.91 o
  -2  -4   4    6.23    7.61    0.72 o
  -1   4   4  111.27  100.01    2.73 o
  -1  -4   4  129.32  126.44    2.39 o
   0   4   4  208.09  181.60    4.58 o
   0  -4   4  201.15  189.76    2.88 o
   1   4   4  352.16  371.83   10.33 o
   1  -4   4  329.56  384.71    3.53 o
   2   4   4  353.24  322.22    4.46 o
   2  -4   4  349.42  359.68    4.92 o
   3   4   4  203.00  191.91    2.78 o
   3  -4   4  230.32  241.04    3.81 o
   4   4   4   67.40   66.69    1.07 o
   4  -4   4   80.41   89.00    2.01 o
   5   4   4   31.90   33.94    1.02 o
   5  -4   4   31.12   32.80    1.49 o
  -5   5   4   12.43   13.51    0.66 o
  -5  -5   4   12.45   14.38    0.69 o
  -4   5   4  184.29  173.72    3.17 o
  -4  -5   4  203.80  212.97    4.81 o
  -3   5   4  319.58  289.04    6.35 o
  -3  -5   4  311.39  306.09    4.57 o
  -2   5   4  122.74  111.46    4.28 o
  -2  -5   4  116.77  116.69    2.20 o
  -1   5   4  131.88  117.09    3.27 o
  -1  -5   4  132.59  131.85    1.75 o
   0   5   4   40.46   30.35    1.98 o
   0  -5   4   50.23   42.90    0.98 o
   1   5   4   46.69   49.86    2.61 o
   1  -5   4   38.04   46.45    1.09 o
   2   5   4  106.29  100.41    2.34 o
   2  -5   4   80.93   81.80    1.86 o
   3   5   4  236.80  228.51    3.01 o
   3  -5   4  225.18  248.01    3.94 o
   4   5   4   21.50   19.27    0.53 o
   4  -5   4   19.43   19.32    0.87 o
   5   5   4   25.16   26.84    0.79 o
   5  -5   4   25.74   32.17    1.31 o
  -5  -6   4   16.46   19.44    0.96 o
  -4   6   4   11.86   11.56    0.69 o
  -4  -6   4   15.70   16.61    1.13 o
  -3   6   4   52.76   54.70    1.28 o
  -3  -6   4   56.33   65.69    1.68 o
  -2   6   4    7.83    6.16    0.82 o
  -2  -6   4   10.68    9.75    0.55 o
  -1   6   4  241.88  217.43    6.13 o
  -1  -6   4  226.80  233.41    3.85 o
   0   6   4  162.22  151.73    7.06 o
   0  -6   4  178.66  190.25    2.72 o
   1   6   4   53.38   57.61    1.77 o
   1  -6   4   49.12   59.38    1.15 o
   2   6   4    3.93    4.26    0.50 o
   2  -6   4    4.89    4.84    0.52 o
   3   6   4   98.69  101.52    1.72 o
   3  -6   4   99.19  111.01    1.81 o
   4   6   4   30.71   30.74    0.99 o
   4  -6   4   33.30   37.41    1.08 o
  -4   7   4   63.04   62.66    1.08 o
  -4  -7   4   50.69   57.98    1.30 o
  -3   7   4  123.67  109.29    2.16 o
  -3  -7   4  114.24  116.66    3.12 o
  -2   7   4   28.38   26.44    1.37 o
  -2  -7   4   27.77   29.85    1.12 o
  -1  -7   4   30.32   33.35    1.04 o
   0  -7   4  167.70  197.87    2.90 o
   1   7   4  167.39  154.57    3.78 o
   1  -7   4  147.11  156.46    2.42 o
   2   7   4  176.56  172.59    2.92 o
   2  -7   4  165.12  180.00    3.15 o
   3   7   4  248.71  239.16    2.52 o
   3  -7   4  256.93  271.24    3.90 o
  -3   8   4   17.79   15.50    0.85 o
  -3  -8   4   17.61   17.47    0.97 o
  -2   8   4   33.00   34.81    1.48 o
  -2  -8   4   28.10   32.62    1.55 o
  -1  -8   4  115.60  124.03    2.42 o
   0   8   4   87.90   80.44    2.41 o
   0  -8   4  100.38  108.87    2.25 o
   1   8   4  107.39   95.43    2.57 o
   1  -8   4  115.55  119.24    3.31 o
   2   8   4   17.30   16.70    0.56 o
   2  -8   4   16.00   17.02    0.72 o
   0  -9   4   74.90   76.30    2.10 o
  -6   0   5    5.03    4.86    0.60 o
  -5   0   5  274.24  276.20    3.62 o
  -4   0   5  377.04  374.39    4.40 o
  -3   0   5  432.36  438.63    5.28 o
  -2   0   5  168.26  149.61    4.78 o
  -1   0   5   96.62   88.32    3.27 o
   0   0   5   64.56   66.22    3.12 o
   1   0   5   28.82   46.69    1.60 o
   2   0   5  125.06  140.49    5.49 o
   3   0   5   23.29   26.86    0.74 o
   4   0   5  259.27  269.54    3.11 o
   5   0   5    5.63    6.84    0.59 o
   6   0   5   34.45   33.15    1.31 o
  -6   1   5   16.78   16.21    1.12 o
  -6  -1   5   19.14   18.21    1.10 o
  -5   1   5   31.23   34.16    1.04 o
  -5  -1   5   19.79   23.18    0.87 o
  -4   1   5   82.79   72.90    1.62 o
  -4  -1   5   74.76   67.35    1.45 o
  -3   1   5  998.92  958.64    7.82 o
  -3  -1   5  995.98  952.67    8.46 o
  -2   1   5  334.62  345.08    8.91 o
  -2  -1   5  386.59  399.05    6.16 o
  -1   1   5 1981.43 2080.11   34.82 o
  -1  -1   5 1961.70 1871.97   29.48 o
   0   1   5  171.88  191.15    5.64 o
   0  -1   5  172.26  191.55    5.82 o
   1   1   5  388.68  410.36    9.15 o
   1  -1   5  387.53  502.36   11.80 o
   2   1   5   58.35   70.96    2.51 o
   2  -1   5   53.27   63.73    2.95 o
   3   1   5  104.11   97.50    1.34 o
   3  -1   5   99.05  101.67    1.53 o
   4   1   5  190.42  187.65    3.21 o
   4  -1   5  165.48  164.91    2.29 o
   5   1   5   87.38   93.24    1.64 o
   5  -1   5   72.83   81.66    1.83 o
   6   1   5    4.73    6.19    0.56 o
   6  -1   5    4.03    4.87    0.53 o
  -6   2   5   59.73   58.82    2.10 o
  -6  -2   5   64.04   62.29    2.08 o
  -5   2   5  170.91  166.40    2.16 o
  -5  -2   5  189.23  190.25    4.88 o
  -4   2   5  772.96  750.24    7.44 o
  -4  -2   5  796.36  762.20    7.44 o
  -3   2   5  185.50  180.08    2.46 o
  -3  -2   5  153.72  155.32    2.39 o
  -2   2   5  158.68  155.85    4.14 o
  -2  -2   5  175.38  178.15    5.95 o
  -1   2   5  418.63  457.90   11.00 o
  -1  -2   5  420.90  454.62   11.10 o
   0   2   5  450.97  435.06    6.95 o
   0  -2   5  459.20  440.59    9.52 o
   1   2   5 1241.75 1252.68   22.71 o
   1  -2   5 1201.64 1351.12   24.72 o
   2   2   5  694.19  722.07    6.44 o
   2  -2   5  711.23  793.40    9.22 o
   3   2   5  557.73  531.01    4.25 o
   3  -2   5  528.52  536.73    4.75 o
   4   2   5  131.61  130.50    2.03 o
   4  -2   5  132.74  135.95    2.58 o
   5   2   5   44.35   44.71    1.05 o
   5  -2   5   49.67   51.34    1.39 o
  -6   3   5  172.50  166.68    3.81 o
  -6  -3   5  161.37  160.88    2.51 o
  -5   3   5  149.41  141.12    1.88 o
  -5  -3   5  155.55  149.95    4.01 o
  -4   3   5  187.24  191.53    3.01 o
  -4  -3   5  193.07  199.19    2.77 o
  -3   3   5   44.10   48.66    1.53 o
  -3  -3   5   49.44   55.94    1.78 o
  -2   3   5   68.70   62.92    1.96 o
  -2  -3   5   48.38   47.49    1.22 o
  -1   3   5   43.00   36.82    2.85 o
  -1  -3   5   67.31   63.38    3.73 o
   0   3   5  240.63  237.33    4.71 o
   0  -3   5  240.88  227.75    6.69 o
   1   3   5  286.18  310.08    4.51 o
   1  -3   5  307.27  353.04    5.58 o
   2   3   5  141.95  135.99    1.97 o
   2  -3   5  154.43  163.60    2.16 o
   3   3   5  417.56  396.53    3.39 o
   3  -3   5  397.05  408.73    4.49 o
   4   3   5   53.67   52.25    1.18 o
   4  -3   5   52.27   54.86    1.21 o
   5   3   5   90.22   94.71    1.96 o
   5  -3   5  103.71  114.69    2.16 o
  -5   4   5   55.02   53.84    1.20 o
  -5  -4   5   54.90   57.10    2.12 o
  -4   4   5  244.41  252.34    3.40 o
  -4  -4   5  215.62  226.95    3.69 o
  -3   4   5   90.12   82.68    3.11 o
  -3  -4   5   84.52   76.91    3.11 o
  -2   4   5  330.24  307.47    7.19 o
  -2  -4   5  330.93  337.37    3.86 o
  -1   4   5    6.56    6.42    1.49 o
  -1  -4   5    6.22    7.79    0.48 o
   0   4   5  509.41  522.77    6.87 o
   0  -4   5  501.56  538.25    4.71 o
   1   4   5  180.28  162.80    2.80 o
   1  -4   5  171.30  171.05    1.95 o
   2   4   5  181.90  179.85    2.57 o
   2  -4   5  203.79  218.60    3.44 o
   3   4   5  228.15  220.37    2.33 o
   3  -4   5  238.28  249.31    3.92 o
   4   4   5    0.77    0.79    0.27 <
   4  -4   5    0.85    0.94    0.37 <
   5   4   5   35.50   38.36    1.48 o
   5  -4   5   29.01   34.36    1.47 o
  -5   5   5   15.39   17.39    0.60 o
  -5  -5   5   21.56   27.12    0.90 o
  -4   5   5   11.51   12.26    0.77 o
  -4  -5   5    9.88   12.32    0.69 o
  -3   5   5  464.16  437.48    8.77 o
  -3  -5   5  457.18  461.21    6.31 o
  -2   5   5  160.79  139.75    5.00 o
  -2  -5   5  165.71  167.98    3.02 o
  -1   5   5  311.67  307.60    7.37 o
  -1  -5   5  353.95  396.89    4.46 o
   0   5   5  178.48  166.62    5.04 o
   0  -5   5  150.43  158.80    2.10 o
   1   5   5   39.35   32.35    1.22 o
   1  -5   5   44.95   43.38    0.89 o
   2   5   5  145.38  137.77    2.86 o
   2  -5   5  142.67  150.09    2.75 o
   3   5   5  321.94  319.09    3.31 o
   3  -5   5  342.17  367.08    5.26 o
   4   5   5   20.72   22.93    0.71 o
   4  -5   5   24.95   27.94    1.01 o
   5   5   5   72.20   67.02    1.90 o
   5  -5   5   82.58   86.50    2.21 o
  -4   6   5  110.99  105.82    2.13 o
  -4  -6   5  124.27  130.02    3.39 o
  -3   6   5   94.06   87.57    2.89 o
  -3  -6   5   90.93   91.80    2.87 o
  -2   6   5  186.25  164.15    4.38 o
  -2  -6   5  176.26  172.76    2.21 o
  -1   6   5   31.01   31.44    1.69 o
  -1  -6   5   31.89   38.64    1.08 o
   0   6   5   16.99   15.98    1.77 o
   0  -6   5   14.53   17.88    0.64 o
   1   6   5  102.17   98.11    2.02 o
   1  -6   5  110.39  121.14    1.76 o
   2   6   5    0.52    0.57    0.33 <
   2  -6   5    2.45    2.85    0.36 o
   3   6   5  209.60  201.59    2.34 o
   3  -6   5  192.34  203.63    3.30 o
   4   6   5    5.80    5.58    0.43 o
   4  -6   5    6.35    5.99    0.44 o
  -4   7   5    8.73    8.51    0.46 o
  -4  -7   5    9.16   10.35    0.73 o
  -3   7   5    9.73    9.48    0.47 o
  -3  -7   5    7.54    8.20    0.74 o
  -2   7   5   54.66   50.07    1.38 o
  -2  -7   5   54.32   61.29    1.62 o
  -1  -7   5  115.03  127.31    2.17 o
   0  -7   5   93.06   97.90    1.57 o
   1   7   5    6.88    6.46    0.51 o
   1  -7   5    6.88    7.06    0.61 o
   2   7   5   36.64   35.58    0.80 o
   2  -7   5   35.66   38.11    1.23 o
   3   7   5   32.26   32.73    0.81 o
   3  -7   5   28.80   33.30    1.49 o
  -3  -8   5   36.95   44.88    1.54 o
  -2   8   5   76.34   66.76    2.11 o
  -2  -8   5   76.18   83.00    2.51 o
  -1  -8   5   64.27   62.65    1.55 o
   0   8   5   16.04   14.75    0.95 o
   0  -8   5   20.44   21.31    0.88 o
   1   8   5  116.48  113.69    2.04 o
   1  -8   5  104.88  114.06    2.14 o
   2   8   5  203.00  190.03    2.82 o
   2  -8   5  200.71  202.60    4.22 o
  -6   0   6   63.99   59.77    1.95 o
  -5   0   6  539.49  538.91    5.98 o
  -4   0   6  452.26  422.92    4.92 o
  -3   0   6    0.24    0.27    0.44 <
  -2   0   6 1263.97 1184.23   21.58 o
  -1   0   6 3218.47 3353.82   53.46 o
   0   0   6   32.52   38.87    2.61 o
   1   0   6   29.34   23.59    2.30 o
   2   0   6 1035.96 1163.57   10.65 o
   3   0   6   62.12   64.45    1.08 o
   4   0   6  542.08  548.04    5.02 o
   5   0   6   58.59   55.84    2.11 o
  -6   1   6    4.56    3.32    0.39 o
  -6  -1   6    4.13    6.24    0.68 o
  -5   1   6  147.47  139.22    2.30 o
  -5  -1   6  165.49  166.51    2.56 o
  -4   1   6 1143.68 1107.44   11.97 o
  -4  -1   6 1232.25 1209.22    9.63 o
  -3   1   6  133.84  129.51    1.98 o
  -3  -1   6  126.87  125.03    2.40 o
  -2   1   6  711.89  731.81   15.77 o
  -2  -1   6  740.20  802.19   15.45 o
  -1   1   6  206.74  215.19    6.70 o
  -1  -1   6  194.65  185.12    4.88 o
   0   1   6    8.72    4.68    1.04 o
   0  -1   6    3.38    2.11    0.83 <
   1   1   6  477.32  569.59   13.39 o
   1  -1   6  554.86  622.94   14.13 o
   2   1   6 1005.49 1036.04    8.28 o
   2  -1   6  970.21 1024.56    9.51 o
   3   1   6   29.05   28.59    0.84 o
   3  -1   6   35.01   33.01    0.86 o
   4   1   6   60.24   60.75    1.33 o
   4  -1   6   61.16   64.46    1.33 o
   5   1   6  195.50  205.36    2.68 o
   5  -1   6  213.75  227.02    3.48 o
  -6   2   6   70.32   77.69    2.36 o
  -6  -2   6   82.44   91.20    2.57 o
  -5   2   6   66.50   62.47    1.19 o
  -5  -2   6   50.72   48.87    2.19 o
  -4   2   6   82.41   82.87    2.26 o
  -4  -2   6   83.65   80.54    1.92 o
  -3   2   6  194.12  194.24    2.34 o
  -3  -2   6  174.42  179.01    2.65 o
  -2   2   6  571.35  567.34    5.49 o
  -2  -2   6  608.33  648.35    6.39 o
  -1   2   6   50.09   34.64    2.70 o
  -1  -2   6   61.35   40.18    2.89 o
   0   2   6  192.34  209.27    6.30 o
   0  -2   6  163.33  169.63    5.28 o
   1   2   6  208.48  254.28    5.50 o
   1  -2   6  198.93  247.44    7.67 o
   2   2   6   78.11   69.33    1.14 o
   2  -2   6   79.45   75.88    1.12 o
   3   2   6  161.50  175.94    2.27 o
   3  -2   6  174.75  199.51    2.92 o
   4   2   6    4.47    4.88    0.50 o
   4  -2   6    6.37    6.71    0.58 o
   5   2   6  113.93  105.69    1.68 o
   5  -2   6  118.98  116.41    2.20 o
  -6   3   6   18.46   16.28    0.94 o
  -6  -3   6   17.23   16.37    0.92 o
  -5   3   6   38.54   34.90    1.16 o
  -5  -3   6   31.68   27.77    1.54 o
  -4   3   6   73.68   69.71    1.29 o
  -4  -3   6   73.65   71.09    1.48 o
  -3   3   6    4.52    6.00    0.65 o
  -3  -3   6   13.00   18.60    0.83 o
  -2   3   6  487.36  500.78    4.32 o
  -2  -3   6  461.99  502.20    5.21 o
  -1   3   6  155.99  165.64    6.65 o
  -1  -3   6  153.90  179.40    2.81 o
   0   3   6  250.21  277.34    4.95 o
   0  -3   6  217.34  254.93    3.58 o
   1   3   6  544.46  533.98    4.54 o
   1  -3   6  566.19  589.74    5.53 o
   2   3   6  484.44  453.89    3.71 o
   2  -3   6  484.07  495.49    5.01 o
   3   3   6  144.52  137.09    1.89 o
   3  -3   6  139.68  140.72    2.11 o
   4   3   6  227.05  230.34    2.96 o
   4  -3   6  230.40  245.88    3.85 o
   5   3   6    5.33    6.56    0.48 o
   5  -3   6    2.66    2.82    0.37 o
  -5   4   6  100.83  103.18    2.05 o
  -5  -4   6  104.42  117.49    3.21 o
  -4   4   6   72.50   75.80    1.60 o
  -4  -4   6   75.56   77.89    1.87 o
  -3   4   6   94.01   93.10    3.00 o
  -3  -4   6   86.62   78.27    3.22 o
  -2   4   6  191.16  192.15    4.06 o
  -2  -4   6  173.96  188.13    3.15 o
  -1   4   6  370.73  338.84    6.28 o
  -1  -4   6  376.72  368.63    5.03 o
   0   4   6  112.66  109.64    2.20 o
   0  -4   6  133.14  132.63    1.66 o
   1   4   6    2.50    2.72    0.36 o
   1  -4   6    1.80    3.89    0.41 o
   2   4   6   35.54   43.79    1.22 o
   2  -4   6   29.06   40.09    0.99 o
   3   4   6  377.74  375.05    3.03 o
   3  -4   6  339.18  357.02    5.13 o
   4   4   6  243.12  243.61    3.04 o
   4  -4   6  258.69  279.09    4.14 o
   5   4   6   18.12   16.92    0.96 o
   5  -4   6   11.79   11.65    0.81 o
  -5   5   6   67.62   66.55    1.19 o
  -5  -5   6   62.33   69.10    1.47 o
  -4   5   6   56.49   53.68    1.53 o
  -4  -5   6   47.82   46.03    1.31 o
  -3   5   6  457.21  470.85    9.37 o
  -3  -5   6  437.55  465.79    6.40 o
  -2   5   6   42.43   45.84    2.91 o
  -2  -5   6   34.78   39.12    1.06 o
  -1   5   6   94.44   89.61    2.77 o
  -1  -5   6   99.40  100.45    1.77 o
   0   5   6  209.02  228.13    4.49 o
   0  -5   6  216.22  246.38    3.16 o
   1   5   6   32.20   30.19    1.27 o
   1  -5   6   34.09   38.01    0.86 o
   2   5   6  188.55  175.04    2.52 o
   2  -5   6  188.95  192.96    2.67 o
   3   5   6   22.33   20.52    0.67 o
   3  -5   6   23.35   22.78    0.97 o
   4   5   6    6.81    7.05    0.52 o
   4  -5   6    6.91    7.62    0.53 o
  -4   6   6   17.95   17.90    0.78 o
  -4  -6   6   19.53   20.47    1.15 o
  -3   6   6   94.38   95.87    3.04 o
  -3  -6   6  104.73  109.14    2.29 o
  -2   6   6  365.36  326.52    4.90 o
  -2  -6   6  365.46  368.05    4.40 o
  -1   6   6   33.39   30.07    1.44 o
  -1  -6   6   26.87   26.11    0.78 o
   0   6   6  273.56  245.41    3.80 o
   0  -6   6  288.39  296.85    3.75 o
   1   6   6   15.69   16.30    0.64 o
   1  -6   6   15.88   17.64    0.74 o
   2   6   6  105.53  110.49    1.61 o
   2  -6   6  104.70  114.87    1.87 o
   3   6   6   98.19   99.54    1.67 o
   3  -6   6   97.68  102.89    2.04 o
   4   6   6  112.38  107.70    2.62 o
   4  -6   6  108.45  108.80    1.85 o
  -3   7   6   66.01   61.14    1.19 o
  -3  -7   6   77.76   80.40    2.41 o
  -2   7   6   69.89   68.03    1.63 o
  -2  -7   6   74.30   81.52    1.88 o
  -1   7   6   27.17   24.27    1.28 o
  -1  -7   6   28.81   30.39    0.96 o
   0   7   6  121.82  117.05    3.25 o
   0  -7   6  123.32  135.27    1.87 o
   1   7   6   26.61   26.69    0.79 o
   1  -7   6   36.44   43.02    1.92 o
   2   7   6    8.68   11.11    0.51 o
   2  -7   6    6.74    8.39    0.58 o
   3   7   6   58.18   54.96    1.25 o
   3  -7   6   57.99   60.80    1.98 o
  -2   8   6   32.79   28.05    1.26 o
  -2  -8   6   23.37   23.51    1.17 o
  -1   8   6    1.61    1.60    0.33 o
  -1  -8   6    0.54    1.18    0.30 o
   0   8   6   62.03   56.63    1.83 o
   0  -8   6   57.70   58.25    2.06 o
   1   8   6    5.49    6.65    0.67 o
   1  -8   6    6.16    7.83    0.50 o
   2   8   6    1.65    1.05    0.35 o
   2  -8   6    1.64    2.14    0.40 o
  -6   0   7    0.15    0.53    0.37 <
  -5   0   7   11.11    9.79    0.58 o
  -4   0   7   76.77   76.98    1.65 o
  -3   0   7  975.90  930.86   11.17 o
  -2   0   7  187.49  201.30    3.14 o
  -1   0   7  243.31  275.70    7.68 o
   0   0   7    1.28    0.01    0.83 <
   1   0   7  905.33 1020.72   21.12 o
   2   0   7    1.90    1.78    0.22 o
   3   0   7  121.55  112.27    1.82 o
   4   0   7   16.54   17.95    0.69 o
   5   0   7  290.44  272.76    3.89 o
  -6   1   7  251.07  236.04    3.43 o
  -6  -1   7  246.71  221.76    4.65 o
  -5   1   7   33.57   34.44    1.04 o
  -5  -1   7   41.19   42.00    1.45 o
  -4   1   7   11.80   13.07    0.82 o
  -4  -1   7   12.73   13.90    0.69 o
  -3   1   7   29.72   25.52    0.92 o
  -3  -1   7   36.23   31.81    1.14 o
  -2   1   7 1050.44 1095.05    9.45 o
  -2  -1   7  976.31 1026.16   11.89 o
  -1   1   7   80.48   89.01    4.34 o
  -1  -1   7  103.90  110.11    3.88 o
   0   1   7  894.11  926.39   18.69 o
   0  -1   7  912.10  990.74   19.91 o
   1   1   7  283.86  283.61    3.91 o
   1  -1   7  280.28  283.68    3.22 o
   2   1   7  373.92  384.46    4.13 o
   2  -1   7  391.54  410.23    3.76 o
   3   1   7   94.04   99.53    1.45 o
   3  -1   7   95.45  106.47    2.09 o
   4   1   7  337.27  345.27    4.09 o
   4  -1   7  354.72  373.58    4.26 o
   5   1   7  156.85  148.12    2.51 o
   5  -1   7  173.09  172.12    2.77 o
  -6   2   7    6.84    6.75    0.63 o
  -6  -2   7    4.29    4.69    0.58 o
  -5   2   7  104.64  107.17    1.60 o
  -5  -2   7  102.67  110.34    2.41 o
  -4   2   7   20.89   20.24    0.95 o
  -4  -2   7    8.99   10.28    0.59 o
  -3   2   7  713.39  709.03    6.62 o
  -3  -2   7  767.58  785.72    7.86 o
  -2   2   7   52.08   54.39    1.08 o
  -2  -2   7   59.50   65.79    1.28 o
  -1   2   7  388.01  383.92    4.88 o
  -1  -2   7  394.18  401.97    4.20 o
   0   2   7  426.89  425.14    6.47 o
   0  -2   7  375.52  375.06    3.91 o
   1   2   7  323.37  350.06    3.80 o
   1  -2   7  300.00  318.81    3.07 o
   2   2   7  213.28  214.04    2.06 o
   2  -2   7  251.52  255.90    2.64 o
   3   2   7  253.82  258.84    2.77 o
   3  -2   7  263.46  278.91    3.67 o
   4   2   7   75.71   82.24    1.55 o
   4  -2   7   76.62   86.59    1.96 o
   5   2   7   14.64   15.15    0.66 o
   5  -2   7   10.17   11.89    0.60 o
  -5   3   7   15.01   14.79    0.74 o
  -5  -3   7   21.31   21.47    1.32 o
  -4   3   7  209.47  198.16    2.44 o
  -4  -3   7  208.86  200.38    2.83 o
  -3   3   7  764.14  752.58    7.10 o
  -3  -3   7  741.76  753.59    7.55 o
  -2   3   7  325.72  331.17    3.37 o
  -2  -3   7  289.85  313.86    3.69 o
  -1   3   7  288.83  305.92    4.36 o
  -1  -3   7  294.96  314.75    3.06 o
   0   3   7  114.11  102.65    1.91 o
   0  -3   7  112.11  102.63    1.54 o
   1   3   7   74.11   76.02    1.46 o
   1  -3   7   72.43   76.60    1.15 o
   2   3   7  325.81  324.35    3.75 o
   2  -3   7  318.14  326.52    3.80 o
   3   3   7    2.69    4.29    0.42 o
   3  -3   7    1.38    2.80    0.34 o
   4   3   7  130.94  129.77    2.38 o
   4  -3   7  117.79  123.54    2.38 o
   5   3   7    6.23    5.96    0.62 o
   5  -3   7    3.06    2.62    0.47 o
  -5   4   7  100.70  103.48    2.89 o
  -5  -4   7   95.32  102.40    2.85 o
  -4   4   7  128.19  127.39    2.15 o
  -4  -4   7  139.49  142.52    3.82 o
  -3   4   7  412.03  380.46    5.63 o
  -3  -4   7  386.96  374.70    7.70 o
  -2   4   7   64.27   68.78    1.95 o
  -2  -4   7   56.06   65.96    1.69 o
  -1   4   7  170.74  182.76    4.51 o
  -1  -4   7  183.81  205.36    3.37 o
   0   4   7  237.81  228.41    3.78 o
   0  -4   7  270.49  271.56    3.22 o
   1   4   7  292.84  303.60    3.21 o
   1  -4   7  276.84  293.21    3.50 o
   2   4   7   27.75   30.13    0.91 o
   2  -4   7   30.74   35.66    1.20 o
   3   4   7   24.49   23.63    0.82 o
   3  -4   7   20.83   21.01    0.73 o
   4   4   7    4.74    4.87    0.43 o
   4  -4   7    5.49    7.33    0.54 o
   5   4   7   41.98   41.44    1.40 o
   5  -4   7   49.29   52.48    1.58 o
  -5   5   7   48.71   46.50    1.14 o
  -5  -5   7   43.94   45.44    1.58 o
  -4   5   7   17.30   19.17    0.87 o
  -4  -5   7   16.81   20.09    1.22 o
  -3   5   7   34.40   33.35    1.85 o
  -3  -5   7   33.65   29.89    1.67 o
  -2   5   7  430.86  420.25    8.21 o
  -2  -5   7  452.62  479.68    5.35 o
  -1   5   7  283.64  282.97    5.42 o
  -1  -5   7  275.17  293.94    3.66 o
   0   5   7   39.37   38.94    1.55 o
   0  -5   7   48.80   51.33    1.15 o
   1   5   7  154.88  137.41    2.06 o
   1  -5   7  156.85  150.36    1.95 o
   2   5   7   28.78   27.35    0.76 o
   2  -5   7   25.62   26.41    0.84 o
   3   5   7  176.15  174.29    2.47 o
   3  -5   7  168.58  174.76    3.02 o
   4   5   7  208.09  198.25    3.01 o
   4  -5   7  192.19  190.75    2.90 o
  -4   6   7   69.63   72.31    1.57 o
  -4  -6   7   81.73   96.17    2.58 o
  -3   6   7   13.54   13.95    1.11 o
  -3  -6   7   17.54   20.21    0.90 o
  -2   6   7  188.03  170.62    3.11 o
  -2  -6   7  195.41  195.70    2.79 o
  -1   6   7    0.45    0.16    0.27 <
  -1  -6   7    0.13    0.36    0.25 <
   0   6   7   66.14   60.65    1.56 o
   0  -6   7   67.15   66.14    1.46 o
   1   6   7   92.46   95.95    1.44 o
   1  -6   7  100.70  109.63    1.91 o
   2   6   7   35.08   34.85    0.96 o
   2  -6   7   35.20   36.42    0.95 o
   3   6   7    5.59    4.92    0.45 o
   3  -6   7    7.03    6.48    0.47 o
  -3   7   7   42.20   38.04    0.88 o
  -3  -7   7   38.78   38.96    1.53 o
  -2   7   7   14.36   14.49    0.72 o
  -2  -7   7    7.27    8.23    0.58 o
  -1   7   7   93.70   89.70    2.57 o
  -1  -7   7   96.01  101.40    1.52 o
   0   7   7   76.65   77.30    2.46 o
   0  -7   7   65.64   72.22    1.46 o
   1   7   7    8.77    8.38    0.57 o
   1  -7   7    9.85    9.60    0.63 o
   2   7   7   12.02   12.67    0.64 o
   2  -7   7    9.78   10.24    0.80 o
   3   7   7   61.26   58.72    1.74 o
   3  -7   7   61.83   65.48    1.90 o
  -2   8   7    2.01    2.86    0.44 o
  -2  -8   7    0.95    2.09    0.39 o
  -1   8   7   14.46   14.22    0.62 o
  -1  -8   7   12.64   15.56    0.65 o
   0   8   7   38.53   32.16    0.90 o
   0  -8   7   41.02   39.55    1.56 o
   1   8   7   87.94   79.91    2.16 o
   1  -8   7   91.80   89.19    1.67 o
  -6   0   8  127.06  122.92    2.90 o
  -5   0   8   33.54   33.60    0.99 o
  -4   0   8    1.17    1.62    0.29 o
  -3   0   8  141.62  138.62    2.73 o
  -2   0   8    8.83    5.69    0.70 o
  -1   0   8  443.03  447.57    4.40 o
   0   0   8  252.43  276.30    2.65 o
   1   0   8   20.60   23.10    0.79 o
   2   0   8   15.71   14.75    0.62 o
   3   0   8  354.30  384.17    3.72 o
   4   0   8    9.54    8.64    0.64 o
   5   0   8  133.66  132.33    2.21 o
  -6   1   8   31.06   29.86    1.28 o
  -6  -1   8   29.26   28.69    1.24 o
  -5   1   8   19.11   19.10    0.75 o
  -5  -1   8   17.16   17.90    0.93 o
  -4   1   8  187.50  189.06    3.49 o
  -4  -1   8  178.47  185.01    2.83 o
  -3   1   8    5.54    6.32    0.56 o
  -3  -1   8    9.06    9.59    0.69 o
  -2   1   8   82.17   86.27    1.42 o
  -2  -1   8   87.67   91.10    1.99 o
  -1   1   8  129.88  136.30    1.55 o
  -1  -1   8  122.22  129.40    1.82 o
   0   1   8  526.89  545.39    4.57 o
   0  -1   8  522.71  532.79    4.10 o
   1   1   8  108.82  109.05    1.37 o
   1  -1   8   79.35   81.21    1.16 o
   2   1   8  173.96  167.39    2.28 o
   2  -1   8  169.67  162.46    1.92 o
   3   1   8   46.54   52.64    1.18 o
   3  -1   8   49.49   56.93    1.24 o
   4   1   8   42.35   45.04    1.36 o
   4  -1   8   38.17   40.25    1.01 o
   5   1   8   15.13   14.63    0.62 o
   5  -1   8    9.92    9.34    0.78 o
  -6  -2   8  102.23  107.00    2.62 o
  -5   2   8   83.13   86.43    1.61 o
  -5  -2   8   73.77   79.43    1.94 o
  -4   2   8   20.10   19.57    0.94 o
  -4  -2   8   20.48   22.00    0.85 o
  -3   2   8  447.08  442.12    4.82 o
  -3  -2   8  459.55  459.67    5.17 o
  -2   2   8  161.42  153.74    2.08 o
  -2  -2   8  177.22  178.41    2.50 o
  -1   2   8  977.02 1004.29    7.68 o
  -1  -2   8  925.43  968.09    7.07 o
   0   2   8  125.27  133.10    1.43 o
   0  -2   8  131.07  140.12    1.49 o
   1   2   8   86.84   92.49    1.15 o
   1  -2   8   86.01   95.11    1.16 o
   2   2   8  110.33  105.95    1.74 o
   2  -2   8  126.04  123.99    1.60 o
   3   2   8  392.69  381.58    3.74 o
   3  -2   8  391.90  392.67    4.64 o
   4   2   8   71.78   65.73    1.61 o
   4  -2   8   72.61   68.21    1.67 o
   5   2   8    8.00    8.34    0.47 o
   5  -2   8    6.55    7.17    0.61 o
  -5   3   8   11.91   12.27    0.54 o
  -5  -3   8   10.79   11.25    0.95 o
  -4   3   8  199.89  201.54    2.86 o
  -4  -3   8  188.95  197.34    3.43 o
  -3   3   8   30.15   30.05    1.13 o
  -3  -3   8   33.45   35.79    0.99 o
  -2   3   8   78.93   75.56    1.45 o
  -2  -3   8   74.05   79.27    1.89 o
  -1   3   8   13.83   14.09    0.59 o
  -1  -3   8   15.30   15.93    0.60 o
   0   3   8  466.12  475.58    6.09 o
   0  -3   8  513.47  531.61    4.72 o
   1   3   8   57.55   48.33    1.48 o
   1  -3   8   59.26   50.01    0.93 o
   2   3   8   31.32   32.51    1.11 o
   2  -3   8   21.99   23.30    0.75 o
   3   3   8   21.22   18.63    0.84 o
   3  -3   8   25.79   27.15    1.03 o
   4   3   8   29.21   29.90    1.01 o
   4  -3   8   27.14   28.63    1.45 o
   5   3   8   55.38   58.36    1.73 o
   5  -3   8   61.08   65.55    1.80 o
  -5   4   8   47.45   45.91    1.20 o
  -5  -4   8   47.58   48.67    1.72 o
  -4   4   8   26.47   26.82    0.87 o
  -4  -4   8   23.94   26.22    1.45 o
  -3   4   8   31.84   32.64    1.20 o
  -3  -4   8   38.26   38.50    1.91 o
  -2   4   8  540.72  513.48    6.42 o
  -2  -4   8  524.94  526.79    5.68 o
  -1   4   8  193.92  188.82    3.52 o
  -1  -4   8  175.65  174.50    3.09 o
   0   4   8  234.32  247.50    4.10 o
   0  -4   8  247.10  263.88    3.31 o
   1   4   8    2.50    3.81    0.47 o
   1  -4   8    2.50    2.07    0.31 o
   2   4   8   10.78   13.25    0.63 o
   2  -4   8   10.20   12.56    0.58 o
   3   4   8  256.31  257.62    3.94 o
   3  -4   8  247.15  256.55    3.15 o
   4   4   8  122.62  117.84    2.14 o
   4  -4   8  110.31  112.95    2.97 o
  -4   5   8   96.42   99.78    2.01 o
  -4  -5   8   95.50  102.96    2.95 o
  -3   5   8  279.11  289.13    4.36 o
  -3  -5   8  310.95  339.79    7.15 o
  -2   5   8   69.19   67.69    1.67 o
  -2  -5   8   72.14   76.56    1.57 o
  -1   5   8   30.00   34.62    1.14 o
  -1  -5   8   32.76   38.08    1.07 o
   0   5   8   61.24   57.99    1.90 o
   0  -5   8   44.11   41.95    1.07 o
   1   5   8  226.74  210.60    3.52 o
   1  -5   8  254.66  248.99    3.15 o
   2   5   8   30.39   27.97    1.10 o
   2  -5   8   34.22   31.38    0.90 o
   3   5   8    7.57    7.21    0.44 o
   3  -5   8    7.67    7.59    0.55 o
   4   5   8   38.39   36.76    0.95 o
   4  -5   8   40.01   41.30    1.44 o
  -4   6   8    9.52    9.06    0.49 o
  -4  -6   8    8.64    7.87    0.65 o
  -3   6   8   99.43   96.19    2.92 o
  -3  -6   8   92.50   93.93    2.00 o
  -2   6   8   51.42   46.71    1.42 o
  -2  -6   8   45.01   44.13    1.13 o
  -1   6   8   29.89   28.09    1.00 o
  -1  -6   8   35.90   35.49    0.89 o
   0   6   8   53.38   52.84    1.41 o
   0  -6   8   49.11   52.48    1.27 o
   1   6   8   84.52   86.13    1.94 o
   1  -6   8   81.14   86.54    2.01 o
   2   6   8    6.77    6.11    0.53 o
   2  -6   8    3.57    3.90    0.38 o
   3   6   8   10.44    9.61    0.42 o
   3  -6   8    9.89    8.75    0.65 o
  -3   7   8    2.05    2.23    0.30 o
  -3  -7   8    5.63    5.65    0.57 o
  -2   7   8   64.05   59.01    1.40 o
  -2  -7   8   61.50   64.49    2.24 o
  -1   7   8  178.33  165.23    2.73 o
  -1  -7   8  168.65  174.49    2.40 o
   0   7   8   14.12   12.54    0.65 o
   0  -7   8   12.68   12.42    0.69 o
   1   7   8  262.43  247.89    3.61 o
   1  -7   8  259.35  261.60    3.87 o
   2   7   8   11.05   10.17    0.43 o
   2  -7   8    9.36   10.16    0.79 o
  -1   8   8   86.99   82.96    2.14 o
  -1  -8   8   74.56   79.61    2.14 o
   0   8   8   22.69   21.19    1.03 o
   0  -8   8   20.01   21.19    1.03 o
  -5   0   9   87.93   93.61    2.17 o
  -4   0   9  155.92  152.16    2.53 o
  -3   0   9  355.50  377.04    5.60 o
  -2   0   9   17.45   17.68    0.86 o
  -1   0   9  136.30  146.27    2.12 o
   0   0   9  296.57  294.56    2.56 o
   1   0   9   43.03   42.80    0.84 o
   2   0   9  121.44  111.61    2.07 o
   3   0   9    1.55    1.66    0.27 o
   4   0   9    0.06    0.58    0.32 <
   5   0   9   51.76   55.78    1.72 o
  -5   1   9   86.16   88.80    1.63 o
  -5  -1   9   85.83   89.15    2.08 o
  -4   1   9   74.49   76.06    2.03 o
  -4  -1   9   75.63   78.62    1.70 o
  -3   1   9   96.02   89.24    1.72 o
  -3  -1   9  108.39  106.52    2.43 o
  -2   1   9  231.61  238.32    3.16 o
  -2  -1   9  221.46  233.53    3.80 o
  -1   1   9  443.81  426.92    3.54 o
  -1  -1   9  486.35  479.74    4.38 o
   0   1   9  100.13   94.31    1.14 o
   0  -1   9   97.19   90.95    1.27 o
   1   1   9   93.07  102.66    1.24 o
   1  -1   9   91.94  103.74    1.40 o
   2   1   9  318.98  322.17    4.62 o
   2  -1   9  309.36  320.26    3.96 o
   3   1   9   69.90   71.83    1.41 o
   3  -1   9   81.00   83.32    1.55 o
   4   1   9   59.79   59.21    2.16 o
   4  -1   9   58.40   58.29    1.18 o
   5   1   9   13.83   12.45    0.52 o
   5  -1   9   13.77   13.07    0.78 o
  -5   2   9   92.74   91.22    1.60 o
  -5  -2   9   79.70   84.62    1.91 o
  -4   2   9   70.53   75.26    1.87 o
  -4  -2   9   94.61  105.36    1.94 o
  -3   2   9   31.62   31.22    1.15 o
  -3  -2   9   27.84   31.36    1.26 o
  -2   2   9   28.65   25.64    0.96 o
  -2  -2   9   28.19   30.25    1.38 o
  -1   2   9  300.26  282.49    2.56 o
  -1  -2   9  295.38  286.50    3.51 o
   0   2   9  137.73  137.05    1.70 o
   0  -2   9  139.07  140.77    1.55 o
   1   2   9   72.95   71.43    1.13 o
   1  -2   9   72.27   69.78    1.12 o
   2   2   9   75.65   71.94    1.38 o
   2  -2   9   65.39   63.92    1.13 o
   3   2   9   36.52   39.05    1.26 o
   3  -2   9   34.56   36.14    1.20 o
   4   2   9    3.82    4.01    0.43 o
   4  -2   9    3.77    3.38    0.56 o
   5  -2   9   69.20   69.45    1.83 o
  -5   3   9   10.10   10.37    0.59 o
  -5  -3   9    9.65    9.32    0.55 o
  -4   3   9   41.24   45.19    1.37 o
  -4  -3   9   46.07   55.63    1.24 o
  -3   3   9   87.69   85.41    1.65 o
  -3  -3   9   96.30  100.69    2.26 o
  -2   3   9  324.22  329.54    3.55 o
  -2  -3   9  320.77  347.92    5.11 o
  -1   3   9  220.73  214.87    3.03 o
  -1  -3   9  234.22  237.45    3.04 o
   0   3   9  120.40  116.84    1.59 o
   0  -3   9  116.37  115.80    1.58 o
   1   3   9   14.72   17.51    0.66 o
   1  -3   9   15.95   18.22    0.56 o
   2   3   9   65.61   63.52    1.15 o
   2  -3   9   61.90   59.45    1.52 o
   3   3   9  124.98  124.80    2.44 o
   3  -3   9  132.46  133.95    2.49 o
   4   3   9  101.22  101.27    1.92 o
   4  -3   9   92.48   93.68    1.82 o
  -5   4   9   52.01   50.70    1.68 o
  -5  -4   9   44.93   46.70    1.53 o
  -4   4   9  116.80  113.08    2.31 o
  -4  -4   9  124.68  128.01    3.49 o
  -3   4   9    5.12    6.50    0.58 o
  -3  -4   9    1.88    1.82    0.63 <
  -2   4   9   11.83   10.55    0.65 o
  -2  -4   9   12.79   13.72    0.80 o
  -1   4   9   16.70   15.12    0.96 o
  -1  -4   9   21.41   25.18    1.06 o
   0   4   9  193.48  186.96    2.90 o
   0  -4   9  213.63  207.79    2.80 o
   1   4   9   22.19   21.02    0.94 o
   1  -4   9   15.81   15.38    0.54 o
   2   4   9  124.48  126.28    2.03 o
   2  -4   9  137.70  142.96    2.53 o
   3   4   9   10.92   11.12    0.66 o
   3  -4   9   11.00   11.22    0.51 o
   4   4   9    3.88    4.45    0.38 o
   4  -4   9    2.99    3.82    0.52 o
  -4   5   9    5.74    5.32    0.35 o
  -4  -5   9    4.76    4.80    0.62 o
  -3   5   9    1.58    1.17    0.34 o
  -3  -5   9    5.57    5.80    0.78 o
  -2   5   9  438.27  426.35    5.77 o
  -2  -5   9  391.06  413.60    5.83 o
  -1   5   9  100.93   94.27    1.67 o
  -1  -5   9   98.73   98.18    1.54 o
   0   5   9   35.81   35.82    0.98 o
   0  -5   9   29.55   30.64    0.92 o
   1   5   9   37.62   38.14    1.26 o
   1  -5   9   37.25   39.24    1.02 o
   2   5   9   11.61   12.43    0.48 o
   2  -5   9   12.30   12.05    0.92 o
   3   5   9   67.20   68.28    1.22 o
   3  -5   9   65.83   70.88    1.55 o
  -3   6   9  131.32  127.72    2.31 o
  -3  -6   9  130.50  137.60    2.45 o
  -2   6   9  144.26  141.63    2.61 o
  -2  -6   9  147.60  159.05    2.88 o
  -1   6   9   12.13   11.69    0.69 o
  -1  -6   9    8.31    8.55    0.44 o
   0   6   9  170.65  180.51    2.15 o
   0  -6   9  170.03  192.34    2.69 o
   1   6   9  191.09  185.23    2.51 o
   1  -6   9  173.31  174.66    2.38 o
   2   6   9   71.09   68.36    1.08 o
   2  -6   9   73.92   74.42    1.59 o
   3   6   9   14.58   12.84    0.78 o
   3  -6   9   15.89   14.33    0.56 o
  -2   7   9  137.79  130.47    2.18 o
  -2  -7   9  146.62  160.74    2.57 o
  -1   7   9  157.98  146.68    2.42 o
  -1  -7   9  152.54  152.11    2.57 o
   0   7   9   16.21   17.33    0.59 o
   0  -7   9   17.03   19.40    0.64 o
   1   7   9   16.30   15.20    0.46 o
   1  -7   9   17.93   17.75    0.72 o
   2   7   9   44.45   36.55    0.90 o
   2  -7   9   49.14   43.80    1.49 o
  -5   0  10   37.06   35.92    1.21 o
  -4   0  10   19.47   19.62    0.83 o
  -3   0  10  146.21  155.38    3.10 o
  -2   0  10  178.31  167.07    3.11 o
  -1   0  10   53.01   55.28    1.18 o
   0   0  10   60.35   62.42    1.04 o
   1   0  10    1.92    1.77    0.37 o
   2   0  10   35.11   32.42    0.94 o
   3   0  10  188.90  188.82    2.49 o
   4   0  10   61.79   63.58    1.49 o
  -5   1  10  197.19  201.75    3.34 o
  -5  -1  10  202.87  202.95    3.34 o
  -4   1  10  259.72  282.56    4.57 o
  -4  -1  10  233.49  248.77    3.41 o
  -3   1  10   83.56   78.43    2.06 o
  -3  -1  10   97.50   96.86    2.32 o
  -2   1  10  130.49  131.83    2.23 o
  -2  -1  10  129.51  133.70    2.70 o
  -1   1  10   17.62   17.85    0.64 o
  -1  -1  10   19.45   19.11    0.60 o
   0   1  10  540.35  527.23    4.19 o
   0  -1  10  496.87  481.71    4.39 o
   1   1  10  155.58  161.43    1.89 o
   1  -1  10  154.13  158.65    1.90 o
   2   1  10   24.11   21.43    0.95 o
   2  -1  10   18.13   16.02    0.69 o
   3   1  10   13.85   13.66    0.60 o
   3  -1  10   13.45   12.23    0.57 o
   4   1  10   26.59   26.90    0.92 o
   4  -1  10   26.52   27.03    0.88 o
  -5   2  10  132.89  123.41    1.81 o
  -5  -2  10  136.84  134.46    1.90 o
  -4   2  10   19.79   17.79    1.31 o
  -4  -2  10   19.51   18.75    0.75 o
  -3   2  10  239.44  234.01    3.19 o
  -3  -2  10  243.22  251.31    3.36 o
  -2   2  10  110.07  106.71    2.06 o
  -2  -2  10   97.68  100.44    2.25 o
  -1   2  10  630.85  625.28    4.94 o
  -1  -2  10  628.11  643.32    6.63 o
   0   2  10   30.17   28.86    0.71 o
   0  -2  10   35.50   33.57    0.78 o
   1   2  10   42.04   42.39    0.90 o
   1  -2  10   38.48   38.29    0.83 o
   2   2  10   30.61   33.76    0.78 o
   2  -2  10   35.40   39.86    1.24 o
   3   2  10   85.49   84.36    1.50 o
   3  -2  10   80.14   78.29    1.77 o
   4   2  10   70.05   65.47    1.42 o
   4  -2  10   75.18   72.46    1.52 o
  -5   3  10  106.93  105.53    1.88 o
  -5  -3  10  117.88  116.79    2.87 o
  -4   3  10   39.94   40.88    1.23 o
  -4  -3  10   26.81   28.37    1.03 o
  -3   3  10    3.97    5.53    0.56 o
  -3  -3  10    4.71    7.91    0.63 o
  -2   3  10  411.25  423.40    4.81 o
  -2  -3  10  411.68  445.38    8.88 o
  -1   3  10  665.34  663.79    6.76 o
  -1  -3  10  678.15  682.78    8.60 o
   0   3  10  184.91  175.05    2.75 o
   0  -3  10  182.19  176.81    2.13 o
   1   3  10  284.59  274.73    2.89 o
   1  -3  10  288.81  273.00    3.34 o
   2   3  10   13.47   13.27    0.60 o
   2  -3  10   15.90   14.30    0.60 o
   3   3  10    2.83    3.13    0.41 o
   3  -3  10    2.45    2.03    0.36 o
   4   3  10   86.50   85.75    2.38 o
   4  -3  10   83.54   84.89    1.58 o
  -4   4  10   47.48   48.34    1.81 o
  -4  -4  10   56.08   59.32    2.08 o
  -3   4  10   50.65   48.24    2.07 o
  -3  -4  10   50.82   54.66    2.20 o
  -2   4  10  276.66  289.11    3.52 o
  -2  -4  10  323.45  361.77    7.42 o
  -1   4  10  283.41  294.01    3.61 o
  -1  -4  10  257.10  274.14    4.31 o
   0   4  10   30.72   31.47    0.92 o
   0  -4  10   28.32   30.00    0.77 o
   1   4  10   21.36   23.84    0.70 o
   1  -4  10   19.07   22.07    0.64 o
   2   4  10  142.22  143.19    2.11 o
   2  -4  10  156.72  160.34    2.24 o
   3   4  10    6.13    6.40    0.49 o
   3  -4  10    9.78   10.19    0.45 o
   4   4  10   38.09   36.87    1.28 o
   4  -4  10   32.91   31.70    1.16 o
  -4   5  10  156.71  158.21    3.50 o
  -4  -5  10  153.48  156.15    3.52 o
  -3   5  10   20.71   19.81    1.26 o
  -3  -5  10   17.65   17.88    1.16 o
  -2   5  10    9.69    9.38    0.89 o
  -2  -5  10   10.05   10.15    0.95 o
  -1   5  10   48.35   48.93    1.43 o
  -1  -5  10   43.04   44.18    0.96 o
   0   5  10   10.01    9.09    0.45 o
   0  -5  10    8.19    7.87    0.63 o
   1   5  10   64.53   63.94    1.14 o
   1  -5  10   75.26   74.86    1.42 o
   2   5  10   61.47   62.07    1.50 o
   2  -5  10   56.82   58.69    1.45 o
   3   5  10    0.98    1.30    0.27 o
   3  -5  10    1.39    1.50    0.28 o
  -3   6  10   27.66   26.42    0.84 o
  -3  -6  10   18.57   20.92    1.08 o
  -2   6  10   86.90   84.58    1.80 o
  -2  -6  10   83.63   86.01    1.85 o
  -1   6  10  145.18  146.93    2.57 o
  -1  -6  10  142.22  149.06    2.21 o
   0   6  10   91.56   79.81    1.78 o
   0  -6  10   85.17   76.80    1.44 o
   1   6  10    1.14    1.21    0.26 o
   1  -6  10    0.78    0.74    0.21 o
   2   6  10   90.10   86.29    1.65 o
   2  -6  10   94.66   93.74    1.72 o
  -2   7  10    7.35    7.54    0.63 o
  -2  -7  10    7.08    7.33    0.61 o
  -1   7  10   34.11   37.07    0.80 o
  -1  -7  10   36.45   44.26    1.59 o
   0   7  10   58.06   56.08    1.25 o
   0  -7  10   45.91   46.02    1.62 o
   1   7  10   82.68   74.67    1.41 o
   1  -7  10   84.03   80.50    2.19 o
  -5   0  11  152.74  157.03    2.67 o
  -4   0  11   41.43   56.14    1.34 o
  -3   0  11   16.94   20.97    1.04 o
  -2   0  11    2.92    4.40    0.53 o
  -1   0  11  247.01  244.35    3.13 o
   0   0  11   76.34   72.61    1.71 o
   1   0  11  147.95  135.51    1.76 o
   2   0  11   10.98   11.31    0.47 o
   3   0  11  131.58  122.13    1.86 o
   4   0  11   10.41   11.47    0.56 o
  -5   1  11    7.41    8.19    0.53 o
  -5  -1  11    7.21    7.84    0.51 o
  -4   1  11   65.67   67.00    1.80 o
  -4  -1  11   55.54   55.74    1.31 o
  -3   1  11   68.68   55.79    1.69 o
  -3  -1  11   49.19   40.65    1.44 o
  -2   1  11  293.36  289.95    3.61 o
  -2  -1  11  295.95  302.25    4.72 o
  -1   1  11  261.07  253.60    3.31 o
  -1  -1  11  226.25  229.31    2.63 o
   0   1  11  168.13  171.89    2.04 o
   0  -1  11  162.65  168.92    2.05 o
   1   1  11  100.62   96.30    1.62 o
   1  -1  11   94.15   89.00    1.57 o
   2   1  11   18.72   21.29    0.74 o
   2  -1  11   25.56   28.94    0.74 o
   3   1  11   72.20   74.08    1.36 o
   3  -1  11   69.90   71.03    1.33 o
   4   1  11   36.86   36.26    0.98 o
   4  -1  11   34.79   33.98    1.35 o
  -5   2  11  229.40  225.36    3.25 o
  -5  -2  11  239.35  246.49    4.91 o
  -4   2  11   99.68   96.80    3.04 o
  -4  -2  11   97.40   98.96    1.73 o
  -3   2  11   48.94   44.72    1.15 o
  -3  -2  11   43.04   40.57    1.40 o
  -2   2  11   79.05   73.50    1.50 o
  -2  -2  11   81.77   79.22    1.99 o
  -1   2  11  385.95  370.41    3.38 o
  -1  -2  11  348.84  346.14    4.11 o
   0   2  11  580.15  573.90    5.14 o
   0  -2  11  600.40  595.01    5.35 o
   1   2  11  345.94  355.16    3.09 o
   1  -2  11  336.88  342.21    3.41 o
   2   2  11  119.65  118.50    2.31 o
   2  -2  11  110.68  107.72    2.16 o
   3   2  11    1.90    2.16    0.28 o
   3  -2  11    1.61    1.82    0.34 o
   4   2  11   25.70   22.47    1.07 o
   4  -2  11   25.59   22.70    0.71 o
  -4   3  11   54.49   49.26    1.86 o
  -4  -3  11   46.87   47.05    1.04 o
  -3   3  11   87.90   85.36    1.98 o
  -3  -3  11  109.64  118.28    3.47 o
  -2   3  11  455.17  433.49    4.90 o
  -2  -3  11  458.70  451.88    8.98 o
  -1   3  11   65.00   65.06    1.17 o
  -1  -3  11   65.79   66.11    1.73 o
   0   3  11  146.75  156.49    2.28 o
   0  -3  11  149.64  154.54    2.28 o
   1   3  11  102.13  102.35    1.47 o
   1  -3  11  112.95  113.04    1.84 o
   2   3  11   70.34   66.24    1.29 o
   2  -3  11   57.84   54.94    1.16 o
   3   3  11   33.57   34.68    1.05 o
   3  -3  11   41.77   42.73    1.14 o
   4   3  11   16.03   16.94    0.84 o
   4  -3  11   21.94   22.57    0.93 o
  -4   4  11   39.81   36.64    1.38 o
  -4  -4  11   38.02   36.07    1.47 o
  -3   4  11   22.86   24.13    1.35 o
  -3  -4  11   25.69   27.33    1.00 o
  -2   4  11    3.46    4.03    0.38 o
  -2  -4  11    2.76    3.03    0.60 o
  -1   4  11  408.79  415.47    4.67 o
  -1  -4  11  404.49  429.69    4.85 o
   0   4  11   96.25   98.04    1.70 o
   0  -4  11   88.48   91.36    1.62 o
   1   4  11  136.43  133.57    2.02 o
   1  -4  11  150.30  149.54    2.17 o
   2   4  11   28.28   25.94    0.75 o
   2  -4  11   29.72   27.18    0.76 o
   3   4  11    3.92    3.63    0.35 o
   3  -4  11    3.70    3.65    0.50 o
  -3   5  11  154.68  155.50    3.70 o
  -3  -5  11  172.38  186.93    2.97 o
  -2   5  11   16.68   17.51    0.81 o
  -2  -5  11   27.92   31.42    1.50 o
  -1   5  11   15.76   18.28    0.83 o
  -1  -5  11   23.27   26.83    0.81 o
   0   5  11   44.72   44.97    1.04 o
   0  -5  11   46.59   49.50    1.41 o
   1   5  11  178.48  161.42    2.21 o
   1  -5  11  177.02  161.52    2.74 o
   2   5  11   35.58   36.80    1.03 o
   2  -5  11   34.70   36.81    1.03 o
   3   5  11   43.88   39.96    1.30 o
   3  -5  11   47.55   45.07    1.38 o
  -3   6  11   10.22    9.49    0.47 o
  -2   6  11   48.32   44.06    1.13 o
  -2  -6  11   51.92   52.99    1.86 o
  -1   6  11   45.62   48.47    1.22 o
  -1  -6  11   38.38   41.28    1.17 o
   0   6  11   22.70   24.04    0.85 o
   0  -6  11   24.65   28.42    0.94 o
   1   6  11   17.85   16.74    0.53 o
   1  -6  11   12.46   13.39    0.91 o
   2   6  11   15.38   16.30    0.81 o
   2  -6  11   12.01   14.65    0.81 o
  -5   0  12    2.32    3.47    0.32 o
  -4   0  12    3.72    3.04    0.35 o
  -3   0  12  438.21  461.94    6.47 o
  -2   0  12    0.43    1.21    0.38 o
  -1   0  12   87.58   93.57    1.49 o
   0   0  12  110.16  112.15    2.26 o
   1   0  12  243.80  248.63    2.68 o
   2   0  12   78.19   77.72    1.23 o
   3   0  12  136.93  133.40    1.88 o
   4   0  12   33.62   35.83    1.24 o
  -5   1  12  112.75  124.54    2.06 o
  -5  -1  12  126.89  140.09    3.17 o
  -4   1  12   62.76   68.97    1.39 o
  -4  -1  12   68.14   74.63    1.43 o
  -3   1  12   56.54   60.41    1.71 o
  -3  -1  12   52.93   56.01    1.30 o
  -2   1  12  167.81  157.45    3.01 o
  -2  -1  12  169.74  159.56    3.06 o
  -1   1  12   44.57   43.21    0.95 o
  -1  -1  12   57.07   59.50    1.35 o
   0   1  12  472.36  477.45    5.14 o
   0  -1  12  498.86  511.72    6.71 o
   1   1  12  130.33  132.87    2.02 o
   1  -1  12  123.70  124.63    1.95 o
   2   1  12   41.57   40.41    0.99 o
   2  -1  12   46.90   45.27    1.03 o
   3   1  12   23.36   22.43    0.66 o
   3  -1  12   24.74   25.43    0.85 o
   4   1  12   59.46   57.73    1.65 o
   4  -1  12   61.61   59.71    1.67 o
  -4   2  12    0.33    0.60    0.39 <
  -4  -2  12    1.35    0.99    0.29 o
  -3   2  12  133.54  129.61    2.57 o
  -3  -2  12  122.20  121.47    2.50 o
  -2   2  12   62.27   59.30    1.63 o
  -2  -2  12   59.33   60.05    1.67 o
  -1   2  12    1.62    2.33    0.31 o
  -1  -2  12    0.31    0.59    0.27 <
   0   2  12  251.45  248.31    2.68 o
   0  -2  12  252.81  251.20    3.92 o
   1   2  12   67.44   67.37    1.13 o
   1  -2  12   79.62   80.80    1.48 o
   2   2  12   16.36   16.11    0.61 o
   2  -2  12   22.21   21.28    0.85 o
   3   2  12    5.50    4.75    0.32 o
   3  -2  12   11.58   10.87    0.56 o
  -4   3  12  156.22  149.15    3.45 o
  -4  -3  12  157.02  150.27    2.45 o
  -3   3  12   68.20   65.62    1.59 o
  -3  -3  12   66.06   67.05    2.38 o
  -2   3  12   12.32   13.36    0.75 o
  -2  -3  12   12.86   14.83    1.16 o
  -1   3  12    9.99   10.17    0.52 o
  -1  -3  12    6.85    7.35    0.62 o
   0   3  12  334.20  332.38    3.86 o
   0  -3  12  315.72  314.32    4.61 o
   1   3  12   42.72   45.65    1.04 o
   1  -3  12   52.82   55.13    1.18 o
   2   3  12   90.67   86.62    1.43 o
   2  -3  12   91.23   87.84    1.79 o
   3   3  12   13.49   12.91    0.57 o
   3  -3  12   15.08   13.57    0.58 o
  -4   4  12   58.94   57.11    1.72 o
  -4  -4  12   56.73   62.43    1.81 o
  -3   4  12   26.88   26.77    1.28 o
  -3  -4  12   33.03   34.79    1.05 o
  -2   4  12   59.10   60.89    1.24 o
  -2  -4  12   67.06   70.22    1.67 o
  -1   4  12  199.34  201.37    2.67 o
  -1  -4  12  219.96  230.34    2.98 o
   0   4  12   13.72   14.06    0.58 o
   0  -4  12   12.59   14.31    0.73 o
   1   4  12  109.56  109.92    1.70 o
   1  -4  12   96.47   98.10    1.59 o
   2   4  12   26.36   23.85    0.64 o
   2  -4  12   17.94   15.86    0.54 o
   3   4  12   49.97   48.66    1.48 o
   3  -4  12   54.01   57.56    1.64 o
  -3   5  12   40.73   37.80    1.39 o
  -3  -5  12   39.00   40.25    1.03 o
  -2   5  12   94.15   88.54    1.77 o
  -2  -5  12   90.90   89.88    2.50 o
  -1   5  12   47.55   47.60    1.25 o
  -1  -5  12   42.37   41.94    1.21 o
   0   5  12  101.45   98.27    1.53 o
   0  -5  12   99.07   98.47    1.60 o
   1   5  12  192.04  183.60    2.27 o
   1  -5  12  175.19  170.13    3.92 o
   2   5  12    8.69    7.85    0.43 o
   2  -5  12    7.76    7.49    0.41 o
  -2   6  12   41.84   40.29    1.39 o
  -2  -6  12   45.88   52.25    1.64 o
  -1   6  12   42.60   40.19    1.03 o
  -1  -6  12   36.90   37.90    1.41 o
   0   6  12    2.25    2.80    0.31 o
   0  -6  12    1.93    2.33    0.42 o
   1   6  12   11.75   13.03    0.73 o
   1  -6  12   13.87   16.01    0.86 o
  -4   0  13  280.38  275.87    3.25 o
  -3   0  13  128.18  123.11    2.49 o
  -2   0  13    0.30    1.59    0.39 o
  -1   0  13  131.75  130.07    1.81 o
   0   0  13  391.28  394.58    4.46 o
   1   0  13  185.06  189.39    3.13 o
   2   0  13   59.73   63.61    1.49 o
   3   0  13    1.70    0.71    0.36 <
  -4   1  13   32.52   31.05    1.00 o
  -4  -1  13   34.02   34.02    0.83 o
  -3   1  13   44.41   43.90    1.36 o
  -3  -1  13   48.30   48.06    1.43 o
  -2   1  13  113.34  114.48    2.41 o
  -2  -1  13  111.72  110.27    2.37 o
  -1   1  13  143.60  147.56    2.22 o
  -1  -1  13  144.96  148.74    2.30 o
   0   1  13  136.10  130.91    2.00 o
   0  -1  13  134.28  130.06    2.05 o
   1   1  13  113.50  119.86    2.29 o
   1  -1  13  128.49  138.42    2.53 o
   2   1  13   71.99   68.42    1.26 o
   2  -1  13   73.48   70.75    1.57 o
   3   1  13   51.69   49.63    0.92 o
   3  -1  13   57.26   56.46    1.77 o
  -4   2  13   91.47   90.73    1.78 o
  -4  -2  13   97.94   95.43    1.78 o
  -3   2  13    1.93    1.31    0.32 o
  -3  -2  13    2.34    1.83    0.34 o
  -2   2  13   13.84   12.28    0.71 o
  -2  -2  13   13.81   12.11    0.71 o
  -1   2  13  170.31  168.22    2.94 o
  -1  -2  13  180.05  178.12    3.11 o
   0   2  13   17.83   20.00    0.84 o
   0  -2  13    9.60   10.41    0.93 o
   1   2  13   87.90   83.69    1.43 o
   1  -2  13  101.10   92.61    1.92 o
   2   2  13   90.27   90.01    1.43 o
   2  -2  13   95.00   92.81    1.82 o
   3   2  13   25.22   24.28    0.73 o
   3  -2  13   24.14   22.99    0.71 o
  -4   3  13  137.68  150.73    3.30 o
  -4  -3  13  130.62  155.06    3.30 o
  -3   3  13   98.80  100.94    2.80 o
  -3  -3  13   94.43   98.29    2.78 o
  -2   3  13   15.30   14.89    1.07 o
  -2  -3  13   24.77   23.74    1.37 o
  -1   3  13   42.64   43.62    1.24 o
  -1  -3  13   47.21   51.48    2.11 o
   0   3  13   71.10   73.56    2.32 o
   0  -3  13   70.10   72.27    1.70 o
   1   3  13  105.19  107.44    2.93 o
   1  -3  13   96.95   95.79    1.55 o
   2   3  13    4.97    6.38    0.43 o
   2  -3  13    5.83    6.83    0.45 o
  -3   4  13   55.15   57.36    1.69 o
  -3  -4  13   52.07   58.25    1.82 o
  -2   4  13   44.82   42.79    1.13 o
  -2  -4  13   52.35   54.23    1.33 o
  -1   4  13  125.56  126.71    2.28 o
  -1  -4  13  115.61  114.85    3.15 o
   0   4  13   53.79   51.60    0.91 o
   0  -4  13   47.76   47.61    1.33 o
   1   4  13   64.68   67.55    1.46 o
   1  -4  13   56.55   56.94    1.30 o
   2   4  13   54.67   51.61    1.64 o
   2  -4  13   48.98   47.28    1.52 o
  -2   5  13   17.09   15.18    0.83 o
  -2  -5  13   22.06   20.96    0.70 o
  -1   5  13    7.94    7.72    0.47 o
  -1  -5  13    6.98    6.88    0.44 o
   0   5  13    1.34    1.01    0.26 o
   0  -5  13    1.05    1.22    0.28 o
   1   5  13   12.29   13.96    0.75 o
   1  -5  13   14.30   16.39    0.89 o
  -4   0  14   86.59   99.71    2.56 o
  -3   0  14    0.47    0.61    0.21 <
  -2   0  14   98.34  100.97    2.14 o
  -1   0  14    0.36    0.38    0.29 <
   0   0  14   30.72   28.86    0.73 o
   1   0  14  121.07  114.27    1.74 o
   2   0  14   58.91   62.36    1.36 o
  -4   1  14   51.33   52.49    1.70 o
  -4  -1  14   55.40   56.12    1.73 o
  -3   1  14   68.85   66.12    1.57 o
  -3  -1  14   70.36   67.62    1.58 o
  -2   1  14   75.30   75.72    1.77 o
  -2  -1  14   73.80   74.10    1.75 o
  -1   1  14  130.88  125.53    1.94 o
  -1  -1  14  121.34  117.76    2.33 o
   0   1  14    0.96    1.59    0.33 o
   0  -1  14    0.13    0.36    0.23 <
   1   1  14   98.64   98.94    1.94 o
   1  -1  14   99.51   96.14    1.57 o
   2   1  14   18.73   18.53    0.69 o
   2  -1  14   19.04   18.93    1.02 o
  -3   2  14   51.97   56.67    1.97 o
  -3  -2  14   44.04   51.63    1.26 o
  -2   2  14  185.37  187.28    3.02 o
  -2  -2  14  188.10  194.04    3.12 o
  -1   2  14   12.59   12.56    0.66 o
  -1  -2  14   14.43   14.60    1.07 o
   0   2  14    0.71    0.79    0.37 <
   0  -2  14    0.94    1.02    0.33 o
   1   2  14  121.12  122.60    2.15 o
   1  -2  14  114.70  113.76    2.97 o
   2   2  14   78.35   75.38    2.10 o
   2  -2  14   78.75   72.45    2.06 o
  -3   3  14    7.18    6.87    0.61 o
  -3  -3  14    6.91    6.05    0.41 o
  -2   3  14    2.05    1.94    0.45 o
  -2  -3  14    4.16    4.36    0.59 o
  -1   3  14   32.21   32.37    0.98 o
  -1  -3  14   34.29   36.30    1.62 o
   0   3  14   70.58   70.05    1.56 o
   0  -3  14   67.08   69.31    2.32 o
   1   3  14   72.66   72.21    2.12 o
   1  -3  14   64.40   60.91    1.91 o
   2   3  14    6.32    6.48    0.55 o
   2  -3  14    5.78    5.43    0.49 o
  -2   4  14  131.48  125.56    2.86 o
  -2  -4  14  126.14  120.38    1.97 o
  -1   4  14   31.18   31.00    1.30 o
  -1  -4  14   35.06   34.51    1.42 o
   0   4  14   25.18   25.32    0.79 o
   0  -4  14   23.09   23.92    1.18 o
   1   4  14   32.45   28.99    0.82 o
   1  -4  14   35.21   33.14    1.33 o
  -3   0  15   39.40   40.38    1.06 o
  -2   0  15   16.36   14.63    0.69 o
  -1   0  15   36.60   35.43    1.09 o
   0   0  15  182.89  179.14    2.33 o
   1   0  15    0.08    0.68    0.25 <
   2   0  15    1.05    0.74    0.31 <
  -3   1  15  178.45  186.06    2.76 o
  -3  -1  15  171.17  178.87    2.69 o
  -2   1  15    0.80    1.38    0.29 o
  -2  -1  15    2.95    3.64    0.37 o
  -1   1  15    8.46   10.64    0.58 o
  -1  -1  15    8.49    8.97    0.55 o
   0   1  15   23.91   23.51    0.85 o
   0  -1  15   22.77   23.11    0.69 o
   1   1  15  105.69  103.41    1.86 o
   1  -1  15  112.18  110.32    1.96 o
   2   1  15   79.74   78.67    1.96 o
   2  -1  15   81.14   84.09    2.13 o
  -3   2  15   15.76   15.54    0.85 o
  -3  -2  15   14.80   15.32    0.83 o
  -2   2  15   61.29   60.19    1.99 o
  -2  -2  15   64.65   59.63    1.97 o
  -1   2  15    6.58    6.69    0.69 o
  -1  -2  15   10.20    9.91    0.81 o
   0   2  15   47.71   45.50    1.17 o
   0  -2  15   41.61   40.88    1.63 o
   1   2  15    9.12    9.64    0.70 o
   1  -2  15    5.87    5.66    0.41 o
  -2   3  15  116.61  115.24    2.75 o
  -2  -3  15  112.60  117.92    2.81 o
  -1   3  15   44.79   45.29    1.62 o
  -1  -3  15   44.04   41.87    1.56 o
   0   3  15    4.11    3.95    0.35 o
   0  -3  15    2.74    2.17    0.45 o
   1   3  15   44.46   41.17    0.97 o
   1  -3  15   43.21   39.55    1.39 o
  -2   0  16    7.28    6.14    0.38 o
  -1   0  16    0.04    0.32    0.20 <
   0   0  16   23.61   21.59    1.02 o
   1   0  16   33.83   34.72    1.22 o
  -2   1  16   11.40   12.24    0.77 o
  -2  -1  16    8.16    7.63    0.60 o
  -1   1  16   76.03   75.89    2.16 o
  -1  -1  16   80.39   78.22    2.14 o
   0   1  16   24.67   24.98    1.13 o
   0  -1  16   27.64   26.77    1.11 o
   1  -1  16   17.95   20.51    0.92 o
  -1   2  16   12.52   14.74    0.84 o
  -1  -2  16   12.91   12.72    0.77 o
   0   2  16   16.83   16.70    0.87 o
   0  -2  16   14.84   14.80    0.80 o
