# Supplementary material for: An advanced approach combining solid-state NMR with powder diffraction applied to newly synthesized iso­thio­uronium salts
Source: J Appl Crystallogr. 2025 Feb 11;58(Pt 2):321–32. doi: 10.1107/S1600576724012378 (PMC11957416; doi:10.1107/S1600576724012378)
Supplement: Supplementary file 6 [file j-58-00321-3BF4_11Asup6.hkl]

#
# h,k,l, Fc-squared, Fo-squared, sigma(Fo-squared) and status flag
#
data_I
_shelx_title                             '   '
_shelx_refln_list_code                   4
_shelx_F_calc_maximum                    76.35
_exptl_crystal_F_000                     312
_reflns_d_resolution_high                0.7991

loop_
 _symmetry_equiv_pos_as_xyz
 'x, y, z'
 '-x, y+1/2, -z'

_cell_length_a                           5.8011(3)
_cell_length_b                           7.4127(6)
_cell_length_c                           15.2291(9)
_cell_angle_alpha                        90
_cell_angle_beta                         90.776(5)
_cell_angle_gamma                        90

_shelx_F_squared_multiplier              1.000

loop_
 _refln_index_h
 _refln_index_k
 _refln_index_l
 _refln_F_squared_calc
 _refln_F_squared_meas
 _refln_F_squared_sigma
 _refln_observed_status
   1   0   0    0.43    2.17    0.57 o
   2   0   0 1116.33 1140.31    7.97 o
   3   0   0   23.51   30.29    1.68 o
   4   0   0  403.79  404.26    8.73 o
   5   0   0    5.15    6.95    1.19 o
   6   0   0  169.91  142.73    4.25 o
   7   0   0   51.97   49.83    1.38 o
   1   1   0 2269.65 2242.47   12.69 o
   1  -1   0 2436.29 2531.02   22.63 o
   2   1   0  490.11  526.21    5.97 o
   2  -1   0  536.04  588.26    7.62 o
   3   1   0  870.21  978.38   11.60 o
   3  -1   0  914.22 1056.46   13.27 o
   4   1   0  216.22  216.71    7.48 o
   4  -1   0  200.20  201.66    5.53 o
   5   1   0  739.73  684.09    8.45 o
   5  -1   0  751.66  699.71   10.06 o
   6   1   0    7.41    5.85    1.15 o
   6  -1   0    4.54    5.25    0.85 o
   7   1   0   60.88   56.19    1.50 o
   7  -1   0   60.28   45.53    1.18 o
   0   2   0  199.72  189.11    3.03 o
   0  -2   0  199.83  193.91    4.65 o
   1   2   0 2042.83 2136.85   11.34 o
   1  -2   0 2157.98 2251.51    8.56 o
   2   2   0  923.78  949.87    9.60 o
   2  -2   0  922.10  935.40   12.24 o
   3   2   0  338.21  376.01    8.75 o
   3  -2   0  381.03  428.46    7.15 o
   4   2   0   65.30   63.06    1.72 o
   4  -2   0   57.82   52.66    2.31 o
   5   2   0   63.04   57.39    2.53 o
   5  -2   0   61.04   56.75    3.03 o
   6   2   0   20.36   19.31    1.31 o
   6  -2   0   22.27   24.04    1.47 o
   7   2   0   57.72   62.10    1.46 o
   1   3   0  686.81  736.85    7.09 o
   1  -3   0  613.67  639.26    5.26 o
   2   3   0  713.37  832.98    8.29 o
   2  -3   0  769.07  864.29   13.02 o
   3   3   0  485.72  505.38   10.77 o
   3  -3   0  464.79  429.97   10.23 o
   4   3   0  231.37  250.51    3.43 o
   4  -3   0  221.27  226.70    5.51 o
   5   3   0  226.30  224.85    3.62 o
   5  -3   0  191.05  186.38    4.23 o
   6   3   0   84.01   84.04    2.00 o
   6  -3   0   91.63   89.76    3.75 o
   0   4   0  607.66  628.40   13.90 o
   0  -4   0  551.68  550.92    8.97 o
   1   4   0  501.35  569.94   13.68 o
   1  -4   0  444.81  503.88    7.17 o
   2   4   0   50.81   65.86    3.34 o
   2  -4   0   51.73   62.58    2.82 o
   3   4   0  194.57  213.15    2.79 o
   3  -4   0  183.52  190.93    4.75 o
   4   4   0  267.36  271.51    3.39 o
   4  -4   0  255.88  238.85    7.18 o
   5   4   0    4.52    9.48    1.11 o
   5  -4   0    4.24   12.49    1.86 o
   6   4   0   54.76   57.29    1.47 o
   6  -4   0   53.37   58.06    2.68 o
   1   5   0  149.31  151.49    8.20 o
   1  -5   0  155.10  153.98    4.37 o
   2   5   0 1116.17 1230.99    8.61 o
   2  -5   0 1082.63 1065.74   16.44 o
   3   5   0   44.42   39.29    1.35 o
   3  -5   0   52.89   42.38    2.38 o
   4   5   0   16.13   15.23    1.09 o
   4  -5   0   16.24   14.22    1.82 o
   5   5   0  216.46  249.45    4.32 o
   5  -5   0  227.99  249.78    6.20 o
   6   5   0  131.57  137.88    2.88 o
   6  -5   0  125.82  125.85    3.17 o
   0   6   0  758.63  787.70   17.30 o
   0  -6   0  738.17  832.66   18.24 o
   1   6   0   21.80   26.08    2.47 o
   1  -6   0   23.13   27.44    1.93 o
   2   6   0  320.05  347.45    5.81 o
   2  -6   0  327.77  303.50    8.78 o
   3   6   0  476.53  555.79    6.04 o
   3  -6   0  500.73  535.48    7.40 o
   4   6   0    8.24    8.49    0.82 o
   4  -6   0   17.18   16.19    1.76 o
   5   6   0    2.89    4.60    0.72 o
   5  -6   0    3.49    3.88    0.82 o
   1   7   0  157.86  182.36    4.49 o
   1  -7   0  163.22  190.87    8.96 o
   2   7   0   46.23   56.11    2.02 o
   2  -7   0   58.23   55.17    2.37 o
   3   7   0  141.84  164.95    3.58 o
   3  -7   0  149.43  143.21    3.53 o
   4   7   0   43.40   52.92    1.95 o
   4  -7   0   48.95   39.10    2.13 o
   0   8   0  308.80  334.18    7.88 o
   1   8   0    0.32    4.11    1.06 o
   1  -8   0    0.04    9.76    1.66 o
   2   8   0   26.17   40.77    1.98 o
   2  -8   0   25.18   47.62    2.99 o
   3   8   0  163.12  158.48    3.89 o
   3  -8   0  139.32  138.84    3.54 o
   1   9   0   34.88   41.41    1.45 o
   1  -9   0   27.07   39.69    1.95 o
  -7   0   1    0.10    1.26    0.37 o
  -6   0   1  114.30  103.36    3.07 o
  -5   0   1  126.65  123.14    3.82 o
  -4   0   1  206.23  199.66    6.16 o
  -3   0   1   76.88   80.69    3.29 o
  -2   0   1 1006.59  997.82    8.89 o
  -1   0   1  467.98  523.05    6.48 o
   0   0   1  147.03  128.43    2.56 o
   1   0   1  101.66   97.78    2.46 o
   2   0   1    7.87    7.42    0.87 o
   3   0   1  163.44  173.53    4.29 o
   4   0   1   25.81   13.61    1.74 o
   5   0   1  112.83  101.98    3.76 o
   6   0   1  634.78  600.18    7.75 o
   7   0   1   17.55   17.24    0.85 o
  -7   1   1   30.60   29.32    1.05 o
  -7  -1   1   29.17   24.09    1.15 o
  -6   1   1   37.21   35.72    2.10 o
  -6  -1   1   42.61   45.38    2.00 o
  -5   1   1  300.40  275.89    5.30 o
  -5  -1   1  293.77  285.68    6.19 o
  -4   1   1  397.60  379.40    9.86 o
  -4  -1   1  364.06  362.78    8.22 o
  -3   1   1   85.31   98.55    3.70 o
  -3  -1   1  112.88  125.87    4.06 o
  -2   1   1  544.35  552.69    7.00 o
  -2  -1   1  542.02  567.02    7.51 o
  -1   1   1 2061.07 2056.31   20.33 o
  -1  -1   1 1957.36 2000.80   11.41 o
   0   1   1  234.32  182.35    2.41 o
   0  -1   1  249.22  212.45    4.88 o
   1   1   1 4245.61 4107.42   14.40 o
   2   1   1  553.11  553.70    6.11 o
   2  -1   1  596.53  601.39    8.29 o
   3   1   1 2095.75 2123.86   17.12 o
   3  -1   1 1952.54 1968.03   18.14 o
   4   1   1  129.77  138.76    4.29 o
   4  -1   1  157.23  159.97    4.47 o
   5   1   1  165.72  156.88    4.21 o
   5  -1   1  162.79  154.07    4.81 o
   6   1   1    6.95    6.42    1.02 o
   6  -1   1   10.42    9.06    1.15 o
   7   1   1  142.82  135.24    2.34 o
   7  -1   1  156.13  121.15    2.91 o
  -7   2   1   13.48   12.92    0.69 o
  -6   2   1  106.73  108.46    2.98 o
  -6  -2   1   97.32  103.49    4.30 o
  -5   2   1  106.42   98.32    3.18 o
  -5  -2   1  104.16  101.79    5.62 o
  -4   2   1   53.29   50.87    1.68 o
  -4  -2   1   55.88   52.80    2.96 o
  -3   2   1  810.06  822.94   13.00 o
  -3  -2   1  872.85  927.84   12.80 o
  -2   2   1 1027.26  975.89   11.58 o
  -2  -2   1  978.55  909.02   11.41 o
  -1   2   1 2672.50 2648.24   13.32 o
  -1  -2   1 2772.61 2850.74   14.65 o
   0   2   1 6205.03 5828.87   14.31 o
   0  -2   1 6181.67 5484.10   16.42 o
   1   2   1 2775.31 2809.40   19.57 o
   1  -2   1 2588.27 2574.21   10.58 o
   2   2   1  248.73  262.99    5.14 o
   2  -2   1  231.97  250.54    6.43 o
   3   2   1    9.34    8.24    1.32 o
   3  -2   1   10.47    9.79    1.38 o
   4   2   1  469.04  453.73    4.98 o
   4  -2   1  467.79  433.08    9.44 o
   5   2   1  161.73  163.22    4.28 o
   5  -2   1  156.90  150.88    4.67 o
   6   2   1    3.33    6.47    0.83 o
   6  -2   1    2.31    4.87    0.81 o
   7   2   1   22.01   22.97    0.95 o
  -6   3   1   27.33   31.75    1.25 o
  -6  -3   1   23.41   30.39    2.20 o
  -5   3   1   72.13   71.77    1.72 o
  -5  -3   1   76.52   72.66    4.57 o
  -4   3   1  262.64  255.11    3.52 o
  -4  -3   1  255.55  236.58    7.07 o
  -3   3   1   58.26   58.71    3.20 o
  -3  -3   1   40.66   41.64    2.98 o
  -2   3   1  129.42  143.74    3.92 o
  -2  -3   1  129.18  143.20    5.37 o
  -1   3   1  177.63  174.92    4.95 o
  -1  -3   1  179.23  174.88    3.40 o
   0   3   1 1211.14 1205.93    8.38 o
   0  -3   1 1264.11 1169.06    7.07 o
   1   3   1 1299.01 1333.49   11.66 o
   1  -3   1 1264.95 1280.77    7.96 o
   2   3   1  704.83  820.74    9.80 o
   2  -3   1  703.90  825.79   10.78 o
   3   3   1  889.26  968.41   12.62 o
   3  -3   1  891.20  878.86   16.28 o
   4   3   1  273.31  321.71    3.99 o
   4  -3   1  273.15  295.31    6.46 o
   5   3   1   83.02   82.75    2.24 o
   5  -3   1   85.81   79.67    4.04 o
   6   3   1   12.91   12.89    0.81 o
   6  -3   1   22.64   23.31    1.36 o
  -6   4   1   63.33   70.77    1.58 o
  -6  -4   1   57.94   65.45    2.81 o
  -5   4   1  328.12  349.03    3.82 o
  -5  -4   1  355.07  360.03    8.12 o
  -4   4   1  116.10  106.08    1.90 o
  -4  -4   1  114.64  106.43    4.73 o
  -3   4   1  193.96  211.11    2.98 o
  -3  -4   1  200.82  226.06    6.86 o
  -2   4   1   68.38   77.74    4.34 o
  -2  -4   1   86.59   90.48    3.94 o
  -1   4   1  854.11  947.56   17.41 o
  -1  -4   1  795.74  837.01    8.43 o
   0   4   1  254.87  253.17    5.94 o
   0  -4   1  248.59  224.24    3.88 o
   1   4   1 1498.29 1714.64   22.87 o
   1  -4   1 1602.21 1703.71    9.96 o
   2   4   1 1025.78 1127.42   15.56 o
   2  -4   1 1007.89 1007.15   11.48 o
   3   4   1    7.02    7.68    0.63 o
   3  -4   1    8.07    6.75    0.93 o
   4   4   1    2.63    2.44    0.57 o
   4  -4   1    0.55    0.54    0.88 <
   5   4   1  157.88  178.40    2.33 o
   5  -4   1  158.38  179.74    5.80 o
   6   4   1   56.33   55.70    1.45 o
   6  -4   1   49.63   49.95    2.53 o
  -6  -5   1   13.62   18.39    1.23 o
  -5   5   1   56.34   53.69    2.05 o
  -5  -5   1   46.55   42.36    2.58 o
  -4   5   1   59.62   66.91    2.03 o
  -4  -5   1   60.30   62.99    3.57 o
  -3   5   1   19.76   20.12    1.20 o
  -3  -5   1   11.02   10.53    1.35 o
  -2   5   1  233.72  264.14    4.47 o
  -2  -5   1  231.64  264.02    8.81 o
  -1   5   1  360.61  388.83   10.66 o
  -1  -5   1  352.98  353.54    8.34 o
   0   5   1  541.31  660.69   17.97 o
   0  -5   1  541.08  563.11    7.57 o
   1   5   1   99.26   98.97    6.46 o
   1  -5   1   93.09   92.69    3.09 o
   2   5   1  223.28  257.21    3.90 o
   2  -5   1  244.21  264.57    6.17 o
   3   5   1  322.00  345.26    3.97 o
   3  -5   1  373.79  382.08    7.19 o
   4   5   1   91.22  101.00    2.28 o
   4  -5   1   90.19  100.56    4.53 o
   5   5   1  137.54  150.30    3.45 o
   5  -5   1  133.08  145.82    4.83 o
   6   5   1    8.03   10.92    0.90 o
   6  -5   1    8.40   15.45    1.23 o
  -5   6   1   63.88   74.50    1.95 o
  -5  -6   1   61.87   64.42    2.58 o
  -4   6   1    6.92    7.91    0.93 o
  -4  -6   1    6.18    5.66    1.15 o
  -3   6   1  220.88  268.23    4.39 o
  -3  -6   1  215.27  236.60    4.89 o
  -2   6   1   93.79  109.28    2.43 o
  -2  -6   1  116.60  115.19    3.56 o
  -1   6   1  464.45  497.69    9.45 o
  -1  -6   1  482.01  534.76   12.16 o
   0   6   1   66.85   68.41    2.66 o
   0  -6   1   75.64   78.87    3.59 o
   1   6   1  175.41  173.03    4.07 o
   1  -6   1  139.18  145.35    5.43 o
   2   6   1   24.50   22.09    1.39 o
   2  -6   1   39.59   38.85    3.02 o
   3   6   1  189.80  223.97    3.90 o
   3  -6   1  195.89  222.86    4.89 o
   4   6   1  129.72  159.63    2.87 o
   4  -6   1  121.36  137.28    4.86 o
   5   6   1   26.41   27.99    1.80 o
   5  -6   1   19.95   23.11    1.63 o
  -4   7   1  118.04  139.13    2.64 o
  -4  -7   1  103.78   99.73    3.14 o
  -3   7   1   38.11   51.47    2.10 o
  -3  -7   1   30.09   41.20    2.01 o
  -2   7   1    8.86   12.73    1.28 o
  -2  -7   1    8.67   11.77    1.22 o
  -1   7   1   34.77   41.12    2.24 o
  -1  -7   1   31.25   38.08    4.37 o
   0   7   1   10.06   11.34    1.11 o
   0  -7   1    9.43    9.45    1.86 o
   1   7   1   96.38   84.06    3.30 o
   1  -7   1  104.90   94.54    5.11 o
   2   7   1  340.13  359.37    5.82 o
   2  -7   1  330.05  326.10    5.74 o
   3   7   1   30.03   38.32    1.97 o
   3  -7   1   19.30   28.70    1.77 o
   4   7   1   11.11   16.48    1.47 o
   4  -7   1   12.29   14.62    1.48 o
  -3   8   1   85.62   72.06    2.46 o
  -3  -8   1   88.39  100.61    3.12 o
  -2   8   1  108.50  130.50    3.30 o
  -2  -8   1  106.76  119.18    4.33 o
  -1   8   1   77.26   83.19    2.82 o
  -1  -8   1   74.49   62.17    3.55 o
   0   8   1   86.27  102.24    3.21 o
   1   8   1   39.84   43.11    2.03 o
   1  -8   1   27.00   21.43    1.39 o
   2   8   1  132.57  155.52    3.49 o
   2  -8   1  124.64  117.07    2.88 o
   3   8   1   88.12   88.53    3.06 o
   3  -8   1   86.15   72.00    1.75 o
  -1   9   1   67.90   65.31    1.78 o
  -1  -9   1   68.99   54.68    1.48 o
   0   9   1   39.18   37.98    1.46 o
   0  -9   1   33.57   22.62    1.00 o
   1   9   1    9.07   10.25    0.79 o
   1  -9   1    8.50    9.73    1.08 o
  -7   0   2  123.76  111.26    2.61 o
  -6   0   2   47.09   44.23    2.07 o
  -5   0   2   26.75   27.70    1.41 o
  -4   0   2  689.00  653.03   12.73 o
  -3   0   2  328.94  305.98    5.66 o
  -2   0   2    0.91    0.31    0.57 <
  -1   0   2  935.78  967.31    9.29 o
   0   0   2  421.82  354.48    4.30 o
   1   0   2  912.21  786.29    7.17 o
   2   0   2  361.43  354.94    5.39 o
   3   0   2  196.74  180.56    5.56 o
   4   0   2   26.47   28.81    2.24 o
   5   0   2   28.26   29.05    2.24 o
   6   0   2  314.02  325.33    5.41 o
   7   0   2   27.37   23.99    1.03 o
  -7   1   2    5.79    5.70    0.49 o
  -6   1   2  130.59  122.01    3.09 o
  -6  -1   2  132.42  131.60    5.08 o
  -5   1   2   54.05   50.96    2.17 o
  -5  -1   2   62.25   61.15    3.03 o
  -4   1   2    0.12   -0.06    0.67 <
  -4  -1   2    0.20    0.87    0.65 <
  -3   1   2  133.80  133.92    5.01 o
  -3  -1   2  105.78  107.50    3.43 o
  -2   1   2 1606.15 1586.44   17.26 o
  -2  -1   2 1698.01 1731.68   11.94 o
  -1   1   2  688.57  673.15    5.42 o
  -1  -1   2  683.80  695.06    7.75 o
   0   1   2  133.51  100.72    2.18 o
   0  -1   2  113.44   87.84    2.26 o
   1   1   2 4637.89 4378.85   16.07 o
   1  -1   2 4512.27 4237.29   18.68 o
   2   1   2  680.40  640.73    7.61 o
   2  -1   2  616.17  554.36    5.35 o
   3   1   2  231.33  239.23    5.76 o
   3  -1   2  239.92  261.27    6.87 o
   4   1   2   88.72   84.99    2.60 o
   4  -1   2  105.36   99.71    3.05 o
   5   1   2   73.18   73.30    2.96 o
   5  -1   2   81.47   78.49    3.61 o
   6   1   2  132.96  124.31    4.16 o
   6  -1   2  134.62  132.93    3.51 o
   7   1   2   63.79   56.43    1.55 o
   7  -1   2   53.91   41.76    1.79 o
  -7   2   2  109.55   99.91    1.74 o
  -6   2   2   52.40   51.60    1.43 o
  -6  -2   2   55.17   60.60    3.33 o
  -5   2   2  198.92  188.36    3.72 o
  -5  -2   2  203.37  205.77    7.72 o
  -4   2   2   48.87   45.36    1.70 o
  -4  -2   2   43.83   40.41    2.96 o
  -3   2   2  836.81  829.23    9.50 o
  -3  -2   2  793.30  812.95   12.59 o
  -2   2   2  424.03  415.74    4.89 o
  -2  -2   2  417.80  446.54    7.82 o
  -1   2   2  413.67  409.05    6.20 o
  -1  -2   2  424.78  412.84    6.16 o
   0   2   2  135.13  130.43    3.31 o
   0  -2   2  160.65  160.87    2.60 o
   1   2   2  598.51  592.64    7.42 o
   1  -2   2  593.16  556.25    5.31 o
   2   2   2  485.10  496.30    6.87 o
   2  -2   2  466.62  475.30    8.93 o
   3   2   2  892.45  887.64   10.31 o
   3  -2   2  976.51  965.67   16.53 o
   4   2   2  236.94  240.95    3.62 o
   4  -2   2  221.25  226.67    4.57 o
   5   2   2   15.19   14.93    1.76 o
   5  -2   2   13.20   11.56    1.40 o
   6   2   2  208.32  197.93    4.18 o
   6  -2   2  199.98  188.11    4.10 o
   7   2   2   11.31   11.25    1.01 o
  -6   3   2   11.69   14.19    0.86 o
  -6  -3   2   16.89   20.94    1.82 o
  -5   3   2   37.48   40.37    1.29 o
  -5  -3   2   34.50   39.23    3.26 o
  -4   3   2   40.92   44.13    1.50 o
  -4  -3   2   39.28   43.13    3.15 o
  -3   3   2  112.11  106.98    4.31 o
  -3  -3   2   91.00   87.21    3.77 o
  -2   3   2 1129.36 1181.00   16.71 o
  -2  -3   2 1183.12 1278.09   12.30 o
  -1   3   2   72.81   77.64    2.71 o
  -1  -3   2   67.03   70.20    1.99 o
   0   3   2 1288.87 1311.02   12.88 o
   0  -3   2 1350.83 1241.82    9.31 o
   1   3   2   81.12   77.81    2.75 o
   1  -3   2   60.48   58.19    1.83 o
   2   3   2  668.80  705.26   10.91 o
   2  -3   2  660.70  684.96    7.85 o
   3   3   2  160.19  167.84    5.39 o
   3  -3   2  152.40  142.49    5.62 o
   4   3   2   39.09   37.76    1.57 o
   4  -3   2   37.81   34.84    2.15 o
   5   3   2   78.66   83.35    2.29 o
   5  -3   2   85.65   70.32    4.26 o
   6   3   2   69.97   72.31    1.92 o
   6  -3   2   68.72   68.21    2.27 o
  -6   4   2   13.95   13.76    0.74 o
  -6  -4   2   13.67   13.74    1.35 o
  -5   4   2  296.98  320.36    3.64 o
  -5  -4   2  310.89  324.54    7.65 o
  -4   4   2  101.84  109.90    1.96 o
  -4  -4   2   93.46  103.87    4.62 o
  -3   4   2   34.89   36.36    1.17 o
  -3  -4   2   29.19   28.42    1.68 o
  -2   4   2   14.15   17.79    2.14 o
  -2  -4   2   10.42   13.20    1.62 o
  -1   4   2  257.08  251.29    8.78 o
  -1  -4   2  233.33  215.34    4.44 o
   0   4   2  130.03  149.93    5.38 o
   0  -4   2  101.97  105.25    2.77 o
   1   4   2  445.37  486.12    9.19 o
   1  -4   2  449.28  453.81    4.99 o
   2   4   2  202.95  201.37    6.67 o
   2  -4   2  240.25  229.74    5.02 o
   3   4   2  353.45  392.50    3.70 o
   3  -4   2  380.00  382.51    5.43 o
   4   4   2   51.67   55.37    1.75 o
   4  -4   2   58.74   47.23    2.55 o
   5   4   2   13.77   14.83    0.77 o
   5  -4   2   13.91   14.24    1.89 o
   6   4   2   44.66   51.98    1.77 o
   6  -4   2   34.51   41.62    2.35 o
  -6   5   2   68.39   74.41    2.45 o
  -6  -5   2   65.74   74.66    2.30 o
  -5   5   2   44.03   46.98    1.29 o
  -5  -5   2   42.30   41.30    2.49 o
  -4   5   2   22.98   27.92    1.17 o
  -4  -5   2   21.78   22.46    1.48 o
  -3   5   2   11.23   10.85    0.96 o
  -3  -5   2   17.84   17.56    1.52 o
  -2   5   2  904.78  920.24    8.23 o
  -2  -5   2  917.26 1002.88   12.46 o
  -1   5   2  205.94  234.78   10.05 o
  -1  -5   2  217.31  228.02    6.52 o
   0   5   2  235.40  276.36    8.71 o
   0  -5   2  244.04  263.25    5.70 o
   1   5   2  265.79  284.90    6.94 o
   1  -5   2  221.72  237.50    5.51 o
   2   5   2    0.52    2.07    0.54 o
   2  -5   2    3.60    4.65    0.93 o
   3   5   2   88.71   97.85    2.16 o
   3  -5   2   90.08   89.51    3.34 o
   4   5   2  169.40  195.23    3.24 o
   4  -5   2  158.58  175.11    5.96 o
   5   5   2   51.11   52.09    1.67 o
   5  -5   2   35.28   34.69    2.46 o
   6   5   2    6.77    9.21    0.85 o
   6  -5   2    8.16    9.56    0.93 o
  -5   6   2   33.47   39.95    1.43 o
  -5  -6   2   30.71   31.15    1.74 o
  -4   6   2  155.23  173.93    3.53 o
  -4  -6   2  134.34  130.07    3.07 o
  -3   6   2   20.48   20.25    1.09 o
  -3  -6   2   20.02   16.90    1.34 o
  -2   6   2   63.90   61.11    1.91 o
  -2  -6   2   70.51   62.47    2.72 o
  -1   6   2  367.17  355.30    4.88 o
  -1  -6   2  364.78  370.90    8.78 o
   0   6   2   22.79   21.27    1.49 o
   0  -6   2   31.43   31.27    2.57 o
   1   6   2   67.84   66.33    2.44 o
   1  -6   2   68.66   68.27    4.28 o
   2   6   2  249.12  283.66    5.51 o
   2  -6   2  236.79  244.00    7.55 o
   3   6   2  223.06  266.22    4.30 o
   3  -6   2  210.23  219.66    4.83 o
   4   6   2    4.11    3.87    0.57 o
   4  -6   2    5.89    5.78    1.31 o
   5   6   2   19.13   20.37    1.60 o
   5  -6   2   21.27   24.67    1.72 o
  -4   7   2    2.62    6.24    0.75 o
  -4  -7   2    2.29    1.63    0.39 o
  -3   7   2   51.32   46.64    1.87 o
  -3  -7   2   58.92   67.25    2.44 o
  -2   7   2  288.11  321.52    5.93 o
  -2  -7   2  297.21  304.16    8.10 o
  -1   7   2   20.15   17.57    1.41 o
  -1  -7   2   17.21   17.15    1.58 o
   0   7   2   82.41   74.51    3.19 o
   0  -7   2   70.02   69.38    4.48 o
   1   7   2   64.38   61.25    2.90 o
   1  -7   2   77.21   76.85    4.35 o
   2   7   2   51.80   52.79    1.74 o
   2  -7   2   40.96   40.82    2.24 o
   3   7   2  169.51  182.14    3.84 o
   3  -7   2  173.18  153.48    3.69 o
   4  -7   2  165.70  180.77    4.64 o
  -3  -8   2   28.41   30.04    1.76 o
  -2   8   2    8.26    9.82    0.83 o
  -2  -8   2   10.12   13.42    1.12 o
  -1   8   2   63.31   76.29    2.71 o
  -1  -8   2   59.18   50.21    2.95 o
   0   8   2   34.89   42.29    2.10 o
   0  -8   2   30.33   25.06    1.43 o
   1   8   2   17.80   18.08    1.13 o
   1  -8   2   17.01   15.82    1.60 o
   2   8   2   50.37   61.89    2.29 o
   2  -8   2   53.83   57.57    2.10 o
   3   8   2  245.88  258.00    5.36 o
   3  -8   2  258.86  213.29    4.40 o
  -1   9   2    4.32    4.43    0.86 o
  -1  -9   2    3.78    4.09    0.51 o
   0   9   2   12.30   11.91    0.83 o
   0  -9   2   17.12   12.99    0.76 o
   1   9   2   83.34   68.38    2.64 o
  -7   0   3   56.27   48.91    1.63 o
  -6   0   3   11.00    9.55    0.80 o
  -5   0   3    8.34    5.61    0.80 o
  -4   0   3    9.63    9.87    1.20 o
  -3   0   3  543.59  509.28    8.46 o
  -2   0   3  431.36  470.50    9.30 o
  -1   0   3   27.22   19.85    1.19 o
   0   0   3  659.26  605.37    5.69 o
   1   0   3  341.84  284.66    4.34 o
   2   0   3  564.63  600.98    9.10 o
   3   0   3   27.07   19.30    1.81 o
   4   0   3    1.04    1.20    0.64 <
   5   0   3  113.86  103.77    4.16 o
   6   0   3   46.81   44.40    3.52 o
   7   0   3    8.55    7.68    0.65 o
  -7   1   3   65.88   59.06    1.87 o
  -6   1   3    8.12    9.03    0.94 o
  -6  -1   3    6.15    8.27    1.53 o
  -5   1   3  410.68  391.02    5.96 o
  -5  -1   3  386.03  372.43    6.14 o
  -4   1   3  202.49  204.12    3.74 o
  -4  -1   3  174.39  178.78    5.42 o
  -3   1   3  160.91  152.30    4.07 o
  -3  -1   3  165.42  150.67    5.39 o
  -2   1   3 2019.57 2012.93   11.97 o
  -2  -1   3 2124.24 2212.23   17.12 o
  -1   1   3  140.70  146.75    3.22 o
  -1  -1   3  107.24  117.17    2.55 o
   0   1   3 1508.30 1238.77    9.39 o
   0  -1   3 1569.19 1450.51    8.67 o
   1   1   3 1917.25 1838.95   11.39 o
   1  -1   3 1866.99 1800.31    8.65 o
   2   1   3  377.70  353.94    4.71 o
   2  -1   3  324.23  294.55    4.04 o
   3   1   3  228.37  235.28    5.30 o
   3  -1   3  193.07  206.77    6.27 o
   4   1   3   23.14   23.99    1.31 o
   4  -1   3   22.32   23.41    1.72 o
   5   1   3  118.04  117.61    6.53 o
   5  -1   3  120.08  112.55    4.26 o
   6   1   3  172.21  154.08    4.74 o
   6  -1   3  177.27  164.45    3.77 o
   7   1   3   20.76   19.25    0.93 o
   7  -1   3   18.16   15.10    1.16 o
  -7   2   3   66.97   63.72    1.84 o
  -6   2   3  114.68  114.60    2.04 o
  -6  -2   3  124.85  129.43    3.42 o
  -5   2   3    4.52    4.69    0.63 o
  -5  -2   3    2.28    2.62    0.77 o
  -4   2   3   17.74   16.79    1.08 o
  -4  -2   3   13.11   12.34    1.23 o
  -3   2   3  492.74  455.78    7.02 o
  -3  -2   3  453.31  447.62    9.75 o
  -2   2   3  269.83  256.39    3.94 o
  -2  -2   3  258.91  269.82    4.51 o
  -1   2   3  280.27  266.71    4.29 o
  -1  -2   3  275.39  264.20    3.09 o
   0   2   3  978.32  936.14    6.80 o
   0  -2   3  950.29  954.30    7.41 o
   1   2   3 1769.35 1683.58   16.30 o
   1  -2   3 1763.97 1623.76   10.47 o
   2   2   3   31.92   35.60    1.75 o
   2  -2   3   26.18   29.53    1.72 o
   3   2   3  368.08  358.55    6.72 o
   3  -2   3  397.76  385.05   11.04 o
   4   2   3  326.28  321.17    4.79 o
   4  -2   3  294.46  294.33    5.42 o
   5   2   3  147.71  161.16    3.74 o
   5  -2   3  152.65  137.26    5.35 o
   6   2   3   18.50   17.56    1.34 o
   6  -2   3   17.57   17.05    1.29 o
  -6   3   3   19.88   20.27    0.94 o
  -6  -3   3   22.63   22.48    1.35 o
  -5   3   3   93.27   94.55    1.90 o
  -5  -3   3   88.76   91.81    4.95 o
  -4   3   3  300.17  285.69    3.93 o
  -4  -3   3  318.28  321.13    8.37 o
  -3   3   3   80.59   78.78    5.00 o
  -3  -3   3   81.76   83.34    3.80 o
  -2   3   3  991.54 1082.85   16.27 o
  -2  -3   3 1024.38 1118.06   11.28 o
  -1   3   3  180.79  181.18    4.17 o
  -1  -3   3  169.82  170.41    3.44 o
   0   3   3  443.54  434.79    6.52 o
   0  -3   3  397.97  370.90    6.42 o
   1   3   3   69.68   64.93    3.79 o
   1  -3   3   64.26   62.98    2.55 o
   2   3   3  507.07  513.60    9.66 o
   2  -3   3  527.30  531.19    7.06 o
   3   3   3  211.02  223.10    6.42 o
   3  -3   3  231.74  230.22    6.17 o
   4   3   3   94.90   96.04    2.46 o
   4  -3   3  100.98   95.93    3.12 o
   5   3   3   18.54   18.85    1.26 o
   5  -3   3   16.90   13.22    1.46 o
   6   3   3  301.39  312.37    4.00 o
   6  -3   3  298.65  301.05    4.58 o
  -6   4   3  116.04  121.86    1.99 o
  -6  -4   3  118.83  115.05    2.54 o
  -5   4   3   55.98   60.53    1.47 o
  -5  -4   3   49.94   50.56    3.18 o
  -4   4   3   33.74   35.52    1.24 o
  -4  -4   3   28.21   27.79    1.83 o
  -3   4   3  324.95  325.34    3.61 o
  -3  -4   3  331.95  325.68    4.85 o
  -2   4   3  118.73  126.68    4.47 o
  -2  -4   3  129.84  134.50    5.35 o
  -1   4   3   20.01   25.22    2.62 o
  -1  -4   3   20.18   23.44    1.79 o
   0   4   3  159.92  151.68    5.21 o
   0  -4   3  130.02  113.96    3.44 o
   1   4   3 1938.12 1981.22   19.16 o
   1  -4   3 2001.58 1965.86   12.75 o
   2   4   3   91.78   90.35    5.53 o
   2  -4   3   80.92   76.00    2.95 o
   3   4   3  236.86  275.18    3.67 o
   3  -4   3  248.91  262.40    4.63 o
   4   4   3   13.19   15.91    1.02 o
   4  -4   3    5.18    4.36    0.81 o
   5   4   3  104.79  117.36    2.48 o
   5  -4   3   95.46   99.60    4.52 o
   6   4   3    2.86    3.21    0.53 o
   6  -4   3    2.76    2.25    0.46 o
  -6   5   3    2.49    2.63    0.55 o
  -5   5   3   38.17   41.52    1.32 o
  -5  -5   3   33.35   35.18    2.23 o
  -4   5   3   79.02   91.55    2.07 o
  -4  -5   3   90.31   92.38    2.88 o
  -3   5   3  251.19  256.14    3.69 o
  -3  -5   3  245.99  238.82    3.75 o
  -2   5   3  554.88  521.30    5.38 o
  -2  -5   3  567.66  600.49    8.68 o
  -1   5   3   14.15   13.03    1.20 o
  -1  -5   3   28.47   24.91    2.08 o
   0   5   3   29.80   28.73    2.95 o
   0  -5   3   22.47   22.84    2.90 o
   1   5   3   28.37   27.31    1.46 o
   1  -5   3   25.13   25.34    1.89 o
   2   5   3  146.65  144.40    3.22 o
   2  -5   3  142.27  130.63    3.97 o
   3   5   3  117.68  127.78    2.77 o
   3  -5   3  119.90  107.39    3.08 o
   4   5   3   39.49   44.59    1.84 o
   4  -5   3   41.48   40.38    2.19 o
   5   5   3   28.70   33.09    1.18 o
   5  -5   3   24.97   28.85    2.25 o
  -5   6   3   21.14   27.11    1.16 o
  -5  -6   3   23.47   23.74    1.41 o
  -4   6   3   32.88   34.87    1.76 o
  -4  -6   3   27.04   24.47    1.38 o
  -3   6   3   80.65   95.43    2.20 o
  -3  -6   3   67.05   75.22    2.18 o
  -2   6   3   45.89   50.31    1.97 o
  -2  -6   3   43.70   38.62    3.02 o
  -1   6   3   24.66   26.19    1.39 o
  -1  -6   3   24.44   26.49    2.22 o
   0   6   3   23.76   22.30    1.48 o
   0  -6   3   25.52   27.54    2.48 o
   1   6   3  135.84  138.74    3.48 o
   1  -6   3  124.54  133.54    5.92 o
   2   6   3   70.96   79.38    2.28 o
   2  -6   3   63.41   72.40    3.95 o
   3   6   3  288.73  344.00    5.03 o
   3  -6   3  293.06  272.39    8.14 o
   4   6   3   16.89   16.01    1.03 o
   4  -6   3   25.51   23.62    2.22 o
   5   6   3  111.13  119.09    3.61 o
   5  -6   3  113.53  131.74    3.82 o
  -4   7   3   15.66   18.62    0.98 o
  -4  -7   3   12.27   12.49    1.15 o
  -3   7   3   31.47   30.58    1.49 o
  -3  -7   3   28.92   30.09    1.33 o
  -2   7   3  426.22  444.35    4.49 o
  -2  -7   3  428.50  463.56    9.65 o
  -1   7   3   45.91   46.76    2.12 o
  -1  -7   3   43.25   38.33    2.63 o
   0   7   3  203.73  213.95    4.65 o
   0  -7   3  207.18  220.05    7.87 o
   1   7   3    2.53    2.17    0.58 o
   1  -7   3    3.69    2.08    0.90 <
   2   7   3   58.12   60.67    2.23 o
   2  -7   3   49.10   44.62    2.24 o
   3   7   3   59.20   66.10    2.54 o
   3  -7   3   61.29   65.28    2.38 o
   4   7   3    4.88    4.62    0.61 o
   4  -7   3    5.47    5.52    0.97 o
  -3   8   3   55.50   50.13    1.51 o
  -3  -8   3   56.06   60.23    2.42 o
  -2   8   3   34.34   33.55    1.78 o
  -2  -8   3   35.96   38.04    1.33 o
  -1   8   3    6.90    6.16    0.76 o
  -1  -8   3    6.60    4.16    0.99 o
   0   8   3   32.59   31.21    1.83 o
   0  -8   3   38.60   31.43    1.57 o
   1   8   3   64.69   70.73    2.49 o
   1  -8   3   63.96   65.33    3.19 o
   2   8   3    1.48    1.56    0.56 <
   2  -8   3    2.57    3.01    0.64 o
   3   8   3    8.49    9.76    1.11 o
   3  -8   3    6.96    7.17    0.98 o
  -1   9   3   49.54   47.46    2.02 o
  -1  -9   3   48.17   38.75    1.23 o
   0   9   3   22.18   21.17    1.46 o
   0  -9   3   18.90   10.43    1.06 o
   1   9   3   15.08   13.42    1.12 o
   1  -9   3   14.57   10.04    1.03 o
  -6   0   4   22.63   20.16    1.20 o
  -5   0   4    1.35    1.96    0.58 o
  -4   0   4  799.98  777.99    8.16 o
  -3   0   4  152.46  131.73    4.54 o
  -2   0   4  344.95  358.04    5.80 o
  -1   0   4  754.59  675.52    6.12 o
   0   0   4 2803.99 2518.06   13.08 o
   1   0   4   62.23   57.33    3.11 o
   2   0   4 1375.21 1386.54   18.06 o
   3   0   4  212.38  217.97    7.07 o
   4   0   4    2.12    3.89    0.90 o
   5   0   4  221.34  209.29    7.72 o
   6   0   4   46.22   47.81    2.67 o
   7   0   4   12.24   10.33    0.72 o
  -7   1   4  106.27   99.59    2.28 o
  -6   1   4  178.44  172.92    2.96 o
  -6  -1   4  180.44  176.92    3.75 o
  -5   1   4  270.49  259.24    4.83 o
  -5  -1   4  274.69  266.35    5.17 o
  -4   1   4   82.57   84.59    2.50 o
  -4  -1   4   65.35   68.70    2.81 o
  -3   1   4  450.80  441.77    7.79 o
  -3  -1   4  444.66  448.60    9.49 o
  -2   1   4  777.05  770.45    8.44 o
  -2  -1   4  721.94  758.52    7.74 o
  -1   1   4  412.34  410.48    4.91 o
  -1  -1   4  413.86  425.73    3.75 o
   0   1   4 1037.46  860.07    7.04 o
   0  -1   4 1077.84  983.18    5.17 o
   1   1   4 1328.42 1196.27   14.30 o
   1  -1   4 1354.17 1275.75    8.06 o
   2   1   4  110.92  103.04    3.05 o
   2  -1   4  109.65  105.34    3.33 o
   3   1   4  123.41  121.38    4.47 o
   3  -1   4  116.51  120.59    6.55 o
   4   1   4  207.61  205.03    4.11 o
   4  -1   4  239.85  243.03    6.02 o
   5   1   4   38.21   33.51    2.46 o
   5  -1   4   30.79   25.68    2.06 o
   6   1   4   15.08   13.30    1.61 o
   6  -1   4   14.13   12.55    2.02 o
   7   1   4   47.99   41.42    1.25 o
   7  -1   4   39.69   28.80    1.59 o
  -6   2   4   75.01   75.92    1.96 o
  -6  -2   4   68.69   71.78    2.52 o
  -5   2   4  140.54  135.06    2.59 o
  -5  -2   4  150.55  150.75    3.90 o
  -4   2   4  371.24  360.31    3.93 o
  -4  -2   4  370.12  372.74    6.65 o
  -3   2   4   33.17   35.00    2.74 o
  -3  -2   4   35.85   38.40    2.96 o
  -2   2   4  765.16  779.48   12.36 o
  -2  -2   4  732.84  770.70    8.08 o
  -1   2   4  402.67  410.01    5.71 o
  -1  -2   4  476.28  482.91    6.19 o
   0   2   4  197.62  182.63    3.20 o
   0  -2   4  214.88  201.16    3.32 o
   1   2   4  896.21  811.53   12.06 o
   1  -2   4  932.57  917.64    9.80 o
   2   2   4  199.42  207.56    4.30 o
   2  -2   4  157.84  175.74    3.84 o
   3   2   4  265.38  286.71    6.77 o
   3  -2   4  236.54  244.76    9.22 o
   4   2   4   51.47   51.69    2.20 o
   4  -2   4   48.61   47.37    2.31 o
   5   2   4  286.10  303.75    5.30 o
   5  -2   4  292.77  316.37    6.31 o
   6   2   4  115.12  111.55    2.62 o
   6  -2   4  120.05  109.11    2.94 o
  -6   3   4    4.56    5.45    0.50 o
  -6  -3   4    6.39    7.41    0.86 o
  -5   3   4   36.35   37.69    1.21 o
  -5  -3   4   38.19   41.09    3.36 o
  -4   3   4  252.77  242.26    3.67 o
  -4  -3   4  260.51  248.34    4.75 o
  -3   3   4  245.38  239.75    9.03 o
  -3  -3   4  262.74  273.72    7.97 o
  -2   3   4  171.56  174.88    5.35 o
  -2  -3   4  146.69  150.73    5.28 o
  -1   3   4  190.65  196.58    5.04 o
  -1  -3   4  175.56  183.01    3.84 o
   0   3   4  622.73  587.24    8.95 o
   0  -3   4  592.04  581.19    8.49 o
   1   3   4  518.96  542.07    8.16 o
   1  -3   4  518.30  531.62    8.60 o
   2   3   4  245.31  255.55    8.88 o
   2  -3   4  243.62  263.80    5.44 o
   3   3   4  101.91  111.11    3.67 o
   3  -3   4  107.38  106.32    4.45 o
   4   3   4  160.65  163.25    3.06 o
   4  -3   4  197.42  182.92    4.28 o
   5   3   4   22.41   28.10    1.45 o
   5  -3   4   26.29   29.15    1.96 o
   6   3   4   75.43   79.70    1.97 o
   6  -3   4   76.09   73.80    2.22 o
  -6   4   4   32.66   35.74    1.85 o
  -6  -4   4   40.88   40.86    1.49 o
  -5   4   4   20.34   25.08    0.99 o
  -5  -4   4   16.84   19.71    2.00 o
  -4   4   4  185.02  191.04    2.79 o
  -4  -4   4  197.66  194.12    4.38 o
  -3   4   4  103.18  104.30    2.10 o
  -3  -4   4  104.25  107.96    2.46 o
  -2   4   4   23.38   25.52    2.79 o
  -2  -4   4   23.69   25.74    3.07 o
  -1   4   4  188.97  190.22    6.03 o
  -1  -4   4  191.94  192.44    4.46 o
   0   4   4  402.74  395.62    8.58 o
   0  -4   4  410.59  384.89    7.81 o
   1   4   4  983.08  961.75   14.03 o
   1  -4   4 1000.43  967.61   10.27 o
   2   4   4   40.46   40.00    5.25 o
   2  -4   4   23.02   23.22    2.15 o
   3   4   4   16.19   16.74    0.98 o
   3  -4   4   18.16   17.15    1.38 o
   4   4   4  163.63  176.30    2.91 o
   4  -4   4  163.01  142.62    4.63 o
   5   4   4  186.27  205.93    3.21 o
   5  -4   4  173.62  184.82    4.45 o
   6   4   4   11.64   13.08    0.85 o
   6  -4   4    6.23    6.54    0.63 o
  -5   5   4    6.69    8.26    0.64 o
  -5  -5   4    7.64    7.76    1.11 o
  -4   5   4   67.82   78.82    1.94 o
  -4  -5   4   76.51   82.37    2.99 o
  -3   5   4  515.64  533.06    5.07 o
  -3  -5   4  483.30  494.36    7.04 o
  -2   5   4   42.32   37.46    1.69 o
  -2  -5   4   40.47   40.89    2.53 o
  -1   5   4  163.32  166.76    3.33 o
  -1  -5   4  162.76  166.73    5.26 o
   0   5   4  194.37  205.49    4.00 o
   0  -5   4  193.64  192.08    5.68 o
   1   5   4   66.28   65.02    2.02 o
   1  -5   4   67.64   66.65    3.40 o
   2   5   4   43.99   45.42    1.72 o
   2  -5   4   44.34   44.76    2.35 o
   3   5   4   16.08   16.77    1.07 o
   3  -5   4   17.57   14.35    1.18 o
   4   5   4  292.97  349.22    5.11 o
   4  -5   4  296.43  302.82    5.94 o
   5   5   4    4.93    7.77    0.73 o
   5  -5   4    4.47    6.05    1.11 o
  -5   6   4   15.35   18.08    0.93 o
  -4   6   4  147.99  169.58    3.67 o
  -4  -6   4  144.07  151.68    4.81 o
  -3   6   4   85.81   99.69    2.63 o
  -3  -6   4   85.73   99.11    2.62 o
  -2   6   4   60.10   68.05    2.22 o
  -2  -6   4   75.55   71.32    4.23 o
  -1   6   4  576.84  566.99    5.67 o
  -1  -6   4  586.02  572.81   10.80 o
   0   6   4   33.85   29.83    1.67 o
   0  -6   4   38.21   34.57    2.49 o
   1   6   4   61.96   61.88    2.40 o
   1  -6   4   51.33   50.72    3.27 o
   2   6   4  237.49  265.14    4.72 o
   2  -6   4  211.42  242.54    8.29 o
   3   6   4   33.29   40.38    2.04 o
   3  -6   4   24.54   23.97    1.78 o
   4   6   4   22.98   26.39    1.41 o
   4  -6   4   24.02   23.44    2.28 o
   5   6   4   86.38  100.31    3.08 o
   5  -6   4   86.65   82.99    1.97 o
  -4   7   4   16.72   17.58    0.94 o
  -4  -7   4   10.84    9.15    0.99 o
  -3   7   4   75.10   82.04    2.39 o
  -3  -7   4   69.28   75.29    2.38 o
  -2   7   4   36.12   35.84    1.51 o
  -2  -7   4   39.02   37.31    1.94 o
  -1   7   4   25.77   27.92    2.10 o
  -1  -7   4   27.11   23.63    2.39 o
   0   7   4  175.40  192.82    4.28 o
   0  -7   4  171.30  163.15    4.94 o
   1   7   4  149.93  158.78    3.88 o
   1  -7   4  160.20  136.78    6.01 o
   2   7   4    9.26    8.21    0.98 o
   2  -7   4    8.58    6.40    1.03 o
   3   7   4   45.04   53.61    2.32 o
   3  -7   4   51.22   56.35    2.17 o
   4   7   4  151.85  156.91    2.95 o
   4  -7   4  149.71  164.44    4.31 o
  -3   8   4    0.11    0.38    0.51 <
  -3  -8   4    0.07   -0.08    0.45 <
  -2   8   4   49.92   46.87    2.00 o
  -2  -8   4   62.10   67.54    2.10 o
  -1   8   4   24.66   30.22    1.81 o
  -1  -8   4   25.29   26.29    1.36 o
   0   8   4   50.23   54.90    2.47 o
   0  -8   4   46.57   50.66    2.96 o
   1   8   4   54.35   49.72    2.25 o
   1  -8   4   55.10   54.31    3.04 o
   2   8   4   40.19   42.56    1.82 o
   2  -8   4   48.91   43.44    1.74 o
   3   8   4   52.29   50.55    2.14 o
   3  -8   4   58.09   50.86    2.21 o
   0   9   4   15.19   18.02    1.23 o
   0  -9   4   18.54   13.19    0.79 o
  -6   0   5    1.04    0.51    0.46 <
  -5   0   5    0.67    0.68    0.59 <
  -4   0   5  475.12  457.67    6.15 o
  -3   0   5   42.28   48.29    2.52 o
  -2   0   5  271.86  304.14    4.93 o
  -1   0   5   26.66   26.20    1.43 o
   0   0   5  190.06  155.98    3.50 o
   1   0   5  272.52  235.67    5.18 o
   2   0   5   37.83   47.30    2.90 o
   3   0   5  456.75  441.59   10.50 o
   4   0   5  147.49  157.13    3.82 o
   5   0   5   20.34   19.71    1.99 o
   6   0   5   41.01   37.63    2.45 o
  -6   1   5   24.14   25.53    1.16 o
  -6  -1   5   33.78   34.33    1.76 o
  -5   1   5  309.56  308.97    5.03 o
  -5  -1   5  255.79  277.04    5.30 o
  -4   1   5   19.09   17.57    1.08 o
  -4  -1   5   14.27   13.63    1.25 o
  -3   1   5  166.40  173.93    5.09 o
  -3  -1   5  166.40  181.25    5.17 o
  -2   1   5  140.89  126.42    3.18 o
  -2  -1   5  168.74  160.18    3.75 o
  -1   1   5 2025.72 1988.48   11.55 o
  -1  -1   5 1970.44 1891.87   10.64 o
   0   1   5   33.85   27.72    1.21 o
   0  -1   5   34.75   33.31    1.10 o
   1   1   5 2574.01 2370.95   22.46 o
   1  -1   5 2514.43 2433.38   13.06 o
   2   1   5  116.79  111.80    4.00 o
   2  -1   5   87.84   86.28    3.25 o
   3   1   5  107.41  112.36    5.53 o
   3  -1   5  110.95  118.45    6.71 o
   4   1   5  217.13  212.46    3.81 o
   4  -1   5  238.76  241.31    6.24 o
   5   1   5  177.47  176.29    5.91 o
   5  -1   5  152.68  152.06    5.59 o
   6   1   5   35.22   37.37    2.45 o
   6  -1   5   40.51   45.67    3.11 o
  -6   2   5  176.09  171.60    2.87 o
  -6  -2   5  167.06  161.13    3.62 o
  -5   2   5   50.04   54.62    2.01 o
  -5  -2   5   50.44   56.77    2.39 o
  -4   2   5 1307.60 1233.83    9.41 o
  -4  -2   5 1303.23 1255.93   10.70 o
  -3   2   5  953.51  971.05   13.76 o
  -3  -2   5  852.65  957.91   17.90 o
  -2   2   5  274.39  276.16    6.18 o
  -2  -2   5  281.39  297.55    5.33 o
  -1   2   5 1019.47 1017.70    9.50 o
  -1  -2   5 1087.71 1146.91   13.44 o
   0   2   5 1158.85 1107.09    8.18 o
   0  -2   5 1151.60 1143.72    7.98 o
   1   2   5  466.12  444.58   10.26 o
   1  -2   5  481.60  469.58    5.29 o
   2   2   5  121.16  117.22    4.74 o
   2  -2   5  114.79  116.28    3.15 o
   3   2   5   81.13   85.92    6.03 o
   3  -2   5   55.76   57.46    3.73 o
   4   2   5  554.17  550.91    6.24 o
   4  -2   5  547.52  544.83    9.25 o
   5   2   5   96.07  104.85    3.12 o
   5  -2   5   97.26   92.98    3.91 o
   6   2   5   33.11   32.50    1.36 o
   6  -2   5   33.38   36.87    2.66 o
  -6   3   5  316.39  345.84    3.89 o
  -6  -3   5  306.09  320.60    4.61 o
  -5   3   5  537.62  563.62    4.52 o
  -5  -3   5  570.27  557.68    7.27 o
  -4   3   5  318.27  326.57    4.34 o
  -4  -3   5  316.37  335.52    6.42 o
  -3   3   5   10.45   13.61    0.98 o
  -3  -3   5   12.44   15.20    1.38 o
  -2   3   5   43.82   43.74    3.49 o
  -2  -3   5   41.11   41.86    2.52 o
  -1   3   5  811.24  821.24   10.66 o
  -1  -3   5  862.61  878.18    8.74 o
   0   3   5  678.24  691.17    9.11 o
   0  -3   5  672.88  683.93    8.58 o
   1   3   5  400.80  400.24    8.48 o
   1  -3   5  378.37  392.97    6.77 o
   2   3   5  631.52  642.39   14.96 o
   2  -3   5  624.65  640.13    8.09 o
   3   3   5  129.35  126.05    2.75 o
   3  -3   5  137.35  132.71    3.73 o
   4   3   5  147.58  161.41    3.84 o
   4  -3   5  149.13  148.52    4.00 o
   5   3   5   46.73   55.45    1.90 o
   5  -3   5   38.42   44.84    2.35 o
   6   3   5  126.22  131.92    2.32 o
   6  -3   5  117.95  119.69    2.66 o
  -6   4   5   71.22   82.34    2.58 o
  -6  -4   5   87.11   85.28    1.98 o
  -5   4   5   90.87   93.83    1.81 o
  -5  -4   5   95.53   95.77    3.88 o
  -4   4   5  223.10  231.27    3.10 o
  -4  -4   5  202.78  203.18    4.75 o
  -3   4   5  270.53  280.52    3.81 o
  -3  -4   5  310.35  333.00    5.10 o
  -2   4   5  247.78  242.37    5.03 o
  -2  -4   5  243.57  255.81    6.89 o
  -1   4   5  141.26  148.42    5.63 o
  -1  -4   5  142.57  150.15    4.13 o
   0   4   5  189.02  196.02    5.48 o
   0  -4   5  242.67  241.56    5.62 o
   1   4   5  217.73  219.26    7.20 o
   1  -4   5  191.44  199.14    4.57 o
   2   4   5  107.85  106.65    3.77 o
   2  -4   5  103.95  106.01    2.93 o
   3   4   5  395.58  428.55    5.14 o
   3  -4   5  434.84  439.52    6.84 o
   4   4   5  339.88  374.03    5.13 o
   4  -4   5  357.70  362.09    6.81 o
   5   4   5   13.12   14.06    0.89 o
   5  -4   5   14.01   13.72    1.26 o
   6   4   5   22.27   21.94    1.00 o
   6  -4   5   16.69   15.04    0.83 o
  -5   5   5  152.42  178.00    3.20 o
  -5  -5   5  176.29  182.40    4.43 o
  -4   5   5   65.85   73.43    2.07 o
  -4  -5   5   73.08   77.51    2.79 o
  -3   5   5  216.29  223.55    3.29 o
  -3  -5   5  203.90  218.19    4.14 o
  -2   5   5   43.37   40.56    1.54 o
  -2  -5   5   42.86   40.56    2.49 o
  -1   5   5  250.94  242.89    4.09 o
  -1  -5   5  242.18  240.45    5.62 o
   0   5   5   98.33   97.77    2.89 o
   0  -5   5   99.03   89.73    3.65 o
   1   5   5   14.66   16.74    1.18 o
   1  -5   5    9.94   10.20    1.18 o
   2   5   5   20.60   21.08    1.41 o
   2  -5   5   35.09   34.78    1.90 o
   3   5   5  157.50  182.52    3.88 o
   3  -5   5  138.76  142.54    4.44 o
   4   5   5  115.91  133.25    3.19 o
   4  -5   5  117.16   93.39    5.08 o
   5   5   5   70.65   84.34    2.00 o
   5  -5   5   80.62   95.89    3.41 o
  -5   6   5   14.04   13.76    0.79 o
  -5  -6   5   12.66   10.46    1.12 o
  -4   6   5   66.86   77.94    2.48 o
  -4  -6   5   80.80   84.55    3.55 o
  -3   6   5   72.60   76.12    2.80 o
  -3  -6   5   56.80   59.18    2.41 o
  -2   6   5  178.93  195.02    3.24 o
  -2  -6   5  170.27  170.43    4.44 o
  -1   6   5  180.98  192.10    3.28 o
  -1  -6   5  168.29  170.54    6.09 o
   0   6   5  286.67  311.76    5.36 o
   0  -6   5  277.84  293.69    7.21 o
   1   6   5    2.02    2.24    0.60 o
   1  -6   5    2.58    2.27    0.94 <
   2   6   5  101.84  102.78    3.50 o
   2  -6   5  105.94  106.28    4.93 o
   3   6   5   45.64   51.80    2.30 o
   3  -6   5   36.38   26.31    1.70 o
   4   6   5   73.31   88.17    2.31 o
   4  -6   5   80.48   98.37    3.97 o
   5   6   5   12.89   14.16    1.16 o
   5  -6   5   11.13   10.71    0.70 o
  -4   7   5   50.19   50.90    1.55 o
  -4  -7   5   47.40   40.31    1.86 o
  -3   7   5    2.87    2.21    0.56 o
  -3  -7   5    3.85    3.17    0.68 o
  -2   7   5  134.28  154.22    2.97 o
  -2  -7   5  128.54  159.42    3.74 o
  -1   7   5  159.68  184.84    4.47 o
  -1  -7   5  172.63  155.93    6.47 o
   0   7   5   23.58   23.09    1.26 o
   0  -7   5   23.75   19.84    2.91 o
   1   7   5   11.77   13.55    1.00 o
   1  -7   5   16.29   18.63    2.09 o
   2   7   5  274.13  307.05    6.11 o
   2  -7   5  243.72  238.68    4.95 o
   3   7   5   81.73   90.79    2.91 o
   3  -7   5   83.55   78.00    2.39 o
   4   7   5   17.89   19.95    1.05 o
   4  -7   5   19.96   23.24    1.52 o
  -3  -8   5   24.90   24.45    1.45 o
  -2   8   5    0.13   -0.01    0.70 <
  -2  -8   5    0.07    0.41    0.45 <
  -1   8   5  135.77  129.24    3.39 o
  -1  -8   5  136.72  107.88    2.55 o
   0   8   5  153.69  155.47    3.80 o
   0  -8   5  140.63  129.11    3.07 o
   1   8   5  236.04  241.94    4.56 o
   1  -8   5  244.41  262.02    6.51 o
   2   8   5   48.65   54.31    1.97 o
   2  -8   5   45.78   42.77    1.61 o
   3   8   5   12.70   14.05    1.06 o
   3  -8   5   16.34   16.91    1.19 o
  -6   0   6   64.15   58.44    2.09 o
  -5   0   6  541.28  521.80    6.02 o
  -4   0   6 2790.52 2685.09   14.09 o
  -3   0   6    3.44    2.99    0.77 o
  -2   0   6 3264.45 3514.13   17.66 o
  -1   0   6 2292.84 2241.21   15.60 o
   0   0   6    1.68    0.86    0.51 <
   1   0   6   57.22   55.50    2.47 o
   2   0   6    1.64    2.19    1.19 <
   3   0   6   45.76   47.86    3.22 o
   4   0   6 1674.55 1701.00   14.62 o
   5   0   6   19.59   22.23    2.35 o
   6   0   6   15.59   14.41    1.11 o
  -6   1   6   12.69   13.85    1.10 o
  -6  -1   6   11.84   12.13    1.52 o
  -5   1   6  659.59  648.31    7.18 o
  -5  -1   6  700.39  714.38    8.29 o
  -4   1   6  456.26  448.80    4.88 o
  -4  -1   6  485.79  486.97    6.66 o
  -3   1   6  323.97  299.53    6.77 o
  -3  -1   6  336.63  331.82    7.20 o
  -2   1   6  104.25  103.12    3.36 o
  -2  -1   6  104.87  107.25    3.26 o
  -1   1   6  971.81  982.14    9.20 o
  -1  -1   6 1001.81  977.86   10.05 o
   0   1   6  102.16   92.31    2.80 o
   0  -1   6  129.43  130.54    2.62 o
   1   1   6 1365.74 1327.97   17.46 o
   1  -1   6 1349.64 1325.09   11.87 o
   2   1   6  103.01   96.58    3.84 o
   2  -1   6  106.56   99.58    4.35 o
   3   1   6  656.86  688.18   13.94 o
   3  -1   6  675.07  699.30   16.99 o
   4   1   6   50.41   45.45    1.86 o
   4  -1   6   48.24   46.41    2.93 o
   5   1   6  282.73  290.87    7.43 o
   5  -1   6  288.43  312.97    6.45 o
   6   1   6  206.82  204.39    3.98 o
   6  -1   6  205.40  221.78    5.97 o
  -6   2   6   60.24   61.82    1.73 o
  -6  -2   6   72.79   67.60    1.83 o
  -5   2   6  124.63  122.02    2.99 o
  -5  -2   6  104.35  107.82    3.25 o
  -4   2   6  142.58  135.54    3.17 o
  -4  -2   6  143.12  143.15    4.27 o
  -3   2   6   55.40   50.38    3.28 o
  -3  -2   6   73.75   66.91    4.05 o
  -2   2   6  301.44  314.27    6.91 o
  -2  -2   6  371.99  390.23    7.55 o
  -1   2   6   84.48   78.25    3.37 o
  -1  -2   6   97.12   95.56    2.75 o
   0   2   6   10.12   11.65    1.17 o
   0  -2   6   14.94   17.27    1.39 o
   1   2   6  756.44  773.45   14.38 o
   1  -2   6  711.97  736.91    7.21 o
   2   2   6 1486.32 1484.71   17.92 o
   2  -2   6 1486.39 1610.79   13.88 o
   3   2   6  807.18  858.57   13.87 o
   3  -2   6  792.70  866.83   16.12 o
   4   2   6    9.98    8.08    0.97 o
   4  -2   6    5.72    4.64    1.02 o
   5   2   6  121.38  140.54    3.43 o
   5  -2   6  151.90  145.03    4.97 o
   6   2   6   53.81   52.67    1.60 o
   6  -2   6   56.46   58.75    2.96 o
  -6   3   6  475.07  464.40    4.20 o
  -6  -3   6  468.46  441.86    5.15 o
  -5   3   6   87.46   87.35    2.11 o
  -5  -3   6   74.15   74.89    2.56 o
  -4   3   6    5.30    7.73    1.07 o
  -4  -3   6   16.07   17.72    1.51 o
  -3   3   6   40.57   40.22    1.66 o
  -3  -3   6   52.53   52.98    2.42 o
  -2   3   6  484.19  497.96   11.79 o
  -2  -3   6  487.42  519.48    9.14 o
  -1   3   6  881.02  874.05   10.55 o
  -1  -3   6  830.80  846.77    8.29 o
   0   3   6   57.97   59.00    2.55 o
   0  -3   6   35.73   39.38    2.02 o
   1   3   6  985.55 1043.62   18.25 o
   1  -3   6 1024.64 1125.32   11.15 o
   2   3   6   99.65  101.88    5.10 o
   2  -3   6  118.18  134.96    3.95 o
   3   3   6  101.84  106.98    2.93 o
   3  -3   6   87.57   87.59    2.83 o
   4   3   6  205.89  236.20    4.53 o
   4  -3   6  196.35  202.42    4.88 o
   5   3   6   82.82   88.34    2.04 o
   5  -3   6   81.48   83.75    3.09 o
   6   3   6    0.06    0.17    0.30 <
   6  -3   6    0.82    2.28    0.76 o
  -6   4   6   86.55   85.09    1.72 o
  -6  -4   6   83.58   76.65    2.60 o
  -5   4   6   40.59   47.66    1.73 o
  -5  -4   6   44.95   48.88    2.65 o
  -4   4   6   51.08   46.75    1.44 o
  -4  -4   6   57.01   50.45    2.53 o
  -3   4   6  457.56  477.45    5.05 o
  -3  -4   6  413.77  459.27    7.11 o
  -2   4   6  328.50  329.20    5.91 o
  -2  -4   6  317.31  323.53    5.45 o
  -1   4   6   80.33   76.38    4.30 o
  -1  -4   6   80.35   82.21    3.18 o
   0   4   6  414.20  477.02   10.24 o
   0  -4   6  404.03  466.92    7.98 o
   1   4   6  159.46  173.74    6.60 o
   1  -4   6  160.54  176.93    4.45 o
   2   4   6  245.15  252.01    3.87 o
   2  -4   6  221.72  231.69    4.46 o
   3   4   6  264.59  297.87    4.82 o
   3  -4   6  272.08  284.41    5.90 o
   4   4   6  160.90  173.98    3.28 o
   4  -4   6  161.41  147.13    4.88 o
   5   4   6   51.68   59.79    1.93 o
   5  -4   6   37.09   38.80    1.94 o
   6   4   6   27.68   32.60    1.74 o
   6  -4   6   30.18   32.96    1.63 o
  -5   5   6   30.87   34.91    1.18 o
  -5  -5   6   26.76   28.36    2.17 o
  -4   5   6  243.98  265.09    4.87 o
  -4  -5   6  236.47  243.47    6.73 o
  -3   5   6  223.86  232.01    4.19 o
  -3  -5   6  199.13  204.43    5.06 o
  -2   5   6  338.52  350.05    5.21 o
  -2  -5   6  339.11  370.63    6.02 o
  -1   5   6  324.10  338.51    4.28 o
  -1  -5   6  359.78  374.97    6.41 o
   0   5   6  132.87  124.08    3.25 o
   0  -5   6  130.67  114.99    4.79 o
   1   5   6   70.44   65.28    2.65 o
   1  -5   6   75.82   67.27    2.61 o
   2   5   6  336.48  365.70    8.34 o
   2  -5   6  317.69  318.12    5.79 o
   3   5   6  562.37  634.71   10.69 o
   3  -5   6  571.20  555.82    9.12 o
   4   5   6   10.48   12.14    0.89 o
   4  -5   6   13.99   13.74    1.32 o
   5   5   6   63.65   63.60    1.59 o
   5  -5   6   64.66   64.25    2.53 o
  -5   6   6   69.89   70.89    1.56 o
  -5  -6   6   65.96   67.46    2.47 o
  -4   6   6   32.94   36.38    1.67 o
  -4  -6   6   34.33   34.47    2.25 o
  -3   6   6   42.13   48.48    2.23 o
  -3  -6   6   51.68   58.72    2.40 o
  -2   6   6  776.65  831.26    6.65 o
  -2  -6   6  751.92  778.33    7.89 o
  -1   6   6   39.97   45.10    1.62 o
  -1  -6   6   32.04   32.96    2.12 o
   0   6   6   80.72   90.47    2.90 o
   0  -6   6   89.02   98.55    3.99 o
   1   6   6  255.18  294.92    5.78 o
   1  -6   6  281.53  287.39    6.25 o
   2   6   6   66.79   72.07    2.91 o
   2  -6   6   90.33  100.19    4.72 o
   3   6   6  164.88  185.38    5.46 o
   3  -6   6  162.27  147.71    4.04 o
   4   6   6   98.13  108.57    2.88 o
   4  -6   6   96.33   84.87    2.51 o
   5   6   6   99.10  115.00    2.74 o
  -4   7   6   88.41   86.76    1.93 o
  -3   7   6   64.53   79.93    2.30 o
  -3  -7   6   72.34   85.79    2.46 o
  -2   7   6   98.11  105.29    2.38 o
  -2  -7   6   98.83  118.34    3.24 o
  -1   7   6   34.82   41.19    1.87 o
  -1  -7   6   42.58   40.27    1.86 o
   0   7   6   90.73  104.13    2.95 o
   0  -7   6   90.68   74.59    3.36 o
   1   7   6   79.67   97.00    3.20 o
   1  -7   6   71.69   86.72    4.48 o
   2   7   6   73.87   79.66    2.33 o
   2  -7   6   74.85   66.88    2.44 o
   3   7   6   44.62   57.94    2.11 o
   3  -7   6   43.18   59.51    2.89 o
   4   7   6   19.43   21.71    0.94 o
   4  -7   6   26.40   28.15    1.45 o
  -2   8   6    1.56    2.25    0.83 <
  -2  -8   6    4.36    5.16    0.67 o
  -1   8   6  242.19  234.97    4.26 o
  -1  -8   6  261.03  280.64    4.21 o
   0   8   6    6.89    6.02    0.81 o
   0  -8   6    7.11    6.34    0.76 o
   1   8   6  130.67  123.37    3.05 o
   1  -8   6  108.43  108.68    3.94 o
   2   8   6   71.84   71.03    2.02 o
   2  -8   6   63.69   52.20    1.59 o
  -6   0   7   78.35   77.69    2.43 o
  -5   0   7   49.13   49.33    2.15 o
  -4   0   7   83.44   82.37    2.49 o
  -3   0   7  346.44  356.37    8.84 o
  -2   0   7    8.93   11.90    1.26 o
  -1   0   7  599.92  579.74    8.38 o
   0   0   7    7.90    7.30    0.82 o
   1   0   7  691.50  673.62    8.59 o
   2   0   7 3152.72 3344.11   33.31 o
   3   0   7   40.62   39.45    3.17 o
   4   0   7  528.82  553.00    7.32 o
   5   0   7  106.83  102.91    3.57 o
   6   0   7  192.21  161.45    3.41 o
  -6   1   7  380.77  356.77    5.21 o
  -6  -1   7  370.61  337.59    7.82 o
  -5   1   7  105.98  111.60    3.73 o
  -5  -1   7  127.65  131.48    3.59 o
  -4   1   7  118.33  110.47    3.17 o
  -4  -1   7  118.88  114.03    3.40 o
  -3   1   7  385.94  338.63   10.47 o
  -3  -1   7  401.78  390.20    8.11 o
  -2   1   7 1279.07 1236.52   14.23 o
  -2  -1   7 1211.14 1253.61   13.35 o
  -1   1   7 1086.31 1164.31   12.19 o
  -1  -1   7 1111.59 1164.65   10.12 o
   0   1   7   27.16   26.30    2.34 o
   0  -1   7   36.09   36.77    1.68 o
   1   1   7  500.76  528.61   10.88 o
   1  -1   7  584.58  643.32    7.77 o
   2   1   7 1221.28 1208.12   15.96 o
   2  -1   7 1227.42 1266.49   17.21 o
   3   1   7  140.28  136.95    6.42 o
   3  -1   7  137.18  133.32    5.18 o
   4   1   7  153.07  144.88    3.35 o
   4  -1   7  148.59  134.84    4.99 o
   5   1   7  378.91  390.22    6.69 o
   5  -1   7  426.83  448.07    9.01 o
   6   1   7   48.19   48.09    1.91 o
   6  -1   7   48.66   43.71    1.73 o
  -6   2   7    3.47    3.25    0.48 o
  -6  -2   7    3.75    3.15    0.47 o
  -5   2   7  131.70  126.69    3.06 o
  -5  -2   7  136.53  137.47    3.58 o
  -4   2   7   49.08   44.29    1.65 o
  -4  -2   7   70.05   67.92    2.99 o
  -3   2   7  885.87  900.73    7.22 o
  -3  -2   7  928.24  987.43   12.97 o
  -2   2   7  339.35  367.36    6.91 o
  -2  -2   7  332.34  367.87    9.28 o
  -1   2   7  208.91  206.54    5.31 o
  -1  -2   7  183.93  189.86    3.64 o
   0   2   7  135.95  151.92    6.75 o
   0  -2   7  108.05  134.04    3.42 o
   1   2   7  221.17  239.17    6.62 o
   1  -2   7  214.09  239.65    5.57 o
   2   2   7  105.49   83.39    4.54 o
   2  -2   7   96.78   81.01    3.95 o
   3   2   7  506.98  493.38    8.69 o
   3  -2   7  547.00  565.23    9.17 o
   4   2   7  362.93  370.14    5.64 o
   4  -2   7  383.69  377.85    8.60 o
   5   2   7   22.53   23.93    1.71 o
   5  -2   7   20.99   20.69    1.65 o
   6   2   7   58.24   57.97    1.55 o
   6  -2   7   54.72   60.96    2.76 o
  -6   3   7   50.74   52.79    1.27 o
  -6  -3   7   65.17   62.84    2.74 o
  -5   3   7   24.07   24.21    1.13 o
  -5  -3   7   24.80   27.13    1.58 o
  -4   3   7  238.30  236.81    3.73 o
  -4  -3   7  236.12  231.87    4.90 o
  -3   3   7  233.97  209.28    3.79 o
  -3  -3   7  200.41  186.34    4.53 o
  -2   3   7  341.64  326.59    9.93 o
  -2  -3   7  293.02  293.85    7.30 o
  -1   3   7   29.31   30.74    3.66 o
  -1  -3   7   31.42   31.60    1.63 o
   0   3   7   20.17   24.10    2.48 o
   0  -3   7   23.39   30.31    1.89 o
   1   3   7  307.10  313.95   10.69 o
   1  -3   7  308.73  329.93    6.39 o
   2   3   7  167.51  174.18    8.67 o
   2  -3   7  160.64  176.48    5.21 o
   3   3   7  145.71  148.97    4.08 o
   3  -3   7  148.44  140.23    3.78 o
   4   3   7  161.73  169.12    3.70 o
   4  -3   7  187.17  183.12    4.82 o
   5   3   7   92.06   96.21    2.29 o
   5  -3   7   76.50   67.52    4.57 o
   6   3   7  289.22  282.85    3.61 o
   6  -3   7  290.89  311.51    5.44 o
  -5   4   7   81.03   84.74    2.15 o
  -5  -4   7   65.75   67.83    2.51 o
  -4   4   7  197.28  199.09    3.90 o
  -4  -4   7  208.08  211.02    6.56 o
  -3   4   7  302.94  311.76    5.01 o
  -3  -4   7  274.24  296.53    5.39 o
  -2   4   7  358.78  373.78    6.15 o
  -2  -4   7  362.91  382.60    5.40 o
  -1   4   7  395.94  405.31    4.49 o
  -1  -4   7  435.03  454.34    8.38 o
   0   4   7  893.09  927.56    9.67 o
   0  -4   7  900.29 1009.31   12.29 o
   1   4   7   22.51   23.81    1.45 o
   1  -4   7   21.34   21.16    1.36 o
   2   4   7  144.55  150.28    3.62 o
   2  -4   7  118.77  126.46    3.62 o
   3   4   7  487.90  554.97    6.32 o
   3  -4   7  421.55  428.90    8.07 o
   4   4   7   56.77   57.27    1.72 o
   4  -4   7   51.14   44.65    2.76 o
   5   4   7   85.13  102.14    2.56 o
   5  -4   7   92.72   92.66    2.86 o
  -5   5   7   16.80   17.17    0.80 o
  -5  -5   7   10.96   12.95    1.40 o
  -4   5   7   23.70   28.54    1.38 o
  -4  -5   7   26.37   28.01    1.74 o
  -3   5   7  154.50  159.84    3.39 o
  -3  -5   7  160.05  164.76    4.56 o
  -2   5   7  152.32  151.31    2.90 o
  -2  -5   7  141.76  154.11    4.26 o
  -1   5   7  293.76  289.01    4.55 o
  -1  -5   7  288.70  293.48    6.98 o
   0   5   7   25.91   25.25    1.27 o
   0  -5   7   18.70   18.30    1.60 o
   1   5   7  238.57  256.96    5.22 o
   1  -5   7  272.66  270.52    5.19 o
   2   5   7  232.98  269.90    4.26 o
   2  -5   7  231.30  249.71    5.21 o
   3   5   7   46.81   53.49    2.56 o
   3  -5   7   44.71   40.35    2.58 o
   4   5   7  206.32  258.22    4.22 o
   4  -5   7  200.82  207.40    4.63 o
   5   5   7   73.98   81.34    1.71 o
   5  -5   7   69.60   62.83    2.22 o
  -4   6   7  109.45  126.39    2.97 o
  -4  -6   7  112.73  125.60    4.03 o
  -3   6   7  314.51  372.06    5.93 o
  -3  -6   7  333.79  372.97    5.86 o
  -2   6   7   36.34   40.75    1.49 o
  -2  -6   7   38.12   41.13    2.15 o
  -1   6   7  260.55  277.14    3.92 o
  -1  -6   7  278.52  284.32    6.13 o
   0   6   7    7.77    7.80    0.97 o
   0  -6   7   10.40   10.53    1.17 o
   1   6   7   72.93   80.72    2.93 o
   1  -6   7   75.84   69.69    3.39 o
   2   6   7  108.99  123.05    3.61 o
   2  -6   7  103.03   95.67    3.88 o
   3   6   7  114.26  139.60    3.80 o
   3  -6   7  124.57  112.47    3.47 o
   4   6   7  175.60  206.09    3.61 o
   4  -6   7  172.15  152.65    3.18 o
  -3   7   7   19.72   23.90    1.28 o
  -3  -7   7   14.51    9.45    0.85 o
  -2   7   7   73.88   76.45    2.88 o
  -2  -7   7   89.86  101.65    2.96 o
  -1   7   7   12.20   15.03    1.16 o
  -1  -7   7   14.47   16.48    1.09 o
   0   7   7   88.07   96.03    2.76 o
   0  -7   7   82.56   65.61    2.52 o
   1   7   7  159.77  175.55    3.57 o
   1  -7   7  145.19  164.46    5.77 o
   2   7   7   71.18   80.34    2.22 o
   2  -7   7   85.82   78.16    2.40 o
   3   7   7   21.07   23.12    1.25 o
   3  -7   7   21.37   24.63    1.72 o
  -2   8   7  101.54   86.76    3.51 o
  -2  -8   7   99.55   96.86    2.16 o
  -1   8   7   23.24   21.02    1.97 o
  -1  -8   7   13.77   14.31    0.98 o
   0   8   7   34.96   32.71    1.52 o
   0  -8   7   34.03   34.28    1.53 o
   1   8   7   19.26   18.86    1.13 o
   1  -8   7   19.10   13.01    0.84 o
   2   8   7   33.29   28.83    1.15 o
   2  -8   7   40.58   38.79    1.84 o
  -6   0   8  199.56  189.12    3.49 o
  -5   0   8   26.22   25.16    1.85 o
  -4   0   8    5.13    4.14    0.78 o
  -3   0   8  420.16  420.55    6.68 o
  -2   0   8    0.59    1.27    0.81 <
  -1   0   8   60.69   58.96    2.33 o
   0   0   8    7.12   11.27    1.33 o
   1   0   8 1336.40 1299.41   14.27 o
   2   0   8   52.69   45.70    2.95 o
   3   0   8    0.10    1.02    0.94 <
   4   0   8    6.37    4.86    0.86 o
   5   0   8  195.89  180.20    4.56 o
   6   0   8    7.69    5.15    0.64 o
  -6   1   8   34.26   36.29    1.21 o
  -6  -1   8   35.85   34.88    1.46 o
  -5   1   8   19.97   18.72    1.57 o
  -5  -1   8   19.26   19.18    1.71 o
  -4   1   8  390.95  382.80    6.99 o
  -4  -1   8  394.06  403.59    7.80 o
  -3   1   8   26.81   24.06    1.42 o
  -3  -1   8   28.17   25.86    2.09 o
  -2   1   8  501.42  477.26    8.44 o
  -2  -1   8  472.70  449.25   10.33 o
  -1   1   8  123.90  128.01    4.86 o
  -1  -1   8  125.60  131.73    3.59 o
   0   1   8  423.12  431.79    9.36 o
   0  -1   8  406.30  403.13    7.27 o
   1   1   8  104.87  103.56    5.20 o
   1  -1   8  110.10  111.10    4.44 o
   2   1   8  393.07  373.40   11.53 o
   2  -1   8  396.79  414.36    8.76 o
   3   1   8   41.00   40.67    2.72 o
   3  -1   8   56.86   59.83    2.82 o
   4   1   8  193.47  196.40    3.63 o
   4  -1   8  193.23  199.23    5.92 o
   5   1   8  406.05  405.04    6.54 o
   5  -1   8  370.33  399.75    6.99 o
   6   1   8    0.70    0.43    0.37 <
   6  -1   8    0.53    0.55    0.40 <
  -6   2   8   52.44   54.98    1.35 o
  -6  -2   8   49.03   41.59    1.36 o
  -5   2   8   24.84   27.05    1.39 o
  -5  -2   8   21.40   24.51    1.53 o
  -4   2   8   67.60   60.54    1.90 o
  -4  -2   8   73.81   70.67    2.80 o
  -3   2   8  519.68  484.93    5.42 o
  -3  -2   8  515.23  496.70    9.70 o
  -2   2   8  117.31  119.11    5.19 o
  -2  -2   8  144.65  151.84    5.33 o
  -1   2   8  712.42  733.14   16.62 o
  -1  -2   8  709.80  753.15    9.11 o
   0   2   8  267.55  267.26    9.59 o
   0  -2   8  226.08  228.10    4.90 o
   1   2   8  392.01  393.40   11.98 o
   1  -2   8  396.62  425.45    6.98 o
   2   2   8  108.23  111.50    6.91 o
   2  -2   8  121.80  125.99    5.04 o
   3   2   8   55.43   58.57    2.36 o
   3  -2   8   44.96   52.52    2.92 o
   4   2   8  236.89  243.82    4.45 o
   4  -2   8  242.58  231.36    8.10 o
   5   2   8  103.11  106.66    3.27 o
   5  -2   8   90.96   98.92    2.91 o
   6   2   8   70.31   64.65    1.82 o
   6  -2   8   69.22   69.86    2.63 o
  -6   3   8   35.53   34.03    1.23 o
  -5   3   8   25.40   28.09    1.11 o
  -5  -3   8   29.89   27.44    1.64 o
  -4   3   8  164.39  158.84    2.65 o
  -4  -3   8  147.45  153.18    5.98 o
  -3   3   8   53.98   51.30    1.93 o
  -3  -3   8   55.95   56.58    2.63 o
  -2   3   8  124.28  110.36    3.35 o
  -2  -3   8  114.16  104.62    3.03 o
  -1   3   8  325.76  357.87   12.43 o
  -1  -3   8  365.48  394.61    7.14 o
   0   3   8  228.41  231.85    9.67 o
   0  -3   8  240.69  240.09    5.40 o
   1   3   8   14.07   15.31    2.86 o
   1  -3   8   14.88   17.58    1.71 o
   2   3   8  801.66  788.62    7.85 o
   2  -3   8  786.46  827.64    8.01 o
   3   3   8   78.88   91.78    3.48 o
   3  -3   8   58.08   66.21    3.06 o
   4   3   8   81.89   82.09    2.56 o
   4  -3   8   77.43   70.94    3.59 o
   5   3   8   66.23   72.75    1.70 o
   5  -3   8   74.26   66.49    4.06 o
   6   3   8  230.73  228.50    4.55 o
   6  -3   8  229.30  222.80    4.11 o
  -5   4   8   50.37   56.22    1.60 o
  -5  -4   8   52.91   55.53    2.14 o
  -4   4   8   21.17   22.58    1.32 o
  -4  -4   8   16.32   17.63    1.89 o
  -3   4   8  261.61  270.89    4.64 o
  -3  -4   8  275.24  289.09    4.74 o
  -2   4   8  255.78  254.28    4.61 o
  -2  -4   8  225.66  234.41    4.92 o
  -1   4   8   71.38   72.27    2.29 o
  -1  -4   8   71.44   71.14    2.71 o
   0   4   8   81.76   81.55    2.39 o
   0  -4   8  106.50  112.00    4.33 o
   1   4   8   99.12  102.07    2.82 o
   1  -4   8   89.65   95.92    3.02 o
   2   4   8  295.78  303.89    4.59 o
   2  -4   8  314.42  332.05    6.51 o
   3   4   8  110.40  132.93    3.15 o
   3  -4   8  118.97  124.52    4.48 o
   4   4   8  173.32  191.08    3.95 o
   4  -4   8  176.31  163.03    6.29 o
   5   4   8   89.32  109.15    2.48 o
   5  -4   8  101.16  110.20    4.65 o
  -5   5   8   55.34   51.60    1.48 o
  -5  -5   8   63.73   74.34    2.90 o
  -4   5   8   52.17   58.14    1.82 o
  -4  -5   8   49.25   49.46    2.19 o
  -3   5   8  214.25  229.61    4.05 o
  -3  -5   8  224.64  240.19    5.25 o
  -2   5   8    2.55    1.84    0.50 o
  -2  -5   8    2.66    2.95    0.90 o
  -1   5   8  301.85  318.91    4.35 o
  -1  -5   8  295.68  325.79    6.46 o
   0   5   8   17.82   16.00    1.39 o
   0  -5   8   23.96   21.72    1.68 o
   1   5   8   10.39   11.48    1.06 o
   1  -5   8    8.41    9.22    1.13 o
   2   5   8  122.03  134.54    2.96 o
   2  -5   8  132.66  130.60    4.71 o
   3   5   8   30.82   34.16    2.56 o
   3  -5   8   19.38   16.74    1.71 o
   4   5   8   21.84   23.79    1.31 o
   4  -5   8   20.97   19.59    1.44 o
   5   5   8   30.76   30.37    1.55 o
   5  -5   8   34.23   29.26    1.71 o
  -4   6   8   24.54   24.75    0.99 o
  -3   6   8  137.87  147.47    3.71 o
  -3  -6   8  140.20  141.93    3.34 o
  -2   6   8   13.33   10.67    0.84 o
  -2  -6   8   15.04   13.50    1.34 o
  -1   6   8   62.16   61.23    2.07 o
  -1  -6   8   60.88   59.04    2.64 o
   0   6   8   33.11   42.66    2.67 o
   0  -6   8   26.48   28.82    1.83 o
   1   6   8  101.23  105.45    3.02 o
   1  -6   8   92.11   75.94    4.57 o
   2   6   8   37.65   40.89    1.99 o
   2  -6   8   34.84   31.73    2.22 o
   3   6   8   33.67   33.47    1.77 o
   3  -6   8   27.77   23.24    1.58 o
   4   6   8   37.48   42.54    1.50 o
   4  -6   8   47.29   39.49    1.51 o
  -3   7   8    6.10    6.48    0.77 o
  -3  -7   8    4.77    6.34    1.01 o
  -2   7   8   42.02   41.34    2.06 o
  -2  -7   8   38.26   42.35    1.87 o
  -1   7   8   85.21   86.85    3.37 o
  -1  -7   8   69.87   73.86    2.53 o
   0   7   8   19.69   20.40    1.29 o
   0  -7   8   23.54   17.94    1.32 o
   1   7   8   71.25   71.69    2.21 o
   1  -7   8   75.43   53.54    2.23 o
   2   7   8  147.52  156.21    3.79 o
   2  -7   8  142.69  130.93    3.18 o
   3   7   8   16.66   15.86    0.93 o
   3  -7   8   13.88   13.98    1.17 o
  -2   8   8   67.02   54.19    2.44 o
  -1   8   8   58.85   48.27    2.66 o
  -1  -8   8   57.88   52.03    1.30 o
   0   8   8   75.86   64.88    3.11 o
   0  -8   8   72.45   64.90    1.84 o
   1   8   8  173.07  151.81    4.40 o
   1  -8   8  183.34  175.41    2.71 o
   2  -8   8   53.55   49.40    1.78 o
  -6   0   9   39.25   39.65    1.45 o
  -5   0   9  197.47  199.79    4.90 o
  -4   0   9   15.56   13.90    1.29 o
  -3   0   9   43.63   41.55    2.30 o
  -2   0   9   10.74    7.39    1.39 o
  -1   0   9  564.47  574.68    9.44 o
   0   0   9  492.50  511.58   11.20 o
   1   0   9  713.47  722.91   11.37 o
   2   0   9    8.18    5.16    1.40 o
   3   0   9  163.11  164.62    4.22 o
   4   0   9    1.24    1.49    0.62 <
   5   0   9   53.42   48.17    2.33 o
   6   0   9   15.39   13.30    0.87 o
  -6   1   9  115.25  120.07    2.06 o
  -6  -1   9   99.55   90.99    2.05 o
  -5   1   9  212.68  217.31    4.62 o
  -5  -1   9  214.08  228.50    5.51 o
  -4   1   9  290.60  280.23    6.21 o
  -4  -1   9  297.32  311.41    6.85 o
  -3   1   9  184.75  177.46    4.51 o
  -3  -1   9  215.26  210.46    6.76 o
  -2   1   9   56.41   60.77    3.01 o
  -2  -1   9   65.42   70.59    3.60 o
  -1   1   9  234.76  233.66    8.86 o
  -1  -1   9  220.79  223.27    5.55 o
   0   1   9  258.57  253.21    7.82 o
   0  -1   9  245.10  238.10    6.03 o
   1   1   9   56.61   67.46    4.55 o
   1  -1   9   37.33   39.60    2.54 o
   2   1   9   61.12   47.78    4.45 o
   2  -1   9   57.16   46.17    3.13 o
   3   1   9   33.27   33.51    1.98 o
   3  -1   9   38.13   41.32    2.40 o
   4   1   9  426.84  398.99    5.89 o
   4  -1   9  426.04  398.60    7.99 o
   5   1   9   19.54   19.71    1.44 o
   5  -1   9   24.78   23.41    1.67 o
   6   1   9   12.41   12.20    0.78 o
   6  -1   9   11.55    9.34    0.68 o
  -6   2   9   25.35   26.61    0.85 o
  -6  -2   9   23.52   20.15    1.39 o
  -5   2   9   56.44   56.65    1.81 o
  -5  -2   9   59.25   61.48    2.27 o
  -4   2   9    8.41    8.93    0.82 o
  -4  -2   9   16.90   18.00    1.49 o
  -3   2   9   79.19   70.11    2.29 o
  -3  -2   9   76.42   69.28    2.82 o
  -2   2   9   57.62   58.71    2.40 o
  -2  -2   9   65.63   66.82    2.15 o
  -1   2   9 1103.22 1081.36   20.95 o
  -1  -2   9 1039.86 1079.44   14.87 o
   0   2   9  197.47  191.16    8.48 o
   0  -2   9  207.47  194.50    5.35 o
   1   2   9  266.99  277.14   10.51 o
   1  -2   9  266.51  279.00    8.12 o
   2   2   9  155.65  139.93    3.75 o
   2  -2   9  184.24  182.38    4.00 o
   3   2   9  198.71  196.88    3.73 o
   3  -2   9  192.55  206.54    5.62 o
   4   2   9    5.98    5.61    0.76 o
   4  -2   9    5.61    5.15    1.22 o
   5   2   9   51.89   55.10    1.89 o
   5  -2   9   62.68   67.79    2.28 o
   6   2   9   20.20   21.28    1.47 o
   6  -2   9   14.99   17.11    1.19 o
  -5   3   9   36.27   35.95    1.11 o
  -5  -3   9   35.21   36.28    1.89 o
  -4   3   9  106.37  102.49    2.33 o
  -4  -3   9   98.96  100.87    3.93 o
  -3   3   9  219.88  214.20    3.50 o
  -3  -3   9  228.96  235.64    4.96 o
  -2   3   9   23.74   26.45    1.55 o
  -2  -3   9   18.57   21.81    1.21 o
  -1   3   9   89.49   92.32    2.42 o
  -1  -3   9   94.90   98.74    2.70 o
   0   3   9  191.42  185.70    4.44 o
   0  -3   9  225.53  227.42    5.35 o
   1   3   9  189.93  177.33    3.78 o
   1  -3   9  202.71  198.66    3.74 o
   2   3   9  158.80  146.89    3.58 o
   2  -3   9  153.85  149.21    4.32 o
   3   3   9   68.01   66.09    2.28 o
   3  -3   9   54.81   54.70    3.24 o
   4   3   9  295.82  317.56    6.77 o
   4  -3   9  284.51  299.27    7.39 o
   5   3   9   24.08   24.97    1.34 o
   5  -3   9   27.57   28.22    1.65 o
  -5   4   9   57.71   59.68    1.47 o
  -5  -4   9   56.19   58.21    2.02 o
  -4   4   9  202.87  202.81    3.79 o
  -4  -4   9  214.91  220.05    7.06 o
  -3   4   9  115.94  112.32    2.58 o
  -3  -4   9  117.38  116.55    3.96 o
  -2   4   9   92.26   89.59    2.42 o
  -2  -4   9   77.01   75.26    2.88 o
  -1   4   9   55.68   55.71    2.13 o
  -1  -4   9   39.89   38.74    2.07 o
   0   4   9  258.01  252.56    4.21 o
   0  -4   9  260.02  260.13    5.25 o
   1   4   9   89.09   93.22    2.76 o
   1  -4   9   84.91   88.88    3.05 o
   2   4   9  120.02  128.88    2.81 o
   2  -4   9  128.61  132.11    4.46 o
   3   4   9   62.32   64.95    1.95 o
   3  -4   9   54.14   50.04    2.79 o
   4   4   9   57.03   63.67    1.98 o
   4  -4   9   58.65   67.02    4.31 o
   5   4   9   45.66   57.28    2.00 o
   5  -4   9   50.88   51.20    1.93 o
  -5   5   9   13.52   15.29    0.97 o
  -5  -5   9   13.56   15.03    1.18 o
  -4   5   9   18.08   18.53    1.03 o
  -4  -5   9   20.24   17.70    1.94 o
  -3   5   9  120.75  126.74    3.03 o
  -3  -5   9  130.15  131.00    3.80 o
  -2   5   9   27.85   30.38    1.44 o
  -2  -5   9   25.42   30.02    2.05 o
  -1   5   9   13.37   13.18    1.03 o
  -1  -5   9   15.45   17.00    1.40 o
   0   5   9  255.30  243.82    4.19 o
   0  -5   9  254.74  269.96    6.03 o
   1   5   9  139.99  139.83    3.68 o
   1  -5   9  145.08  136.87    4.17 o
   2   5   9   13.95   14.82    1.08 o
   2  -5   9   13.19   11.91    1.41 o
   3   5   9   50.01   50.75    2.31 o
   3  -5   9   39.76   32.22    2.27 o
   4   5   9   37.03   42.88    1.28 o
   4  -5   9   34.73   32.92    1.60 o
   5  -5   9   32.08   28.17    1.44 o
  -4   6   9   68.25   59.70    1.48 o
  -4  -6   9   63.20   51.77    1.58 o
  -3   6   9    2.00    2.48    0.50 o
  -3  -6   9    1.77    2.25    0.58 o
  -2   6   9  130.84  127.33    3.06 o
  -2  -6   9  116.06  120.27    2.75 o
  -1   6   9    9.17    9.22    0.88 o
  -1  -6   9   17.25   18.05    1.29 o
   0   6   9   91.05   97.99    3.97 o
   0  -6   9   90.80   80.59    2.68 o
   1   6   9   97.64  105.25    3.91 o
   1  -6   9   99.64   82.04    4.75 o
   2   6   9  108.77  113.41    3.31 o
   2  -6   9  106.49   96.23    3.26 o
   3   6   9   61.89   67.13    2.23 o
   3  -6   9   66.85   59.22    2.18 o
   4   6   9    4.11    4.48    0.76 o
   4  -6   9    3.68    1.87    0.64 <
  -3   7   9   65.53   60.15    1.84 o
  -2   7   9   37.40   36.93    1.82 o
  -2  -7   9   38.32   39.86    1.35 o
  -1   7   9    1.46    3.14    0.75 o
  -1  -7   9    1.85    2.38    0.51 o
   0   7   9   59.25   58.26    2.60 o
   0  -7   9   63.25   52.17    2.20 o
   1   7   9   86.42   93.43    3.10 o
   1  -7   9   81.63   80.65    2.64 o
   2   7   9   25.46   27.85    1.48 o
   2  -7   9   26.66   25.90    1.34 o
   3   7   9   17.06   13.87    1.18 o
   3  -7   9   19.39   18.39    1.11 o
  -1   8   9   44.00   38.56    2.08 o
  -1  -8   9   48.82   47.95    1.36 o
   0   8   9    3.21    2.68    0.72 o
   0  -8   9    3.52    3.75    0.40 o
   1   8   9   23.74   21.44    1.47 o
   1  -8   9   24.26   20.90    0.89 o
  -6   0  10   32.45   29.15    1.10 o
  -5   0  10   44.73   43.50    1.99 o
  -4   0  10   27.34   27.11    1.67 o
  -3   0  10  623.89  613.03    7.54 o
  -2   0  10    2.07    1.96    0.58 o
  -1   0  10  313.77  295.50    9.58 o
   0   0  10  440.79  421.93   10.99 o
   1   0  10   13.70   14.59    2.07 o
   2   0  10    5.51    7.29    1.04 o
   3   0  10   81.92   81.67    3.00 o
   4   0  10   18.98   19.04    1.23 o
   5   0  10   16.54   18.87    1.23 o
   6   0  10    3.50    2.40    0.56 o
  -6   1  10   49.23   50.39    1.39 o
  -6  -1  10   43.90   39.04    1.19 o
  -5   1  10  345.85  379.45    4.91 o
  -5  -1  10  332.46  360.21    5.44 o
  -4   1  10    5.68    6.77    0.88 o
  -4  -1  10    2.96    3.32    0.74 o
  -3   1  10  114.09  103.05    2.83 o
  -3  -1  10  120.85  110.16    3.17 o
  -2   1  10   70.47   66.84    2.48 o
  -2  -1  10   60.32   56.70    1.90 o
  -1   1  10  252.28  243.27    9.48 o
  -1  -1  10  279.04  277.98    8.42 o
   0   1  10   95.65   97.12    7.99 o
   0  -1  10   95.63   93.73    5.13 o
   1   1  10   64.75   71.31    4.90 o
   1  -1  10   46.72   43.21    3.36 o
   2   1  10  468.77  463.03    6.47 o
   2  -1  10  454.46  469.90    7.04 o
   3   1  10   54.16   44.90    2.07 o
   3  -1  10   55.96   46.15    2.35 o
   4   1  10   78.42   69.22    2.86 o
   4  -1  10   80.26   69.33    2.96 o
   5   1  10   26.11   25.65    1.22 o
   5  -1  10   17.74   19.53    1.26 o
   6   1  10    5.06    3.61    0.66 o
  -6   2  10   38.29   33.17    1.66 o
  -5   2  10   20.19   22.33    1.06 o
  -5  -2  10   21.04   22.31    1.13 o
  -4   2  10   98.17  103.16    2.57 o
  -4  -2  10  120.50  126.34    3.55 o
  -3   2  10   70.59   69.33    1.99 o
  -3  -2  10   61.97   63.67    2.26 o
  -2   2  10   82.55   80.91    2.93 o
  -2  -2  10   86.07   82.58    2.52 o
  -1   2  10  235.21  209.51    4.46 o
  -1  -2  10  227.46  208.13    3.49 o
   0   2  10  518.92  496.29   11.64 o
   0  -2  10  525.34  532.50   13.26 o
   1   2  10   12.90   12.66    1.09 o
   1  -2  10   14.56   14.89    1.23 o
   2   2  10   14.25   14.75    1.41 o
   2  -2  10   15.30   16.04    1.60 o
   3   2  10  240.11  242.78    4.94 o
   3  -2  10  225.19  250.09    7.09 o
   4   2  10  135.16  135.87    4.38 o
   4  -2  10  137.91  136.99    5.07 o
   5   2  10   84.46   90.95    2.80 o
   5  -2  10   83.86   83.51    2.57 o
  -5   3  10  116.67  119.15    2.08 o
  -5  -3  10  120.08  122.91    3.14 o
  -4   3  10    6.07    6.63    0.58 o
  -4  -3  10    3.66    4.78    0.92 o
  -3   3  10   32.61   27.47    1.11 o
  -3  -3  10   31.13   28.92    2.06 o
  -2   3  10  243.62  245.10    3.55 o
  -2  -3  10  224.97  226.03    3.82 o
  -1   3  10  186.18  176.59    3.35 o
  -1  -3  10  190.24  191.00    3.36 o
   0   3  10  192.67  181.15    3.89 o
   0  -3  10  194.03  191.70    4.27 o
   1   3  10  133.67  139.31    3.46 o
   1  -3  10  156.06  159.01    3.33 o
   2   3  10   35.20   34.99    1.80 o
   2  -3  10   25.38   28.01    2.09 o
   3   3  10  219.86  208.42    3.88 o
   3  -3  10  232.52  225.17    6.20 o
   4   3  10  155.61  173.80    4.76 o
   4  -3  10  153.60  165.62    5.36 o
   5   3  10   90.81   97.89    2.72 o
   5  -3  10  100.01   98.98    2.66 o
  -5   4  10    5.10    2.95    0.41 o
  -5  -4  10    4.75    5.55    0.62 o
  -4   4  10  174.40  185.60    3.54 o
  -4  -4  10  180.64  195.24    4.38 o
  -3   4  10   18.36   16.28    1.02 o
  -3  -4  10   15.22   14.41    1.29 o
  -2   4  10   62.85   62.78    2.42 o
  -2  -4  10   63.34   64.20    2.15 o
  -1   4  10    4.51    3.07    0.64 o
  -1  -4  10    3.73    2.76    0.80 o
   0   4  10  414.82  402.79    6.13 o
   0  -4  10  438.80  427.79    9.39 o
   1   4  10    4.31    4.18    0.72 o
   1  -4  10    5.23    6.64    1.11 o
   2   4  10   75.22   77.13    2.28 o
   2  -4  10   73.37   73.47    3.43 o
   3   4  10  157.70  152.38    3.09 o
   3  -4  10  156.29  151.33    5.00 o
   4   4  10   39.21   50.76    1.89 o
   4  -4  10   28.08   32.79    2.80 o
   5   4  10    9.32   13.12    1.16 o
   5  -4  10    8.44    7.12    0.88 o
  -4   5  10   14.44   15.28    0.83 o
  -4  -5  10   11.75   12.04    1.04 o
  -3   5  10   17.42   17.84    1.14 o
  -3  -5  10   13.87   14.46    1.22 o
  -2   5  10    5.70    5.81    0.73 o
  -2  -5  10    1.80    2.26    0.53 o
  -1   5  10  168.13  149.02    2.84 o
  -1  -5  10  160.19  144.08    3.72 o
   0   5  10  108.72   98.52    2.65 o
   0  -5  10  108.25  100.24    3.16 o
   1   5  10   91.09   88.39    2.90 o
   1  -5  10   87.90   86.95    3.73 o
   2   5  10   21.40   17.75    1.19 o
   2  -5  10   22.56   19.65    1.86 o
   3   5  10   98.42   97.44    3.26 o
   3  -5  10   99.68   92.99    3.02 o
   4   5  10   11.00   11.39    0.98 o
   4  -5  10   12.81   11.45    1.47 o
  -4   6  10   79.37   70.67    2.32 o
  -3   6  10  147.85  151.93    2.49 o
  -3  -6  10  153.16  151.29    3.85 o
  -2   6  10   59.71   57.50    1.71 o
  -2  -6  10   65.93   69.93    1.72 o
  -1   6  10    6.28    4.29    0.64 o
  -1  -6  10    9.10    7.35    0.78 o
   0   6  10  211.01  220.38    5.52 o
   0  -6  10  201.29  183.03    3.58 o
   1   6  10   24.99   22.30    1.38 o
   1  -6  10   17.60   16.83    1.45 o
   2   6  10    9.08    9.38    1.12 o
   2  -6  10   10.51    9.82    1.10 o
   3   6  10   38.04   37.43    2.28 o
   3  -6  10   33.55   29.05    1.39 o
  -2   7  10   61.48   52.27    1.83 o
  -2  -7  10   56.47   61.26    1.75 o
  -1   7  10  129.26  124.51    3.26 o
  -1  -7  10  122.28  113.78    1.73 o
   0   7  10    9.58   10.38    1.05 o
   0  -7  10    9.10    8.58    0.62 o
   1   7  10   34.12   35.70    1.75 o
   1  -7  10   31.96   32.93    1.40 o
   2   7  10   66.42   64.37    1.93 o
   2  -7  10   74.25   49.73    1.66 o
  -5   0  11  121.72  132.59    3.10 o
  -4   0  11  240.71  251.70    5.07 o
  -3   0  11   38.95   37.52    1.48 o
  -2   0  11  248.76  220.45    3.87 o
  -1   0  11   21.04   23.28    1.20 o
   0   0  11   21.15   23.09    1.23 o
   1   0  11   43.64   38.92    1.61 o
   2   0  11   14.44   11.80    1.43 o
   3   0  11   83.50   78.87    2.98 o
   4   0  11   54.54   55.86    2.55 o
   5   0  11   99.65   96.68    2.29 o
  -5   1  11   61.75   66.48    1.67 o
  -5  -1  11   57.18   63.15    2.12 o
  -4   1  11  159.92  168.97    3.20 o
  -4  -1  11  150.23  161.92    3.77 o
  -3   1  11   50.47   48.02    1.62 o
  -3  -1  11   67.50   65.28    2.06 o
  -2   1  11  214.61  215.07    4.41 o
  -2  -1  11  214.99  200.10    3.50 o
  -1   1  11   83.22   82.71    2.10 o
  -1  -1  11   83.55   83.07    2.07 o
   0   1  11  547.86  497.95    5.01 o
   0  -1  11  500.39  435.10    4.21 o
   1   1  11   72.01   69.20    1.83 o
   1  -1  11   77.85   70.27    2.74 o
   2   1  11  143.95  150.95    3.52 o
   2  -1  11  144.82  155.99    4.94 o
   3   1  11  190.14  180.90    3.52 o
   3  -1  11  189.38  183.62    4.77 o
   4   1  11    8.91    8.64    1.07 o
   4  -1  11    7.30    7.37    1.04 o
   5   1  11   10.12    7.17    0.90 o
   5  -1  11   10.02    7.74    0.79 o
  -5   2  11  136.06  150.88    2.35 o
  -5  -2  11  133.42  147.85    2.97 o
  -4   2  11    1.41    0.86    0.40 <
  -4  -2  11    0.92    0.75    0.55 <
  -3   2  11  183.39  182.72    3.86 o
  -3  -2  11  181.54  179.93    4.40 o
  -2   2  11  276.64  262.84    5.07 o
  -2  -2  11  268.17  270.96    5.20 o
  -1   2  11  302.50  289.67    4.65 o
  -1  -2  11  311.88  315.19    4.83 o
   0   2  11  207.76  190.95    3.79 o
   0  -2  11  205.14  184.82    3.39 o
   1   2  11   75.00   78.78    2.56 o
   1  -2  11   67.08   68.94    1.97 o
   2   2  11  193.93  178.54    4.45 o
   2  -2  11  202.00  193.41    5.18 o
   3   2  11   25.99   27.15    1.48 o
   3  -2  11   23.73   23.37    2.03 o
   4   2  11   40.05   48.55    2.53 o
   4  -2  11   41.75   44.93    2.26 o
   5   2  11  170.42  182.53    3.74 o
   5  -2  11  171.12  166.72    3.31 o
  -5   3  11   92.21   93.18    1.65 o
  -5  -3  11  102.47  100.97    2.30 o
  -4   3  11   24.19   22.65    1.00 o
  -4  -3  11   24.61   26.09    1.77 o
  -3   3  11  129.74  136.15    2.63 o
  -3  -3  11  150.46  156.19    5.08 o
  -2   3  11  216.41  222.53    3.35 o
  -2  -3  11  215.29  225.57    3.86 o
  -1   3  11  635.37  600.98    6.15 o
  -1  -3  11  650.79  625.02    5.63 o
   0   3  11  235.91  214.85    4.32 o
   0  -3  11  217.09  198.92    4.35 o
   1   3  11  146.66  138.65    3.53 o
   1  -3  11  143.38  137.58    3.25 o
   2   3  11   70.79   70.28    2.87 o
   2  -3  11   65.03   60.47    2.60 o
   3   3  11  132.48  130.64    2.92 o
   3  -3  11  142.57  133.27    4.69 o
   4   3  11   52.44   59.15    2.62 o
   4  -3  11   44.48   40.96    2.07 o
   5   3  11    6.95    9.75    0.69 o
   5  -3  11    7.06    6.88    0.72 o
  -5   4  11   22.44   19.00    1.15 o
  -4   4  11   69.29   69.95    1.66 o
  -4  -4  11   67.43   69.69    2.47 o
  -3   4  11   27.52   29.49    1.22 o
  -3  -4  11   29.54   29.16    1.29 o
  -2   4  11   94.35   95.93    2.29 o
  -2  -4  11  122.18  119.64    2.82 o
  -1   4  11  116.99  126.89    2.27 o
  -1  -4  11   98.66  109.61    2.37 o
   0   4  11  129.32  128.52    3.44 o
   0  -4  11  128.70  123.85    2.83 o
   1   4  11   16.91   16.73    1.16 o
   1  -4  11   24.01   22.44    1.35 o
   2   4  11  487.33  490.59    5.07 o
   2  -4  11  507.17  486.47    8.72 o
   3   4  11    6.80    5.81    0.75 o
   3  -4  11    6.25    4.30    1.17 o
   4   4  11    1.06    1.19    0.43 <
   4  -4  11    0.27    0.21    0.45 <
  -4   5  11   67.19   58.09    1.71 o
  -4  -5  11   56.37   56.75    1.77 o
  -3   5  11   76.94   84.11    2.16 o
  -3  -5  11   71.40   74.65    2.25 o
  -2   5  11  219.40  225.33    3.91 o
  -2  -5  11  221.40  220.04    3.66 o
  -1   5  11  137.78  123.37    3.47 o
  -1  -5  11  132.52  134.54    2.61 o
   0   5  11   20.05   17.75    1.18 o
   0  -5  11   30.76   29.23    1.48 o
   1   5  11    9.18    7.50    0.83 o
   1  -5  11    6.78    7.59    1.08 o
   2   5  11    6.89    6.37    0.84 o
   2  -5  11    8.83    7.09    1.10 o
   3   5  11  125.65  111.36    2.95 o
   3  -5  11  120.61  117.47    5.09 o
   4   5  11   24.00   21.49    1.07 o
   4  -5  11   18.30   14.34    1.44 o
  -3   6  11    5.47    3.90    0.49 o
  -3  -6  11    5.68    5.21    0.75 o
  -2   6  11  206.21  196.88    3.74 o
  -2  -6  11  190.65  209.25    3.79 o
  -1   6  11   14.55   12.64    0.85 o
  -1  -6  11   12.57   12.05    0.65 o
   0   6  11   20.54   17.60    1.20 o
   0  -6  11   23.03   21.19    1.23 o
   1   6  11   31.98   30.80    1.47 o
   1  -6  11   27.19   27.58    1.32 o
   2   6  11  126.78  124.65    3.23 o
   2  -6  11  126.64  112.47    2.36 o
   3   6  11   13.93   13.65    1.20 o
   3  -6  11   15.29   12.58    1.40 o
  -2   7  11   62.69   45.95    2.24 o
  -2  -7  11   62.95   67.20    2.21 o
  -1   7  11   71.91   60.16    2.99 o
  -1  -7  11   65.53   70.45    1.89 o
   0   7  11   17.95   19.66    1.23 o
   0  -7  11   15.77   17.06    0.73 o
   1   7  11   24.49   25.17    1.28 o
   1  -7  11   25.91   27.08    1.18 o
   2   7  11   15.08   12.38    1.06 o
  -5   0  12  142.09  161.56    3.08 o
  -4   0  12   16.84   27.46    1.64 o
  -3   0  12   66.22   76.79    2.37 o
  -2   0  12    3.57    3.97    0.70 o
  -1   0  12  213.28  199.89    3.74 o
   0   0  12  477.38  438.35    4.61 o
   1   0  12    5.10    4.76    0.89 o
   2   0  12  267.42  256.97    6.36 o
   3   0  12  460.73  418.54    8.28 o
   4   0  12    7.81    9.68    1.36 o
   5   0  12    5.87    5.24    1.06 o
  -5   1  12   61.05   68.03    1.96 o
  -5  -1  12   61.42   70.97    2.01 o
  -4   1  12    2.27    2.45    0.55 o
  -4  -1  12    2.18    2.38    0.65 o
  -3   1  12   88.50   71.38    1.91 o
  -3  -1  12   66.97   54.56    1.75 o
  -2   1  12  177.53  181.11    2.91 o
  -2  -1  12  172.05  168.83    4.02 o
  -1   1  12  521.86  514.05    5.30 o
  -1  -1  12  497.32  466.13    5.42 o
   0   1  12  151.99  147.45    2.98 o
   0  -1  12  168.52  153.32    2.44 o
   1   1  12  275.37  270.57    4.02 o
   1  -1  12  249.67  240.36    4.93 o
   2   1  12   31.15   25.35    1.47 o
   2  -1  12   43.82   37.25    2.64 o
   3   1  12   84.05   76.78    2.30 o
   3  -1  12   88.29   73.87    2.95 o
   4   1  12   36.76   35.43    2.05 o
   4  -1  12   34.25   26.43    3.01 o
   5   1  12   49.95   54.87    2.82 o
   5  -1  12   49.56   52.14    2.02 o
  -5   2  12    5.76    5.94    0.50 o
  -5  -2  12    6.40    9.49    0.78 o
  -4   2  12  172.26  165.95    2.80 o
  -4  -2  12  160.96  165.01    3.07 o
  -3   2  12   24.32   23.12    0.97 o
  -3  -2  12   23.59   23.74    1.21 o
  -2   2  12   99.61   86.45    2.48 o
  -2  -2  12  104.67   92.40    2.42 o
  -1   2  12  689.61  666.24    7.16 o
  -1  -2  12  619.06  620.79    6.99 o
   0   2  12  649.09  653.92    7.23 o
   0  -2  12  656.74  649.46    6.54 o
   1   2  12  603.79  611.05    7.05 o
   1  -2  12  596.59  610.27    5.99 o
   2   2  12  120.99  118.60    3.66 o
   2  -2  12  139.85  131.31    4.76 o
   3   2  12   22.12   20.46    1.26 o
   3  -2  12   15.57   15.15    1.41 o
   4   2  12   35.20   40.46    2.11 o
   4  -2  12   35.48   33.26    1.28 o
   5   2  12   10.03   10.29    0.72 o
   5  -2  12    8.31    9.29    1.26 o
  -5   3  12   48.20   40.87    1.72 o
  -5  -3  12   56.33   57.61    2.41 o
  -4   3  12   39.54   46.46    1.37 o
  -4  -3  12   39.67   47.37    1.61 o
  -3   3  12  345.16  333.32    5.93 o
  -3  -3  12  378.36  384.24    6.23 o
  -2   3  12  681.23  673.76    8.64 o
  -2  -3  12  670.87  677.34    7.58 o
  -1   3  12   35.75   36.28    1.79 o
  -1  -3  12   38.75   38.40    1.80 o
   0   3  12   49.17   45.75    2.13 o
   0  -3  12   41.54   40.30    1.74 o
   1   3  12  125.82  135.08    3.40 o
   1  -3  12  149.17  155.33    2.95 o
   2   3  12   72.78   68.96    2.47 o
   2  -3  12   70.39   62.53    2.58 o
   3   3  12   44.59   55.09    2.76 o
   3  -3  12   41.86   41.65    2.56 o
   4   3  12   90.50  104.75    3.08 o
   4  -3  12   79.09   68.05    1.88 o
  -4   4  12   14.53   12.88    0.96 o
  -4  -4  12   19.53   18.40    1.17 o
  -3   4  12   50.07   51.59    1.47 o
  -3  -4  12   54.39   48.93    1.81 o
  -2   4  12  173.91  186.30    3.03 o
  -2  -4  12  161.81  160.80    3.42 o
  -1   4  12  181.83  186.49    3.26 o
  -1  -4  12  196.23  193.03    3.86 o
   0   4  12   60.97   54.72    2.24 o
   0  -4  12   57.19   57.64    1.65 o
   1   4  12  212.79  228.05    4.29 o
   1  -4  12  218.16  227.56    3.22 o
   2   4  12  190.73  192.14    3.41 o
   2  -4  12  199.57  177.85    4.21 o
   3   4  12   29.66   32.41    1.31 o
   3  -4  12   30.34   31.40    1.95 o
   4   4  12    1.02    2.47    0.90 <
   4  -4  12    2.38    1.91    0.51 o
  -4   5  12    0.14    0.80    0.29 <
  -4  -5  12    0.16    0.69    0.46 <
  -3   5  12  304.19  316.08    4.72 o
  -2   5  12   99.14  108.37    3.19 o
  -2  -5  12  126.55  135.79    3.26 o
  -1   5  12   77.12   73.40    2.05 o
  -1  -5  12   77.14   87.06    2.34 o
   0   5  12    4.44    3.42    0.61 o
   0  -5  12    2.46    1.44    0.49 <
   1   5  12  274.55  253.61    3.71 o
   1  -5  12  267.62  282.67    4.50 o
   2   5  12    4.34    3.98    0.66 o
   2  -5  12    3.41    2.61    0.76 o
   3   5  12    6.19    5.06    0.54 o
   3  -5  12    5.42    4.34    1.11 o
   4  -5  12    6.25    4.61    0.72 o
  -3   6  12   47.21   42.96    1.92 o
  -3  -6  12   37.81   39.34    1.42 o
  -2   6  12   38.02   37.08    1.51 o
  -2  -6  12   44.73   48.08    1.85 o
  -1   6  12   16.56   14.99    0.79 o
  -1  -6  12    9.24   10.01    0.68 o
   0   6  12   17.02   16.60    1.03 o
   0  -6  12   25.13   26.85    1.28 o
   1   6  12   14.65   13.70    1.20 o
   1  -6  12   14.03   13.68    0.74 o
   2   6  12  212.92  180.62    3.36 o
   2  -6  12  211.94  163.39    3.31 o
   3  -6  12    4.49    2.07    0.38 o
  -1  -7  12   22.83   23.22    1.36 o
   0   7  12   61.40   59.66    2.43 o
   0  -7  12   69.32   70.32    1.68 o
   1   7  12   27.31   26.84    1.57 o
   1  -7  12   23.21   23.22    1.32 o
  -5   0  13   28.71   30.13    0.94 o
  -4   0  13    0.16    0.69    0.52 <
  -3   0  13  634.56  679.03    7.87 o
  -2   0  13   18.33   17.35    1.15 o
  -1   0  13   24.63   26.94    1.50 o
   0   0  13  772.27  799.46    6.45 o
   1   0  13  520.17  522.33    6.30 o
   2   0  13   36.49   36.65    2.76 o
   3   0  13    2.23    3.88    0.72 o
   4   0  13  153.33  155.26    4.03 o
   5   0  13   68.84   83.82    3.04 o
  -5   1  13  113.07  124.51    2.26 o
  -5  -1  13  124.39  132.74    1.89 o
  -4   1  13   77.34   88.61    1.99 o
  -4  -1  13   88.47  100.98    2.82 o
  -3   1  13  151.39  140.58    2.24 o
  -3  -1  13  142.49  134.82    3.01 o
  -2   1  13  287.46  271.14    3.60 o
  -2  -1  13  284.99  264.48    5.15 o
  -1   1  13  200.02  202.96    3.42 o
  -1  -1  13  239.50  251.64    4.22 o
   0   1  13  344.82  338.56    4.52 o
   0  -1  13  360.08  354.63    4.28 o
   1   1  13   34.89   38.83    1.67 o
   1  -1  13   38.80   41.16    1.56 o
   2   1  13  194.33  178.94    4.54 o
   2  -1  13  189.00  162.73    7.11 o
   3   1  13   98.73   93.74    2.42 o
   3  -1  13  118.62  116.12    3.77 o
   4   1  13   32.47   26.92    1.62 o
   4  -1  13   34.10   38.24    1.66 o
   5   1  13   66.96   68.06    1.92 o
   5  -1  13   76.42   82.35    2.95 o
  -5   2  13   25.62   27.49    1.24 o
  -5  -2  13   27.00   30.58    1.11 o
  -4   2  13   30.79   28.89    1.10 o
  -4  -2  13   30.63   32.06    1.64 o
  -3   2  13   61.77   58.38    1.77 o
  -3  -2  13   57.32   59.55    1.69 o
  -2   2  13   56.40   53.40    1.98 o
  -2  -2  13   64.45   59.99    2.05 o
  -1   2  13  106.99  105.16    2.93 o
  -1  -2  13  109.78  108.01    2.80 o
   0   2  13  236.82  237.54    4.47 o
   0  -2  13  272.99  264.39    3.84 o
   1   2  13  382.95  379.11    5.59 o
   1  -2  13  423.13  413.46    6.60 o
   2   2  13    6.27    4.88    1.03 o
   2  -2  13    7.68    6.78    1.06 o
   3   2  13   84.09   93.83    2.77 o
   3  -2  13   77.57   87.29    3.21 o
   4   2  13    2.97    2.44    0.81 o
   4  -2  13    0.59    0.54    0.43 <
  -4   3  13  143.05  137.04    2.56 o
  -4  -3  13  135.05  136.12    2.94 o
  -3   3  13   11.55   12.28    0.97 o
  -3  -3  13    9.51   11.00    1.15 o
  -2   3  13    3.35    4.01    0.74 o
  -2  -3  13    7.18    7.98    0.91 o
  -1   3  13   62.09   67.65    2.00 o
  -1  -3  13   44.38   50.41    1.89 o
   0   3  13  225.53  225.71    4.39 o
   0  -3  13  212.80  222.94    3.57 o
   1   3  13  113.99  120.36    3.19 o
   1  -3  13  107.89  116.85    2.29 o
   2   3  13   79.50   80.66    2.29 o
   2  -3  13   86.44   80.37    2.86 o
   3   3  13   69.45   83.22    3.05 o
   3  -3  13   75.69   85.38    3.02 o
   4   3  13   13.70   13.64    0.86 o
   4  -3  13   12.98    9.04    0.85 o
  -4   4  13   90.09   84.33    1.93 o
  -4  -4  13   91.61  103.55    3.47 o
  -3   4  13   45.78   42.77    1.46 o
  -3  -4  13   40.87   38.50    1.75 o
  -2   4  13  164.80  187.06    3.45 o
  -2  -4  13  173.34  184.10    3.14 o
  -1   4  13  295.25  284.86    5.21 o
  -1  -4  13  299.77  314.63    5.62 o
   0   4  13  119.92  130.19    3.92 o
   0  -4  13  116.21  126.68    2.34 o
   1   4  13  279.99  316.73    6.12 o
   1  -4  13  238.70  260.15    3.70 o
   2   4  13  154.47  170.69    3.51 o
   2  -4  13  143.54  149.67    3.19 o
   3   4  13    3.48    2.39    0.59 o
   3  -4  13    2.06    1.75    0.50 o
   4   4  13  137.99  164.30    3.86 o
   4  -4  13  132.93   98.80    3.23 o
  -3   5  13   20.63   21.05    1.15 o
  -3  -5  13   19.52   20.43    1.11 o
  -2   5  13  166.24  166.56    3.63 o
  -2  -5  13  158.64  159.27    3.24 o
  -1   5  13   58.63   53.35    1.85 o
  -1  -5  13   45.25   48.83    1.51 o
   0   5  13   44.62   43.79    2.13 o
   0  -5  13   41.71   43.03    1.47 o
   1   5  13   30.35   31.03    1.44 o
   1  -5  13   32.19   35.09    1.50 o
   2   5  13  308.76  293.47    4.75 o
   2  -5  13  301.88  285.04    4.83 o
   3   5  13  137.16  117.03    3.34 o
   3  -5  13  136.19  105.67    2.67 o
  -2   6  13   21.82   19.76    0.94 o
  -2  -6  13   27.66   28.63    1.25 o
  -1   6  13   45.51   38.62    1.49 o
  -1  -6  13   43.95   44.64    1.40 o
   0   6  13  237.67  199.58    3.46 o
   0  -6  13  232.26  260.44    3.91 o
   1   6  13  156.35  135.58    2.87 o
   1  -6  13  172.05  158.96    3.29 o
   2   6  13   61.12   61.59    2.32 o
   2  -6  13   61.87   56.17    2.64 o
  -4   0  14  244.62  254.30    4.02 o
  -3   0  14  131.60  130.47    2.39 o
  -2   0  14    2.88    1.58    0.59 <
  -1   0  14   66.17   62.73    2.22 o
   0   0  14  354.98  357.85    5.36 o
   1   0  14   40.36   35.81    2.23 o
   2   0  14   18.34   13.84    1.45 o
   3   0  14   49.65   57.78    2.14 o
   4   0  14    2.78    0.07    0.73 <
  -4   1  14   41.61   42.16    1.58 o
  -4  -1  14   37.57   41.40    1.31 o
  -3   1  14   36.66   38.22    1.27 o
  -3  -1  14   36.53   39.54    1.34 o
  -2   1  14   47.85   48.22    1.54 o
  -2  -1  14   48.00   49.69    1.60 o
  -1   1  14   18.25   17.33    1.09 o
  -1  -1  14   20.39   18.45    1.47 o
   0   1  14  523.05  528.17    5.75 o
   0  -1  14  505.28  516.79    6.21 o
   1   1  14  165.45  177.46    3.88 o
   1  -1  14  194.01  210.39    4.07 o
   2   1  14    7.30    7.21    1.14 o
   2  -1  14    7.47    8.32    1.24 o
   3   1  14   51.84   50.50    1.68 o
   3  -1  14   42.12   43.42    1.90 o
   4   1  14   88.77   64.51    2.07 o
   4  -1  14   76.54   96.84    2.92 o
  -4   2  14  125.67  132.46    2.42 o
  -4  -2  14  129.55  150.67    3.00 o
  -3   2  14   34.14   28.15    1.19 o
  -3  -2  14   33.85   32.47    1.43 o
  -2   2  14    1.63    1.99    0.64 o
  -2  -2  14    4.63    4.82    0.75 o
  -1   2  14  147.79  157.07    4.21 o
  -1  -2  14  159.92  165.87    4.26 o
   0   2  14   58.84   60.52    2.26 o
   0  -2  14   50.50   54.76    1.60 o
   1   2  14   94.86   96.41    3.44 o
   1  -2  14   82.56   82.70    1.97 o
   2   2  14   35.50   37.19    1.84 o
   2  -2  14   29.93   26.48    1.58 o
   3   2  14   54.64   53.16    1.95 o
   3  -2  14   57.49   55.85    2.44 o
   4   2  14   16.05   14.47    1.07 o
   4  -2  14   15.45   14.90    0.93 o
  -4   3  14   20.95   17.55    0.88 o
  -4  -3  14   23.97   27.08    1.15 o
  -3   3  14   92.29   84.05    2.80 o
  -3  -3  14   90.07   96.85    2.74 o
  -2   3  14   15.18   16.11    1.11 o
  -2  -3  14   20.39   23.70    1.49 o
  -1   3  14   22.58   22.87    1.19 o
  -1  -3  14   21.57   23.33    1.31 o
   0   3  14  445.17  463.84    7.33 o
   0  -3  14  427.39  440.31    4.38 o
   1   3  14   95.40  102.21    2.86 o
   1  -3  14   81.50   92.29    2.51 o
   2   3  14    9.23   11.12    1.08 o
   2  -3  14    8.62    9.04    0.83 o
   3   3  14  139.89  166.02    3.80 o
   3  -3  14  152.01  167.63    3.87 o
   4   3  14   82.73   83.09    2.11 o
   4  -3  14   83.13   75.21    2.07 o
  -3   4  14    1.83    1.66    0.50 o
  -3  -4  14    1.82    2.14    0.52 o
  -2   4  14  199.86  203.12    3.30 o
  -2  -4  14  218.75  219.56    3.82 o
  -1   4  14  116.55  119.97    3.36 o
  -1  -4  14  110.56  117.06    2.36 o
   0   4  14    1.42    2.28    0.82 <
   0  -4  14    0.60    0.66    0.40 <
   1   4  14   55.21   57.22    2.06 o
   1  -4  14   63.75   65.56    2.10 o
   2   4  14  139.19  160.99    3.89 o
   2  -4  14  139.58  164.73    3.06 o
   3   4  14   30.14   33.01    1.46 o
   3  -4  14   30.49   31.00    1.20 o
  -3   5  14   43.95   36.09    1.22 o
  -3  -5  14   45.24   44.22    1.45 o
  -2   5  14   32.54   27.91    1.40 o
  -2  -5  14   32.64   32.74    1.20 o
  -1   5  14    2.63    2.74    0.51 o
  -1  -5  14    1.61    2.01    0.42 o
   0   5  14   44.09   45.51    1.96 o
   0  -5  14   46.79   49.13    1.42 o
   1   5  14   36.59   42.74    1.90 o
   1  -5  14   40.78   49.75    2.07 o
   2   5  14   72.57   60.68    1.89 o
   2  -5  14   72.78   61.03    2.16 o
  -1  -6  14   63.40   56.53    1.67 o
   0   6  14   25.54   20.02    1.01 o
   0  -6  14   23.21   22.07    1.14 o
   1   6  14   10.25   11.12    1.09 o
   1  -6  14    9.76   10.65    0.76 o
  -4   0  15  138.91  137.66    2.45 o
  -3   0  15   12.11   11.35    0.82 o
  -2   0  15   69.73   82.22    2.30 o
  -1   0  15   74.88   74.11    2.34 o
   0   0  15  182.03  196.73    3.93 o
   1   0  15  111.29  129.26    3.16 o
   2   0  15   20.27   21.94    1.42 o
   3   0  15  136.31  162.74    3.18 o
   4   0  15   16.64   20.85    1.23 o
  -4   1  15   30.72   24.57    1.02 o
  -4  -1  15   33.09   37.38    1.05 o
  -3   1  15   17.10   15.09    1.00 o
  -3  -1  15   16.58   19.48    0.89 o
  -2   1  15  180.65  197.60    4.55 o
  -2  -1  15  172.90  195.46    4.40 o
  -1   1  15  132.64  132.20    2.96 o
  -1  -1  15  127.37  133.69    2.98 o
   0   1  15  160.16  163.93    3.16 o
   0  -1  15  161.68  170.13    3.57 o
   1   1  15   45.08   50.12    2.03 o
   1  -1  15   56.91   63.50    2.24 o
   2   1  15   57.08   63.65    1.88 o
   2  -1  15   63.90   71.38    2.39 o
   3   1  15   29.92   33.28    1.25 o
   3  -1  15   29.52   37.65    1.61 o
   4   1  15   54.85   66.09    2.84 o
   4  -1  15   50.87   54.57    1.89 o
  -4   2  15  100.61  110.06    2.71 o
  -4  -2  15   99.21   95.05    1.96 o
  -3   2  15   15.59   14.44    0.88 o
  -3  -2  15   18.33   20.06    1.01 o
  -2   2  15   78.46   81.33    2.28 o
  -2  -2  15   76.16   84.43    2.78 o
  -1   2  15   72.91   76.46    2.05 o
  -1  -2  15   71.02   80.59    2.33 o
   0   2  15   38.98   36.19    1.75 o
   0  -2  15   47.77   47.01    1.60 o
   1   2  15  107.69  114.37    2.97 o
   1  -2  15  101.57  111.86    2.88 o
   2   2  15    5.33    4.00    0.76 o
   2  -2  15    5.11    4.29    0.97 o
   3   2  15   69.80   77.83    2.07 o
   3  -2  15   73.50   83.47    2.22 o
   4   2  15   43.66   52.00    2.31 o
   4  -2  15   45.87   45.07    1.57 o
  -3   3  15   42.60   37.49    1.62 o
  -3  -3  15   46.09   48.01    1.66 o
  -2   3  15   13.27   13.42    0.89 o
  -2  -3  15   20.10   20.63    1.10 o
  -1   3  15  115.73  121.78    2.46 o
  -1  -3  15  119.07  129.95    2.91 o
   0   3  15   49.74   50.21    2.03 o
   0  -3  15   50.35   51.11    1.46 o
   1   3  15   31.43   35.05    2.03 o
   1  -3  15   34.78   37.24    1.40 o
   2   3  15   57.45   63.06    1.98 o
   2  -3  15   55.19   62.25    2.41 o
   3   3  15   19.11   21.16    1.01 o
   3  -3  15   16.49   18.68    1.23 o
  -3   4  15   19.97   18.06    0.97 o
  -3  -4  15   16.19   16.90    0.93 o
  -2   4  15   32.75   30.04    1.57 o
  -2  -4  15   31.97   32.77    1.07 o
  -1   4  15   26.38   25.56    1.25 o
  -1  -4  15   22.09   25.09    1.04 o
   0   4  15   56.10   60.64    2.39 o
   0  -4  15   46.07   49.58    1.30 o
   1   4  15   34.16   29.99    1.71 o
   1  -4  15   32.98   33.58    1.21 o
   2   4  15   28.75   31.31    1.55 o
   2  -4  15   30.44   29.63    1.22 o
   3   4  15   20.20   17.81    1.28 o
   3  -4  15   22.66   15.84    1.31 o
  -2   5  15   55.81   43.18    1.39 o
  -2  -5  15   54.55   48.68    1.53 o
  -1   5  15  112.49   89.74    2.23 o
  -1  -5  15  121.16  111.11    2.65 o
   0   5  15   19.11   17.27    1.09 o
   0  -5  15   19.34   19.66    1.19 o
   1   5  15   24.31   26.72    1.86 o
   1  -5  15   21.24   18.11    1.13 o
   2  -5  15    8.48    5.73    0.59 o
  -3   0  16    6.98    7.73    0.61 o
  -2   0  16  139.84  148.36    2.88 o
  -1   0  16    3.52    2.79    0.62 o
   0   0  16   24.34   24.02    1.38 o
   1   0  16  125.07  143.37    3.17 o
   2   0  16   58.41   67.68    2.04 o
   3   0  16   37.79   38.93    1.41 o
  -3   1  16  146.41  141.54    2.29 o
  -3  -1  16  150.95  144.25    2.80 o
  -2   1  16   29.46   27.68    1.30 o
  -2  -1  16   29.46   28.10    1.07 o
  -1   1  16   59.78   64.85    1.77 o
  -1  -1  16   52.98   54.91    1.58 o
   0   1  16   12.41   11.60    0.88 o
   0  -1  16    7.07    8.18    0.92 o
   1   1  16  105.42  109.57    3.20 o
   1  -1  16  108.45  127.16    2.94 o
   2   1  16    2.54    1.46    0.49 <
   2  -1  16    4.82    3.97    0.68 o
   3   1  16   36.87   39.14    1.15 o
   3  -1  16   32.06   40.73    1.44 o
  -3   2  16    0.08    0.07    0.39 <
  -3  -2  16    0.65    1.07    0.32 o
  -2   2  16  152.42  169.67    3.80 o
  -2  -2  16  149.97  175.04    2.90 o
  -1   2  16   35.56   37.70    1.37 o
  -1  -2  16   44.32   49.90    1.73 o
   0   2  16   39.72   41.15    1.74 o
   0  -2  16   40.35   41.93    1.44 o
   1   2  16  249.41  257.36    4.81 o
   1  -2  16  233.05  282.18    4.18 o
   2   2  16   76.18   81.78    2.14 o
   2  -2  16   75.24   89.88    2.80 o
   3   2  16    5.16    4.75    0.53 o
   3  -2  16    5.62    5.16    0.59 o
  -3   3  16   95.59   69.20    2.53 o
  -3  -3  16   83.84   88.83    1.79 o
  -2   3  16    5.39    3.93    0.55 o
  -2  -3  16    5.45    6.61    0.62 o
  -1   3  16   66.73   64.02    1.91 o
  -1  -3  16   74.56   82.19    2.04 o
   0   3  16   12.37   13.01    1.01 o
   0  -3  16   15.94   16.00    0.85 o
   1   3  16   19.39   21.44    1.21 o
   1  -3  16   17.26   17.13    0.87 o
   2   3  16   21.31   22.34    1.35 o
   2  -3  16   20.37   22.03    1.35 o
   3   3  16  114.67  116.80    3.18 o
   3  -3  16  118.66  114.82    3.32 o
  -2   4  16  199.30  154.17    2.85 o
  -2  -4  16  213.51  206.09    2.97 o
  -1   4  16    2.35    1.97    0.54 o
  -1  -4  16    2.58    3.00    0.40 o
   0   4  16    6.15    5.59    0.53 o
   0  -4  16    4.61    5.81    0.60 o
   1   4  16   34.57   30.67    1.47 o
   1  -4  16   35.42   32.44    1.01 o
   2   4  16   45.81   44.36    1.47 o
   2  -4  16   41.68   38.50    2.08 o
   0  -5  16   58.56   61.65    2.26 o
  -3   0  17    5.00    3.30    0.46 o
  -2   0  17    0.26    1.10    0.43 <
  -1   0  17  101.42  117.67    3.18 o
   0   0  17   63.93   73.35    2.13 o
   1   0  17    0.00    0.27    0.46 <
   2   0  17   18.06   24.23    1.44 o
   3   0  17    2.90    1.85    0.62 o
  -3   1  17   54.39   59.45    2.14 o
  -3  -1  17   49.58   42.05    1.80 o
  -2   1  17    7.13    7.10    0.66 o
  -2  -1  17    7.33    9.14    0.92 o
  -1   1  17    3.84    3.38    0.70 o
  -1  -1  17    3.72    4.09    0.78 o
   0   1  17   20.15   21.87    1.18 o
   0  -1  17   18.85   21.52    1.17 o
   1   1  17  192.23  205.67    3.82 o
   1  -1  17  194.85  249.50    4.56 o
   2   1  17   49.84   38.21    1.61 o
   2  -1  17   50.48   67.66    2.31 o
   3  -1  17    7.46    5.14    0.86 o
  -2   2  17   69.47   65.67    2.27 o
  -2  -2  17   72.60   87.94    2.28 o
  -1   2  17    1.11    1.27    0.57 <
  -1  -2  17    1.02    1.06    0.43 <
   0   2  17   40.93   39.36    1.89 o
   0  -2  17   38.77   40.56    1.48 o
   1   2  17   22.75   28.26    1.62 o
   1  -2  17   23.85   29.07    1.27 o
   2   2  17   29.38   35.22    1.59 o
   2  -2  17   31.43   39.30    1.66 o
  -2   3  17   69.65   54.07    2.46 o
  -2  -3  17   72.16   75.32    1.76 o
  -1   3  17   37.69   26.96    1.45 o
  -1  -3  17   36.45   41.48    1.62 o
   0   3  17    2.77    1.66    0.54 o
   0  -3  17    1.65    1.04    0.37 <
   1   3  17   27.45   25.08    1.36 o
   1  -3  17   31.67   27.91    1.11 o
   2   3  17   63.95   64.21    1.79 o
   2  -3  17   62.09   56.02    2.46 o
   0  -4  17   59.36   69.30    2.54 o
  -2   0  18    0.39    1.28    0.38 o
  -1   0  18   10.07   11.51    0.94 o
   0   0  18   41.31   44.42    1.45 o
   1   0  18   30.19   31.61    1.47 o
   2   0  18  143.81  176.85    4.49 o
  -2   1  18   65.53   79.19    2.94 o
  -2  -1  18   76.79   83.12    1.95 o
  -1   1  18   60.71   65.84    3.20 o
  -1  -1  18   56.63   63.80    2.04 o
   0   1  18   27.93   29.03    1.45 o
   0  -1  18   32.72   38.42    1.67 o
   1   1  18    4.99    7.32    0.83 o
   1  -1  18    3.87    6.77    0.63 o
   2   1  18   66.56   83.47    2.96 o
   2  -1  18   57.03   68.29    1.86 o
  -1  -2  18   50.01   58.70    1.80 o
   0   2  18   53.19   55.56    2.40 o
   0  -2  18   48.05   60.03    1.91 o
   1   2  18   83.94  104.50    2.44 o
   1  -2  18   88.26  107.73    2.38 o
